# Supplementary material for: Integrated Analysis of Immune Infiltration Features for Cervical Carcinoma and Their Associated Immunotherapeutic Responses
Source: Front Cell Dev Biol. 2021 Apr 9;9:573497. doi: 10.3389/fcell.2021.573497 (PMC8063060; doi:10.3389/fcell.2021.573497)
Supplement: Supplementary Figure 1 — Flow chart and cluster analysis related information. (A) The diagrammatical flow chart for this study. (B) TME clusters; TCGA matrixes for each k (k = 2–4), displaying the clustering stability using 1,000 iterations of hierarchical clustering. (C) TME gene clusters; TCGA matrixes for each k (k = 2–4), displaying the clustering stability using 1000 iterations of hierarchical clustering. [file Data_Sheet_1.ZIP › Table S1.xlsx]

## Sheet: Sheet 1-GO pathways of TME clus
GO pathways of TME clusters based on GSVA in TCGA
Term	logFC	AveExpr	t	P.Value	adj.P.Val	B
GO_CD4_POSITIVE_CD25_POSITIVE_ALPHA_BETA_REGULATORY_T_CELL_DIFFERENTIATION	0.796508	0.00918045	19.5014	6.07129e-55	6.0634e-51	114.33
GO_REGULATORY_T_CELL_DIFFERENTIATION	0.484809	0.0101137	18.03	1.80267e-49	9.00164e-46	101.84
GO_NEGATIVE_T_CELL_SELECTION	0.688315	0.0222232	17.9206	4.61638e-49	1.53679e-45	100.908
GO_REGULATION_OF_MYELOID_DENDRITIC_CELL_ACTIVATION	0.780962	0.0108687	17.6201	6.11117e-48	1.52581e-44	98.3474
GO_T_CELL_ACTIVATION_VIA_T_CELL_RECEPTOR_CONTACT_WITH_ANTIGEN_BOUND_TO_MHC_MOLECULE_ON_ANTIGEN_PRESENTING_CELL	0.683398	0.0168589	17.499	1.73207e-47	3.45964e-44	97.3145
GO_IMMUNOGLOBULIN_RECEPTOR_ACTIVITY	0.72699	0.0342554	17.4736	2.15562e-47	3.58804e-44	97.0977
GO_POSITIVE_T_CELL_SELECTION	0.552358	0.0141081	17.329	7.47417e-47	1.06635e-43	95.8649
GO_ANTIGEN_RECEPTOR_MEDIATED_SIGNALING_PATHWAY	0.415928	0.00107469	17.2972	9.82578e-47	1.22663e-43	95.5937
GO_POSITIVE_REGULATION_OF_INTERLEUKIN_4_PRODUCTION	0.575396	0.0211869	17.2006	2.25684e-46	2.50434e-43	94.7693
GO_T_CELL_SELECTION	0.517888	0.0162154	17.1835	2.61487e-46	2.61147e-43	94.6233
GO_REGULATION_OF_B_CELL_DIFFERENTIATION	0.448653	0.00934156	17.0887	5.91336e-46	5.36879e-43	93.8142
GO_IMMUNOGLOBULIN_BINDING	0.629861	0.0166948	17.0532	8.02366e-46	6.67769e-43	93.5117
GO_ALPHA_BETA_T_CELL_RECEPTOR_COMPLEX	0.818621	-0.00270963	16.9851	1.4422e-45	1.10794e-42	92.9303
GO_REGULATION_OF_INTERLEUKIN_4_PRODUCTION	0.520529	0.0187671	16.9689	1.65776e-45	1.18258e-42	92.7922
GO_T_CELL_TOLERANCE_INDUCTION	0.593141	0.0116759	16.8691	3.91197e-45	2.60459e-42	91.9409
GO_IGG_BINDING	0.7432	0.0120923	16.8279	5.5783e-45	3.4819e-42	91.5891
GO_NEGATIVE_REGULATION_OF_B_CELL_RECEPTOR_SIGNALING_PATHWAY	0.644396	0.00291716	16.7856	8.02843e-45	4.71647e-42	91.2281
GO_ADAPTIVE_IMMUNE_RESPONSE	0.471578	0.0111929	16.7427	1.16099e-44	6.44158e-42	90.8623
GO_ALPHA_BETA_T_CELL_LINEAGE_COMMITMENT	0.523562	0.0180301	16.7329	1.26281e-44	6.63771e-42	90.779
GO_DENDRITIC_CELL_MIGRATION	0.47553	0.0136406	16.6958	1.73833e-44	8.68033e-42	90.4621
GO_T_CELL_RECEPTOR_COMPLEX	0.632466	0.0034814	16.6616	2.33286e-44	1.10944e-41	90.1704
GO_REGULATION_OF_B_CELL_ACTIVATION	0.454372	0.00869734	16.642	2.7598e-44	1.25282e-41	90.0038
GO_B_CELL_PROLIFERATION	0.430545	0.00954708	16.6335	2.97124e-44	1.29016e-41	89.9306
GO_INTERLEUKIN_4_PRODUCTION	0.493481	0.0177632	16.5905	4.29983e-44	1.78927e-41	89.5641
GO_REGULATION_OF_LYMPHOCYTE_ACTIVATION	0.378937	0.00838709	16.5546	5.85731e-44	2.33988e-41	89.2576
GO_REGULATION_OF_B_CELL_PROLIFERATION	0.438327	0.00603348	16.5359	6.87503e-44	2.6408e-41	89.0988
GO_POSITIVE_REGULATION_OF_LYMPHOCYTE_ACTIVATION	0.410655	0.0106393	16.5093	8.64265e-44	3.19682e-41	88.8719
GO_T_CELL_RECEPTOR_BINDING	0.707299	0.00449236	16.4783	1.12851e-43	4.02514e-41	88.6074
GO_INTERLEUKIN_12_PRODUCTION	0.420082	0.013658	16.4225	1.82299e-43	6.27798e-41	88.1319
GO_POSITIVE_REGULATION_OF_MICROGLIAL_CELL_ACTIVATION	0.550789	0.00827807	16.3886	2.44016e-43	8.12328e-41	87.8428
GO_CD4_POSITIVE_ALPHA_BETA_T_CELL_LINEAGE_COMMITMENT	0.54799	0.0192605	16.3836	2.54736e-43	8.20661e-41	87.8001
GO_POSITIVE_REGULATION_OF_CELL_ACTIVATION	0.406332	0.0113952	16.3531	3.31356e-43	1.03414e-40	87.5394
GO_CD4_POSITIVE_OR_CD8_POSITIVE_ALPHA_BETA_T_CELL_LINEAGE_COMMITMENT	0.514264	0.0147405	16.3322	3.96485e-43	1.19991e-40	87.3615
GO_TOLL_LIKE_RECEPTOR_7_SIGNALING_PATHWAY	0.680045	0.0365691	16.11	2.67576e-42	7.85964e-40	85.4683
GO_POSITIVE_REGULATION_OF_LEUKOCYTE_PROLIFERATION	0.4186	0.0083121	16.1062	2.7656e-42	7.89145e-40	85.4355
GO_REGULATION_OF_LEUKOCYTE_PROLIFERATION	0.387148	0.00824198	16.0917	3.13188e-42	8.68836e-40	85.3122
GO_NEGATIVE_REGULATION_OF_REGULATORY_T_CELL_DIFFERENTIATION	0.771482	0.0187101	16.0175	5.92342e-42	1.59884e-39	84.6803
GO_IMMUNE_RESPONSE_REGULATING_CELL_SURFACE_RECEPTOR_SIGNALING_PATHWAY	0.381977	0.00522182	15.9355	1.19806e-41	3.14869e-39	83.9819
GO_POSITIVE_REGULATION_OF_T_CELL_PROLIFERATION	0.448986	0.00866414	15.9007	1.61611e-41	4.13848e-39	83.6851
GO_CELLULAR_DEFENSE_RESPONSE	0.509273	0.019379	15.8884	1.79477e-41	4.4811e-39	83.5812
GO_MYELOID_DENDRITIC_CELL_ACTIVATION	0.521762	0.00375099	15.8592	2.30591e-41	5.61686e-39	83.3327
GO_REGULATION_OF_T_CELL_TOLERANCE_INDUCTION	0.554792	0.0110602	15.8499	2.49755e-41	5.93882e-39	83.2535
GO_B_CELL_ACTIVATION	0.379907	0.00795025	15.823	3.14832e-41	7.31216e-39	83.0239
GO_T_HELPER_17_CELL_LINEAGE_COMMITMENT	0.601124	0.019138	15.8128	3.43423e-41	7.79491e-39	82.9378
GO_NEGATIVE_REGULATION_OF_B_CELL_PROLIFERATION	0.520074	0.00103038	15.8008	3.80787e-41	8.45093e-39	82.8353
GO_NEGATIVE_REGULATION_OF_B_CELL_ACTIVATION	0.443158	0.00419433	15.7865	4.30603e-41	9.34876e-39	82.7134
GO_REGULATION_OF_CELL_ACTIVATION	0.360197	0.010422	15.7811	4.50939e-41	9.58198e-39	82.6677
GO_LEUKOCYTE_PROLIFERATION	0.366863	0.00873409	15.76	5.40552e-41	1.12469e-38	82.488
GO_LYMPHOCYTE_ACTIVATION	0.352101	0.00879517	15.7436	6.22127e-41	1.268e-38	82.3486
GO_POSITIVE_REGULATION_OF_TUMOR_NECROSIS_FACTOR_BIOSYNTHETIC_PROCESS	0.537778	0.0216334	15.7154	7.92346e-41	1.58263e-38	82.1088
GO_LYMPHOCYTE_HOMEOSTASIS	0.345297	0.0011936	15.7061	8.58096e-41	1.68035e-38	82.0298
GO_LYMPHOCYTE_MEDIATED_IMMUNITY	0.437537	0.0116627	15.6434	1.46872e-40	2.82079e-38	81.4969
GO_G_PROTEIN_COUPLED_CHEMOATTRACTANT_RECEPTOR_ACTIVITY	0.530739	0.0331166	15.6296	1.65427e-40	3.1172e-38	81.3789
GO_CD4_RECEPTOR_BINDING	0.578291	0.0148351	15.6003	2.12642e-40	3.9327e-38	81.13
GO_REGULATION_OF_TOLERANCE_INDUCTION	0.48953	0.00813162	15.4195	1.00071e-39	1.78763e-37	79.5943
GO_POSITIVE_REGULATION_OF_LONG_TERM_SYNAPTIC_DEPRESSION	0.827349	0.0165629	15.4193	1.00238e-39	1.78763e-37	79.5926
GO_REGULATION_OF_B_CELL_RECEPTOR_SIGNALING_PATHWAY	0.483856	0.00758396	15.4069	1.11431e-39	1.95239e-37	79.4876
GO_POSITIVE_THYMIC_T_CELL_SELECTION	0.593533	0.0118908	15.3854	1.34026e-39	2.30779e-37	79.3046
GO_EXTERNAL_SIDE_OF_PLASMA_MEMBRANE	0.415591	0.0159452	15.3547	1.74254e-39	2.94962e-37	79.0443
GO_ACTIVATION_OF_IMMUNE_RESPONSE	0.346054	0.00434326	15.3208	2.32956e-39	3.87756e-37	78.7565
GO_POSITIVE_REGULATION_OF_T_CELL_TOLERANCE_INDUCTION	0.57602	0.0124429	15.3025	2.72471e-39	4.46093e-37	78.6011
GO_POSITIVE_REGULATION_OF_INFLAMMATORY_RESPONSE_TO_ANTIGENIC_STIMULUS	0.590041	0.00755792	15.2714	3.55505e-39	5.72651e-37	78.3374
GO_MHC_PROTEIN_BINDING	0.527208	-0.00288694	15.2674	3.67714e-39	5.82914e-37	78.3039
GO_POSITIVE_REGULATION_OF_INTERFERON_GAMMA_PRODUCTION	0.45083	0.0117926	15.257	4.02067e-39	6.27413e-37	78.2153
GO_SYNAPSE_PRUNING	0.557134	0.0116385	15.2529	4.16577e-39	6.40054e-37	78.1802
GO_B_CELL_RECEPTOR_SIGNALING_PATHWAY	0.556443	0.0102802	15.2384	4.71482e-39	7.13437e-37	78.0574
GO_LYMPHOCYTE_COSTIMULATION	0.441324	0.0102421	15.2179	5.61692e-39	8.37256e-37	77.8838
GO_ADAPTIVE_IMMUNE_RESPONSE_BASED_ON_SOMATIC_RECOMBINATION_OF_IMMUNE_RECEPTORS_BUILT_FROM_IMMUNOGLOBULIN_SUPERFAMILY_DOMAINS	0.421971	0.0122051	15.1822	7.62383e-39	1.11969e-36	77.5809
GO_REGULATION_OF_ANTIGEN_RECEPTOR_MEDIATED_SIGNALING_PATHWAY	0.408879	0.0064301	15.1605	9.17438e-39	1.32789e-36	77.3974
GO_NEGATIVE_REGULATION_OF_LEUKOCYTE_MEDIATED_IMMUNITY	0.443281	0.0116931	15.1585	9.33658e-39	1.33064e-36	77.38
GO_REGULATION_OF_T_CELL_ACTIVATION_VIA_T_CELL_RECEPTOR_CONTACT_WITH_ANTIGEN_BOUND_TO_MHC_MOLECULE_ON_ANTIGEN_PRESENTING_CELL	0.624922	0.00728578	15.1569	9.45986e-39	1.33064e-36	77.367
GO_INFLAMMATORY_RESPONSE_TO_ANTIGENIC_STIMULUS	0.421515	0.0117148	15.1547	9.64084e-39	1.33726e-36	77.3482
GO_NATURAL_KILLER_CELL_CHEMOTAXIS	0.614818	0.011715	15.0788	1.8445e-38	2.52343e-36	76.705
GO_REGULATION_OF_ANTIGEN_PROCESSING_AND_PRESENTATION	0.553636	0.0131655	15.0717	1.95945e-38	2.64447e-36	76.645
GO_ALPHA_BETA_T_CELL_ACTIVATION	0.389989	0.0100806	15.0664	2.05041e-38	2.73033e-36	76.6
GO_POSITIVE_REGULATION_OF_ALPHA_BETA_T_CELL_PROLIFERATION	0.501358	0.00629125	15.0606	2.15411e-38	2.81908e-36	76.5511
GO_THYMIC_T_CELL_SELECTION	0.50934	0.0174867	15.0596	2.17352e-38	2.81908e-36	76.5422
GO_REGULATION_OF_IMMUNE_RESPONSE	0.340294	0.0071058	15.0553	2.25476e-38	2.88696e-36	76.5058
GO_LYMPHOCYTE_DIFFERENTIATION	0.324642	0.00776	15.0119	3.26698e-38	4.13004e-36	76.1382
GO_POSITIVE_REGULATION_OF_INTERLEUKIN_12_PRODUCTION	0.394293	0.0118109	14.9583	5.15914e-38	6.44054e-36	75.6852
GO_NEGATIVE_REGULATION_OF_LYMPHOCYTE_ACTIVATION	0.358253	0.00817639	14.9366	6.21131e-38	7.65831e-36	75.5012
GO_B_CELL_MEDIATED_IMMUNITY	0.472172	0.0111254	14.9249	6.86382e-38	8.35963e-36	75.4021
GO_NEGATIVE_REGULATION_OF_INTERLEUKIN_12_PRODUCTION	0.528169	0.0156347	14.8789	1.01636e-37	1.22294e-35	75.0129
GO_POSITIVE_REGULATION_OF_IMMUNE_RESPONSE	0.333697	0.00546582	14.8707	1.08925e-37	1.29504e-35	74.9443
GO_REGULATION_OF_T_HELPER_17_CELL_LINEAGE_COMMITMENT	0.608701	0.00621134	14.8613	1.18043e-37	1.38694e-35	74.8646
GO_MICROGLIAL_CELL_MIGRATION	0.614925	0.00196844	14.8594	1.19971e-37	1.3932e-35	74.8485
GO_T_CELL_PROLIFERATION	0.361041	0.00718597	14.8569	1.22548e-37	1.40677e-35	74.8274
GO_POSITIVE_REGULATION_OF_TUMOR_NECROSIS_FACTOR_SUPERFAMILY_CYTOKINE_PRODUCTION	0.379025	0.0106554	14.8399	1.4169e-37	1.60802e-35	74.6835
GO_DENDRITIC_CELL_DIFFERENTIATION	0.441746	0.00677261	14.8233	1.63194e-37	1.83126e-35	74.5434
GO_IMMUNOLOGICAL_SYNAPSE_FORMATION	0.521841	0.0162138	14.8159	1.73881e-37	1.9295e-35	74.4806
GO_NEGATIVE_REGULATION_OF_INTERFERON_ALPHA_PRODUCTION	0.600314	0.020221	14.7961	2.05746e-37	2.25801e-35	74.3137
GO_REGULATION_OF_HUMORAL_IMMUNE_RESPONSE_MEDIATED_BY_CIRCULATING_IMMUNOGLOBULIN	0.532451	0.0194554	14.7772	2.41725e-37	2.62403e-35	74.1539
GO_IMMUNE_RESPONSE_REGULATING_SIGNALING_PATHWAY	0.342145	0.00503082	14.7701	2.56833e-37	2.75806e-35	74.0938
GO_POSITIVE_REGULATION_OF_ALPHA_BETA_T_CELL_ACTIVATION	0.391881	0.00644061	14.7492	3.06995e-37	3.26166e-35	73.917
GO_POSITIVE_REGULATION_OF_B_CELL_ACTIVATION	0.445207	0.00796134	14.7147	4.11537e-37	4.32634e-35	73.6264
GO_POSITIVE_REGULATION_OF_ANTIGEN_RECEPTOR_MEDIATED_SIGNALING_PATHWAY	0.472815	0.00207337	14.7026	4.56414e-37	4.74814e-35	73.5238
GO_T_CELL_DIFFERENTIATION	0.328893	0.00789772	14.6856	5.27492e-37	5.43099e-35	73.3803
GO_NEGATIVE_REGULATION_OF_LEUKOCYTE_PROLIFERATION	0.379627	0.00932761	14.6762	5.71237e-37	5.82137e-35	73.3013
GO_MEMBRANE_RAFT_DISTRIBUTION	0.645617	0.0190418	14.6241	8.89985e-37	8.97806e-35	72.8617
GO_TUMOR_NECROSIS_FACTOR_BIOSYNTHETIC_PROCESS	0.484953	0.0206046	14.6083	1.01857e-36	1.01724e-34	72.7279
GO_B_1_B_CELL_DIFFERENTIATION	0.540521	0.00816454	14.5906	1.18372e-36	1.17047e-34	72.579
GO_POSITIVE_REGULATION_OF_HYPERSENSITIVITY	0.633089	0.00857772	14.5816	1.27803e-36	1.25134e-34	72.503
GO_REGULATION_OF_T_CELL_ACTIVATION	0.34296	0.00658982	14.5737	1.36706e-36	1.32552e-34	72.4362
GO_REGULATION_OF_LYMPHOCYTE_DIFFERENTIATION	0.331974	0.00727527	14.5696	1.41441e-36	1.35825e-34	72.4025
GO_C_C_CHEMOKINE_BINDING	0.518604	0.0325825	14.5661	1.45779e-36	1.38657e-34	72.3725
GO_REGULATION_OF_IMMUNE_EFFECTOR_PROCESS	0.345069	0.00942505	14.5342	1.91253e-36	1.80193e-34	72.1033
GO_SIDE_OF_MEMBRANE	0.330258	0.0125725	14.5201	2.15521e-36	2.0116e-34	71.9849
GO_IMMUNOLOGICAL_SYNAPSE	0.428914	0.00281815	14.5127	2.29514e-36	2.12236e-34	71.9225
GO_NEGATIVE_REGULATION_OF_ANTIGEN_RECEPTOR_MEDIATED_SIGNALING_PATHWAY	0.414448	0.000785786	14.4436	4.12747e-36	3.78016e-34	71.3407
GO_TOLERANCE_INDUCTION	0.477815	0.0120661	14.4426	4.16358e-36	3.78016e-34	71.3321
GO_T_CELL_ACTIVATION	0.33653	0.00760654	14.4383	4.31792e-36	3.88496e-34	71.296
GO_POSITIVE_REGULATION_OF_B_CELL_PROLIFERATION	0.380067	0.0065996	14.3924	6.37469e-36	5.68429e-34	70.9098
GO_CD8_POSITIVE_ALPHA_BETA_T_CELL_ACTIVATION	0.445774	0.00750557	14.3747	7.40868e-36	6.54783e-34	70.7608
GO_POSITIVE_REGULATION_OF_IMMUNE_SYSTEM_PROCESS	0.319772	0.00687507	14.3572	8.59654e-36	7.53102e-34	70.6134
GO_REGULATION_OF_ALPHA_BETA_T_CELL_ACTIVATION	0.373606	0.00533613	14.3556	8.70834e-36	7.56263e-34	70.6006
GO_T_CELL_LINEAGE_COMMITMENT	0.440471	0.0110708	14.3257	1.12255e-35	9.66458e-34	70.3489
GO_INTERLEUKIN_10_PRODUCTION	0.421552	0.0163394	14.2971	1.43035e-35	1.22093e-33	70.1087
GO_ANTIGEN_BINDING	0.584359	0.0110476	14.2857	1.57508e-35	1.33308e-33	70.0131
GO_NEGATIVE_REGULATION_OF_CELL_ACTIVATION	0.338309	0.0116754	14.2503	2.12697e-35	1.78504e-33	69.7153
GO_CXCR3_CHEMOKINE_RECEPTOR_BINDING	0.761072	0.0220145	14.2266	2.60038e-35	2.16417e-33	69.5161
GO_TOLERANCE_INDUCTION_DEPENDENT_UPON_IMMUNE_RESPONSE	0.6803	0.0184445	14.1901	3.54108e-35	2.92271e-33	69.21
GO_INTERLEUKIN_12_SECRETION	0.528492	0.0140122	14.1747	4.03535e-35	3.30336e-33	69.0805
GO_IMMUNOGLOBULIN_PRODUCTION	0.384013	0.00627632	14.1488	5.02098e-35	4.07679e-33	68.8639
GO_REGULATION_OF_MICROGLIAL_CELL_ACTIVATION	0.445573	0.00248108	14.1434	5.25967e-35	4.23615e-33	68.8178
GO_POSITIVE_REGULATION_OF_INTERLEUKIN_2_BIOSYNTHETIC_PROCESS	0.555016	0.0199164	14.1366	5.56712e-35	4.44791e-33	68.7615
GO_REGULATION_OF_IMMUNE_SYSTEM_PROCESS	0.289387	0.0067602	14.1318	5.79833e-35	4.59587e-33	68.7212
GO_REGULATION_OF_INFLAMMATORY_RESPONSE_TO_ANTIGENIC_STIMULUS	0.498014	0.0109009	14.099	7.65569e-35	6.02026e-33	68.4457
GO_LYMPHOCYTE_MIGRATION	0.405684	0.0154278	14.0849	8.62286e-35	6.72785e-33	68.3278
GO_REGULATION_OF_DENDRITIC_CELL_DIFFERENTIATION	0.504421	0.0067828	14.0478	1.17943e-34	9.13095e-33	68.0173
GO_INTERLEUKIN_3_MEDIATED_SIGNALING_PATHWAY	0.636602	0.0104386	14.0406	1.25439e-34	9.5921e-33	67.9562
GO_MHC_CLASS_II_PROTEIN_BINDING	0.60616	0.0229783	14.0402	1.2582e-34	9.5921e-33	67.9532
GO_POSITIVE_REGULATION_OF_LEUKOCYTE_CELL_CELL_ADHESION	0.370068	0.00925013	14.023	1.45445e-34	1.10042e-32	67.8096
GO_INTERLEUKIN_21_MEDIATED_SIGNALING_PATHWAY	0.621943	0.0203886	14.0005	1.7588e-34	1.32069e-32	67.6212
GO_NEGATIVE_REGULATION_OF_MYELOID_LEUKOCYTE_MEDIATED_IMMUNITY	0.504335	0.0224194	13.9971	1.81057e-34	1.34767e-32	67.5924
GO_NEGATIVE_REGULATION_OF_DENDRITIC_CELL_DIFFERENTIATION	0.601794	0.0245439	13.9964	1.82172e-34	1.34767e-32	67.5864
GO_TUMOR_NECROSIS_FACTOR_SUPERFAMILY_CYTOKINE_PRODUCTION	0.344109	0.010297	13.9769	2.14728e-34	1.57683e-32	67.4234
GO_NEGATIVE_REGULATION_OF_INTERLEUKIN_6_PRODUCTION	0.403168	0.0232116	13.9636	2.40199e-34	1.75099e-32	67.3123
GO_CCR_CHEMOKINE_RECEPTOR_BINDING	0.494196	0.0142606	13.9571	2.5374e-34	1.8363e-32	67.2579
GO_REGULATION_OF_NATURAL_KILLER_CELL_CHEMOTAXIS	0.601225	0.00638832	13.9497	2.70098e-34	1.94063e-32	67.196
GO_NEGATIVE_REGULATION_OF_INNATE_IMMUNE_RESPONSE	0.404051	0.0103763	13.9395	2.94463e-34	2.10057e-32	67.1104
GO_NEGATIVE_REGULATION_OF_LYMPHOCYTE_MEDIATED_IMMUNITY	0.419826	0.0123482	13.8514	6.19016e-34	4.38448e-32	66.3739
GO_LEUKOCYTE_HOMEOSTASIS	0.31977	0.00572019	13.8488	6.32806e-34	4.45059e-32	66.3521
GO_MEMBRANE_INVAGINATION	0.419335	0.0137241	13.8235	7.8264e-34	5.46589e-32	66.1414
GO_REGULATION_OF_MACROPHAGE_MIGRATION	0.349375	0.00185059	13.809	8.84899e-34	6.13714e-32	66.0197
GO_INTERFERON_ALPHA_BIOSYNTHETIC_PROCESS	0.615669	0.0280026	13.7922	1.01898e-33	7.01832e-32	65.8799
GO_VERY_LOW_DENSITY_LIPOPROTEIN_PARTICLE_CLEARANCE	0.578625	-0.0184052	13.7873	1.06241e-33	7.20443e-32	65.8385
GO_CCR1_CHEMOKINE_RECEPTOR_BINDING	0.682433	0.0135929	13.7872	1.06284e-33	7.20443e-32	65.8381
GO_DETECTION_OF_BIOTIC_STIMULUS	0.468806	0.0144594	13.7867	1.06764e-33	7.20443e-32	65.8336
GO_POSITIVE_REGULATION_OF_ACUTE_INFLAMMATORY_RESPONSE_TO_ANTIGENIC_STIMULUS	0.562096	-0.00297987	13.7545	1.39983e-33	9.38263e-32	65.5651
GO_CELL_TRAILING_EDGE	0.443433	0.00815472	13.741	1.56767e-33	1.04375e-31	65.4529
GO_HYPERSENSITIVITY	0.583707	0.0237143	13.7306	1.71156e-33	1.13201e-31	65.3659
GO_PRODUCTION_OF_MOLECULAR_MEDIATOR_OF_IMMUNE_RESPONSE	0.336556	0.00925166	13.7079	2.07083e-33	1.36062e-31	65.177
GO_PURINERGIC_RECEPTOR_ACTIVITY	0.475674	0.0309475	13.7006	2.20219e-33	1.43747e-31	65.116
GO_T_CELL_HOMEOSTASIS	0.331226	0.00804064	13.6745	2.74346e-33	1.77915e-31	64.8982
GO_ALPHA_BETA_T_CELL_DIFFERENTIATION	0.357755	0.0110153	13.6731	2.77429e-33	1.78754e-31	64.8871
GO_POSITIVE_REGULATION_OF_LYMPHOCYTE_APOPTOTIC_PROCESS	0.432188	0.00525919	13.6614	3.06262e-33	1.96066e-31	64.7891
GO_REGULATION_OF_T_CELL_DIFFERENTIATION	0.317485	0.00759839	13.6544	3.24842e-33	2.06637e-31	64.7308
GO_NEGATIVE_REGULATION_OF_INTERLEUKIN_10_PRODUCTION	0.533931	0.0119812	13.6525	3.30049e-33	2.0862e-31	64.715
GO_POSITIVE_REGULATION_OF_INTERLEUKIN_10_PRODUCTION	0.402402	0.017934	13.6405	3.65039e-33	2.29286e-31	64.6151
GO_LYMPHOCYTE_ACTIVATION_INVOLVED_IN_IMMUNE_RESPONSE	0.316157	0.00634499	13.6344	3.84139e-33	2.39775e-31	64.5646
GO_REGULATION_OF_DENDRITIC_CELL_CHEMOTAXIS	0.478213	0.00295926	13.6111	4.67077e-33	2.89733e-31	64.3708
GO_INTERFERON_GAMMA_PRODUCTION	0.405589	0.0185558	13.6001	5.12209e-33	3.15767e-31	64.2794
GO_NUCLEOTIDE_RECEPTOR_ACTIVITY	0.496737	0.0313448	13.5478	7.94817e-33	4.86984e-31	63.8439
GO_MHC_CLASS_I_PROTEIN_BINDING	0.477092	-0.0119063	13.527	9.46542e-33	5.76409e-31	63.6708
GO_LEUKOCYTE_CELL_CELL_ADHESION	0.336145	0.00821234	13.5079	1.11085e-32	6.72364e-31	63.5122
GO_ESTABLISHMENT_OF_LYMPHOCYTE_POLARITY	0.456196	0.00547157	13.5004	1.18256e-32	7.07449e-31	63.4502
GO_LYMPHOCYTE_CHEMOTAXIS	0.429617	0.016825	13.5004	1.18298e-32	7.07449e-31	63.4498
GO_ALPHA_BETA_T_CELL_PROLIFERATION	0.403271	0.00753967	13.4788	1.41771e-32	8.4278e-31	63.2704
GO_REGULATION_OF_HUMORAL_IMMUNE_RESPONSE	0.523314	0.0112886	13.4728	1.48998e-32	8.805e-31	63.2211
GO_PHAGOCYTOSIS	0.35847	0.0100479	13.469	1.53815e-32	9.03616e-31	63.1896
GO_REGULATION_OF_T_CELL_APOPTOTIC_PROCESS	0.354397	-0.000661094	13.4653	1.58726e-32	9.27013e-31	63.1585
GO_TUMOR_NECROSIS_FACTOR_RECEPTOR_BINDING	0.362655	0.0142449	13.4615	1.63769e-32	9.50906e-31	63.1275
GO_CD8_POSITIVE_ALPHA_BETA_T_CELL_DIFFERENTIATION	0.479128	0.00711526	13.4495	1.81185e-32	1.04595e-30	63.0273
GO_INTERLEUKIN_18_PRODUCTION	0.48707	0.0299121	13.4381	1.99275e-32	1.14377e-30	62.933
GO_NEGATIVE_REGULATION_OF_IMMUNE_SYSTEM_PROCESS	0.268224	0.00792041	13.422	2.28064e-32	1.30153e-30	62.7992
GO_T_CELL_ACTIVATION_INVOLVED_IN_IMMUNE_RESPONSE	0.372703	0.0120692	13.392	2.93103e-32	1.66319e-30	62.5506
GO_CHEMOKINE_BINDING	0.436016	0.0296662	13.3837	3.1404e-32	1.77193e-30	62.4822
GO_REGULATION_OF_B_CELL_MEDIATED_IMMUNITY	0.295091	0.00209257	13.3474	4.25754e-32	2.38877e-30	62.1806
GO_POSITIVE_REGULATION_OF_TOLERANCE_INDUCTION	0.480439	0.00997057	13.3461	4.30074e-32	2.39953e-30	62.1706
GO_POSITIVE_REGULATION_OF_REGULATORY_T_CELL_DIFFERENTIATION	0.472943	0.0125068	13.3412	4.48134e-32	2.48639e-30	62.1298
GO_REGULATION_OF_ADAPTIVE_IMMUNE_RESPONSE	0.321389	0.00825496	13.3159	5.53742e-32	3.05537e-30	61.9201
GO_POSITIVE_REGULATION_OF_CD4_POSITIVE_ALPHA_BETA_T_CELL_ACTIVATION	0.393978	0.0101789	13.293	6.70696e-32	3.68035e-30	61.7302
GO_PATTERN_RECOGNITION_RECEPTOR_ACTIVITY	0.523285	0.0235108	13.2749	7.79719e-32	4.25522e-30	61.581
GO_POSITIVE_REGULATION_OF_CELL_CELL_ADHESION	0.330872	0.0100185	13.2725	7.95654e-32	4.31859e-30	61.5609
GO_REGULATION_OF_LYMPHOCYTE_MEDIATED_IMMUNITY	0.333284	0.0113652	13.2593	8.88515e-32	4.79654e-30	61.4515
GO_NEGATIVE_REGULATION_OF_ADAPTIVE_IMMUNE_RESPONSE	0.372105	0.0160101	13.2498	9.61455e-32	5.16239e-30	61.3734
GO_NEGATIVE_REGULATION_OF_LEUKOCYTE_CELL_CELL_ADHESION	0.31557	0.0072487	13.2115	1.32374e-31	7.06964e-30	61.0565
GO_DENDRITIC_CELL_ANTIGEN_PROCESSING_AND_PRESENTATION	0.529246	0.018848	13.2091	1.35081e-31	7.17582e-30	61.0364
GO_NEGATIVE_REGULATION_OF_TUMOR_NECROSIS_FACTOR_SUPERFAMILY_CYTOKINE_PRODUCTION	0.353896	0.0162914	13.1914	1.5657e-31	8.2491e-30	60.8901
GO_NEGATIVE_REGULATION_OF_LEUKOCYTE_DEGRANULATION	0.473586	0.0172403	13.1911	1.56937e-31	8.2491e-30	60.8878
GO_IMMUNE_RESPONSE_INHIBITING_SIGNAL_TRANSDUCTION	0.594621	0.0232797	13.186	1.63673e-31	8.55815e-30	60.8462
GO_MACROPHAGE_MIGRATION	0.336187	0.00194913	13.1791	1.73401e-31	9.01957e-30	60.7889
GO_NEGATIVE_REGULATION_OF_IMMUNE_RESPONSE	0.332732	0.0143042	13.1778	1.75341e-31	9.0732e-30	60.7779
GO_REGULATION_OF_LEUKOCYTE_DIFFERENTIATION	0.285996	0.00888432	13.1763	1.77525e-31	9.1389e-30	60.7657
GO_LEUKOCYTE_ACTIVATION_INVOLVED_IN_INFLAMMATORY_RESPONSE	0.413964	0.0117726	13.1669	1.9192e-31	9.82925e-30	60.6884
GO_MHC_CLASS_IB_PROTEIN_BINDING	0.653543	0.00645061	13.1622	1.99622e-31	1.01715e-29	60.6494
GO_POSITIVE_REGULATION_OF_B_CELL_DIFFERENTIATION	0.391554	0.00273561	13.1611	2.01486e-31	1.02144e-29	60.6402
GO_POSITIVE_REGULATION_OF_T_CELL_RECEPTOR_SIGNALING_PATHWAY	0.468312	0.00645321	13.1298	2.61513e-31	1.31906e-29	60.3818
GO_LEUKOCYTE_DIFFERENTIATION	0.276573	0.00753084	13.1182	2.87939e-31	1.44505e-29	60.2864
GO_INNATE_IMMUNE_RESPONSE	0.31548	0.006713	13.1167	2.91674e-31	1.45647e-29	60.2736
GO_NEGATIVE_REGULATION_OF_LEUKOCYTE_APOPTOTIC_PROCESS	0.327751	-0.000701897	13.1116	3.04338e-31	1.51215e-29	60.2315
GO_POSITIVE_REGULATION_OF_INTERFERON_GAMMA_BIOSYNTHETIC_PROCESS	0.421345	0.00557195	13.1013	3.31384e-31	1.63838e-29	60.1472
GO_MHC_CLASS_IB_RECEPTOR_ACTIVITY	0.67017	0.0117786	13.098	3.4057e-31	1.6755e-29	60.1201
GO_HUMORAL_IMMUNE_RESPONSE	0.428451	0.0089642	13.089	3.67069e-31	1.79702e-29	60.0458
GO_B_CELL_PROLIFERATION_INVOLVED_IN_IMMUNE_RESPONSE	0.533564	0.0126096	13.0882	3.6957e-31	1.80044e-29	60.0391
GO_T_CELL_RECEPTOR_SIGNALING_PATHWAY	0.310505	-0.00664155	13.0805	3.93944e-31	1.90986e-29	59.9758
GO_POSITIVE_REGULATION_OF_LYMPHOCYTE_DIFFERENTIATION	0.352185	0.0115649	13.0706	4.27763e-31	2.0638e-29	59.8942
GO_LEUKOCYTE_MEDIATED_CYTOTOXICITY	0.386999	0.00953228	13.0539	4.9152e-31	2.36e-29	59.7565
GO_REGULATION_OF_ACUTE_INFLAMMATORY_RESPONSE_TO_ANTIGENIC_STIMULUS	0.508827	0.00792125	13.0443	5.32347e-31	2.5438e-29	59.6775
GO_NEGATIVE_REGULATION_OF_MAST_CELL_DEGRANULATION	0.536672	0.0267182	13.0401	5.51309e-31	2.62187e-29	59.6428
GO_COMPLEMENT_COMPONENT_C3B_BINDING	0.556143	0.0089802	13.0262	6.19169e-31	2.93063e-29	59.5277
GO_POSITIVE_REGULATION_OF_CELL_CELL_ADHESION_MEDIATED_BY_INTEGRIN	0.539123	-0.00536505	12.9969	7.89535e-31	3.71938e-29	59.2869
GO_RESPONSE_TO_INTERLEUKIN_4	0.292804	0.00129482	12.9908	8.30363e-31	3.89335e-29	59.2369
GO_NEGATIVE_REGULATION_OF_MAST_CELL_ACTIVATION	0.496495	0.0298423	12.983	8.86247e-31	4.13596e-29	59.1724
GO_T_CELL_MIGRATION	0.397154	0.0156644	12.9578	1.09242e-30	5.07444e-29	58.9652
GO_NEGATIVE_REGULATION_OF_PRODUCTION_OF_MOLECULAR_MEDIATOR_OF_IMMUNE_RESPONSE	0.36398	0.0151842	12.9371	1.29712e-30	5.97774e-29	58.795
GO_NEGATIVE_REGULATION_OF_CYTOKINE_PRODUCTION_INVOLVED_IN_IMMUNE_RESPONSE	0.418236	0.0153091	12.9369	1.29886e-30	5.97774e-29	58.7937
GO_REGULATION_OF_LEUKOCYTE_APOPTOTIC_PROCESS	0.309882	0.00549097	12.9344	1.32635e-30	6.07626e-29	58.7729
GO_REGULATION_OF_CELL_KILLING	0.395009	0.0154636	12.9207	1.48534e-30	6.77356e-29	58.6607
GO_NEGATIVE_REGULATION_OF_DENDRITIC_CELL_APOPTOTIC_PROCESS	0.578675	0.0225475	12.9181	1.51759e-30	6.88915e-29	58.6395
GO_INTERLEUKIN_12_RECEPTOR_BINDING	0.530598	0.0173182	12.9116	1.60228e-30	7.2407e-29	58.5856
GO_CD4_POSITIVE_ALPHA_BETA_T_CELL_ACTIVATION	0.330146	0.0114185	12.9106	1.61585e-30	7.26915e-29	58.5773
GO_POSITIVE_REGULATION_OF_ANTIGEN_PROCESSING_AND_PRESENTATION	0.521916	0.0090656	12.8987	1.78296e-30	7.98494e-29	58.4798
GO_REGULATION_OF_T_CELL_RECEPTOR_SIGNALING_PATHWAY	0.363336	0.00262689	12.8974	1.80216e-30	8.03492e-29	58.4692
GO_POSITIVE_REGULATION_OF_DENDRITIC_CELL_ANTIGEN_PROCESSING_AND_PRESENTATION	0.529066	0.0161236	12.891	1.90011e-30	8.43394e-29	58.4167
GO_NEGATIVE_REGULATION_OF_INTERLEUKIN_17_PRODUCTION	0.439936	0.0274161	12.8767	2.13894e-30	9.45203e-29	58.2994
GO_MATURE_B_CELL_DIFFERENTIATION	0.393948	0.0132786	12.8725	2.21459e-30	9.74322e-29	58.265
GO_COMPLEMENT_ACTIVATION	0.52712	0.0107617	12.8682	2.29547e-30	1.00184e-28	58.2294
GO_REGULATION_OF_CELL_CELL_ADHESION_MEDIATED_BY_INTEGRIN	0.441817	0.0104185	12.8681	2.29719e-30	1.00184e-28	58.2287
GO_NATURAL_KILLER_CELL_MEDIATED_IMMUNE_RESPONSE_TO_TUMOR_CELL	0.510465	-0.00428857	12.8599	2.45817e-30	1.06738e-28	58.1616
GO_RESPONSE_TO_CHEMOKINE	0.392818	0.0176001	12.8493	2.68385e-30	1.16033e-28	58.0746
GO_REGULATION_OF_LYMPHOCYTE_APOPTOTIC_PROCESS	0.302969	-0.000878709	12.8331	3.07093e-30	1.32196e-28	57.9411
GO_DEFENSE_RESPONSE_TO_BACTERIUM	0.377602	0.0143282	12.8227	3.34672e-30	1.43449e-28	57.8559
GO_REGULATION_OF_LEUKOCYTE_MEDIATED_IMMUNITY	0.320756	0.0101294	12.8206	3.40323e-30	1.45248e-28	57.8393
GO_B_CELL_HOMEOSTASIS	0.320612	-0.000374669	12.8197	3.4308e-30	1.45802e-28	57.8313
GO_HUMORAL_IMMUNE_RESPONSE_MEDIATED_BY_CIRCULATING_IMMUNOGLOBULIN	0.543218	0.0104909	12.8181	3.47636e-30	1.47112e-28	57.8182
GO_INTERFERON_GAMMA_BIOSYNTHETIC_PROCESS	0.414773	0.0122322	12.8116	3.66864e-30	1.54593e-28	57.7649
GO_PURINERGIC_NUCLEOTIDE_RECEPTOR_SIGNALING_PATHWAY	0.463099	0.0298224	12.8088	3.75468e-30	1.57555e-28	57.7419
GO_NEGATIVE_REGULATION_OF_CELL_CHEMOTAXIS_TO_FIBROBLAST_GROWTH_FACTOR	0.749583	0.00430064	12.8055	3.857e-30	1.60875e-28	57.7153
GO_T_CELL_DIFFERENTIATION_INVOLVED_IN_IMMUNE_RESPONSE	0.353126	0.0119472	12.8052	3.86602e-30	1.60875e-28	57.713
GO_REGULATION_OF_T_CELL_MEDIATED_IMMUNITY	0.371157	0.0117273	12.7929	4.28031e-30	1.77375e-28	57.6121
GO_ACUTE_INFLAMMATORY_RESPONSE_TO_ANTIGENIC_STIMULUS	0.483213	0.0192569	12.7764	4.90544e-30	2.02441e-28	57.477
GO_NEGATIVE_REGULATION_OF_T_CELL_MEDIATED_IMMUNITY	0.469454	0.0190338	12.7722	5.08161e-30	2.08848e-28	57.4421
GO_DENDRITIC_CELL_APOPTOTIC_PROCESS	0.490856	0.0156439	12.747	6.25447e-30	2.55998e-28	57.2363
GO_NEGATIVE_REGULATION_OF_CYTOKINE_PRODUCTION	0.278358	0.0118567	12.7268	7.39359e-30	3.01387e-28	57.0706
GO_RESPIRATORY_BURST_INVOLVED_IN_DEFENSE_RESPONSE	0.437396	0.00498574	12.6817	1.07284e-29	4.35547e-28	56.7018
GO_DEFENSE_RESPONSE_TO_OTHER_ORGANISM	0.311867	0.0112465	12.6705	1.17631e-29	4.7562e-28	56.6105
GO_MHC_CLASS_II_PROTEIN_COMPLEX	0.658352	-0.00045417	12.6583	1.30075e-29	5.23814e-28	56.5109
GO_POSITIVE_REGULATION_OF_CELL_KILLING	0.39631	0.0139806	12.6533	1.35548e-29	5.4366e-28	56.4701
GO_CHYLOMICRON	0.537193	0.00401249	12.6428	1.47784e-29	5.90369e-28	56.3845
GO_CELL_KILLING	0.366975	0.00770064	12.6363	1.56009e-29	6.20743e-28	56.3308
GO_NEGATIVE_REGULATION_OF_T_CELL_APOPTOTIC_PROCESS	0.370169	-0.0065251	12.5955	2.18283e-29	8.65078e-28	55.9981
GO_RESPONSE_TO_INTERFERON_GAMMA	0.364526	0.00675554	12.5949	2.19444e-29	8.66239e-28	55.9928
GO_NEGATIVE_REGULATION_OF_DEFENSE_RESPONSE	0.258214	0.0128238	12.5892	2.29904e-29	9.03957e-28	55.9467
GO_NEGATIVE_REGULATION_OF_ANTIGEN_PROCESSING_AND_PRESENTATION	0.532362	0.0160253	12.5654	2.79689e-29	1.09539e-27	55.7525
GO_ASTROCYTE_CELL_MIGRATION	0.46503	0.00974204	12.5648	2.80981e-29	1.09616e-27	55.748
GO_REGULATION_OF_RESPONSE_TO_TUMOR_CELL	0.445881	-0.0032231	12.563	2.85169e-29	1.10482e-27	55.7333
GO_RESPONSE_TO_PROTOZOAN	0.470667	0.017555	12.5629	2.85413e-29	1.10482e-27	55.7324
GO_POSITIVE_REGULATION_OF_MACROPHAGE_ACTIVATION	0.395766	0.0209953	12.5561	3.01824e-29	1.16383e-27	55.6771
GO_CYTOKINE_RECEPTOR_ACTIVITY	0.369075	0.0284049	12.5506	3.15865e-29	1.21329e-27	55.632
GO_INTERFERON_GAMMA_MEDIATED_SIGNALING_PATHWAY	0.416271	0.00929946	12.5455	3.295e-29	1.26081e-27	55.5902
GO_B_CELL_DIFFERENTIATION	0.274198	0.00836302	12.5265	3.85212e-29	1.46836e-27	55.4354
GO_DEFENSE_RESPONSE	0.279835	0.0101054	12.5181	4.12551e-29	1.5666e-27	55.3675
GO_REGULATION_OF_CD4_POSITIVE_ALPHA_BETA_T_CELL_DIFFERENTIATION	0.354707	0.00849595	12.4931	5.06778e-29	1.91712e-27	55.1637
GO_POSITIVE_REGULATION_OF_LYMPHOCYTE_MIGRATION	0.370162	0.00792633	12.4846	5.43185e-29	2.04709e-27	55.095
GO_POSITIVE_REGULATION_OF_MONOCYTE_CHEMOTAXIS	0.420277	0.00607136	12.4797	5.65491e-29	2.12314e-27	55.0551
GO_INTERLEUKIN_4_MEDIATED_SIGNALING_PATHWAY	0.537029	0.0189472	12.4723	6.01185e-29	2.2487e-27	54.9945
GO_CORECEPTOR_ACTIVITY	0.355023	0.0126073	12.4623	6.52277e-29	2.43071e-27	54.9137
GO_RESPIRATORY_BURST	0.382128	0.00443367	12.4539	6.9884e-29	2.59454e-27	54.8454
GO_POSITIVE_REGULATION_OF_ASTROCYTE_ACTIVATION	0.470583	-0.00482871	12.4303	8.486e-29	3.13888e-27	54.6531
GO_NEGATIVE_REGULATION_OF_T_CELL_CYTOKINE_PRODUCTION	0.530652	0.0149014	12.4283	8.62095e-29	3.17703e-27	54.6374
GO_POSITIVE_REGULATION_OF_ADAPTIVE_IMMUNE_RESPONSE	0.313828	0.0047515	12.42	9.2326e-29	3.38993e-27	54.5695
GO_INTERFERON_ALPHA_PRODUCTION	0.36601	0.00318087	12.418	9.38714e-29	3.43404e-27	54.5531
GO_T_CELL_APOPTOTIC_PROCESS	0.308654	0.000962069	12.4	1.0873e-28	3.9631e-27	54.4075
GO_LEUKOCYTE_MIGRATION	0.323896	0.0141452	12.3892	1.18822e-28	4.302e-27	54.3196
GO_INTERLEUKIN_2_BIOSYNTHETIC_PROCESS	0.466659	0.0205725	12.3891	1.1889e-28	4.302e-27	54.3191
GO_REGULATION_OF_T_CELL_MEDIATED_CYTOTOXICITY	0.422539	0.00927032	12.3858	1.22159e-28	4.40434e-27	54.2922
GO_G_PROTEIN_COUPLED_PURINERGIC_NUCLEOTIDE_RECEPTOR_SIGNALING_PATHWAY	0.503051	0.0311371	12.3734	1.35254e-28	4.84151e-27	54.1913
GO_G_PROTEIN_COUPLED_NUCLEOTIDE_RECEPTOR_ACTIVITY	0.503051	0.0311371	12.3734	1.35254e-28	4.84151e-27	54.1913
GO_T_CELL_CHEMOTAXIS	0.421207	0.0128067	12.3503	1.63378e-28	5.82734e-27	54.0042
GO_NEGATIVE_REGULATION_OF_T_CELL_PROLIFERATION	0.309834	0.00720167	12.3428	1.73696e-28	6.1733e-27	53.9436
GO_REGULATION_OF_GLIAL_CELL_MIGRATION	0.410987	0.0132625	12.3341	1.86507e-28	6.60513e-27	53.8731
GO_TYPE_I_INTERFERON_BIOSYNTHETIC_PROCESS	0.471936	0.0167964	12.3336	1.87379e-28	6.61256e-27	53.8685
GO_MEMBRANE_RAFT_LOCALIZATION	0.524598	0.0165382	12.3263	1.98947e-28	6.99607e-27	53.8091
GO_REGULATION_OF_NEUROINFLAMMATORY_RESPONSE	0.411038	0.0101124	12.3137	2.20421e-28	7.724e-27	53.7076
GO_MULTI_ORGANISM_MEMBRANE_ORGANIZATION	0.360946	-0.00169021	12.2825	2.84624e-28	9.92051e-27	53.4544
GO_MHC_PROTEIN_COMPLEX	0.593288	-0.00123772	12.2823	2.85089e-28	9.92051e-27	53.4528
GO_POSITIVE_REGULATION_OF_CYTOKINE_BIOSYNTHETIC_PROCESS	0.387255	0.0203257	12.2705	3.13871e-28	1.08495e-26	53.3575
GO_IMMUNE_RESPONSE_INHIBITING_CELL_SURFACE_RECEPTOR_SIGNALING_PATHWAY	0.584099	0.00799661	12.2705	3.1396e-28	1.08495e-26	53.3572
GO_CCR2_CHEMOKINE_RECEPTOR_BINDING	0.638344	0.0309629	12.2534	3.60862e-28	1.24274e-26	53.2194
GO_REGULATION_OF_LEUKOCYTE_CHEMOTAXIS	0.304856	0.00598164	12.2511	3.6757e-28	1.26148e-26	53.2011
GO_CYTOLYSIS	0.415625	0.00868385	12.2354	4.18096e-28	1.42997e-26	53.0735
GO_SEROTONIN_SECRETION	0.484542	0.0382937	12.2277	4.44934e-28	1.51657e-26	53.0119
GO_POSITIVE_REGULATION_OF_INTERFERON_GAMMA_SECRETION	0.540272	0.0072009	12.2057	5.32707e-28	1.80957e-26	52.8336
GO_NEGATIVE_REGULATION_OF_MACROPHAGE_ACTIVATION	0.425117	0.0227372	12.1905	6.02861e-28	2.04094e-26	52.7111
GO_REGULATION_OF_LYMPHOCYTE_CHEMOTAXIS	0.404796	0.0090297	12.1856	6.27428e-28	2.11693e-26	52.6715
GO_LIPOPOLYSACCHARIDE_BINDING	0.356769	0.0123193	12.1721	7.00473e-28	2.35543e-26	52.5625
GO_IMMUNE_EFFECTOR_PROCESS	0.27232	0.00528826	12.1625	7.57208e-28	2.53766e-26	52.4853
GO_POSITIVE_REGULATION_OF_T_CELL_APOPTOTIC_PROCESS	0.431822	0.00272692	12.1437	8.82523e-28	2.94775e-26	52.3337
GO_POSITIVE_REGULATION_OF_NATURAL_KILLER_CELL_MEDIATED_IMMUNE_RESPONSE_TO_TUMOR_CELL	0.509016	-0.00376165	12.1332	9.61664e-28	3.20138e-26	52.2486
GO_DETECTION_OF_EXTERNAL_BIOTIC_STIMULUS	0.444376	0.0215217	12.1217	1.05556e-27	3.50198e-26	52.1564
GO_B_CELL_ACTIVATION_INVOLVED_IN_IMMUNE_RESPONSE	0.259845	0.0044504	12.1213	1.05897e-27	3.50198e-26	52.1532
GO_MHC_PROTEIN_COMPLEX_BINDING	0.443688	-4.96258e-05	12.0973	1.28778e-27	4.24456e-26	51.9594
GO_REGULATION_OF_CD4_POSITIVE_ALPHA_BETA_T_CELL_ACTIVATION	0.326932	0.0082511	12.0941	1.32163e-27	4.34183e-26	51.9337
GO_CELL_ACTIVATION	0.259754	0.00623306	12.0936	1.32708e-27	4.34541e-26	51.9297
GO_COMPLEMENT_RECEPTOR_MEDIATED_SIGNALING_PATHWAY	0.506728	0.0274259	12.0792	1.49236e-27	4.87064e-26	51.8134
GO_MYD88_DEPENDENT_TOLL_LIKE_RECEPTOR_SIGNALING_PATHWAY	0.345799	0.00639614	12.0758	1.53338e-27	4.98823e-26	51.7866
GO_MHC_CLASS_I_RECEPTOR_ACTIVITY	0.525335	0.0316799	12.0663	1.65742e-27	5.37425e-26	51.7095
GO_POSITIVE_REGULATION_OF_RESPONSE_TO_TUMOR_CELL	0.475054	0.000199742	12.0654	1.66854e-27	5.3928e-26	51.7029
GO_POSITIVE_REGULATION_OF_ALPHA_BETA_T_CELL_DIFFERENTIATION	0.331621	0.0086495	12.0566	1.7925e-27	5.77473e-26	51.6319
GO_NEGATIVE_REGULATION_OF_T_CELL_MEDIATED_CYTOTOXICITY	0.495769	0.0212678	12.0511	1.87497e-27	6.02099e-26	51.5874
GO_FC_RECEPTOR_MEDIATED_STIMULATORY_SIGNALING_PATHWAY	0.391381	0.00750492	12.0459	1.95609e-27	6.26137e-26	51.5455
GO_REGULATION_OF_SALIVA_SECRETION	0.631481	0.0182669	12.0274	2.27249e-27	7.25092e-26	51.397
GO_POSITIVE_REGULATION_OF_NATURAL_KILLER_CELL_CHEMOTAXIS	0.557424	0.00532463	12.0219	2.37641e-27	7.55833e-26	51.3527
GO_NEGATIVE_REGULATION_OF_B_CELL_MEDIATED_IMMUNITY	0.374071	0.00958874	12.0212	2.38999e-27	7.57741e-26	51.3471
GO_NATURAL_KILLER_CELL_MEDIATED_IMMUNITY	0.397432	0.00980928	12.0156	2.49993e-27	7.9009e-26	51.3025
GO_ISOTYPE_SWITCHING_TO_IGG_ISOTYPES	0.381299	-5.7661e-05	12.0117	2.58166e-27	8.13344e-26	51.2707
GO_POSITIVE_REGULATION_OF_MACROPHAGE_MIGRATION	0.381505	-0.000927446	11.974	3.50477e-27	1.10069e-25	50.968
GO_IMMUNE_RESPONSE_TO_TUMOR_CELL	0.428909	0.000326547	11.9667	3.71929e-27	1.16441e-25	50.9091
GO_CELL_RECOGNITION	0.327767	0.015425	11.9491	4.28742e-27	1.33808e-25	50.7684
GO_REGULATION_OF_NEUTROPHIL_ACTIVATION	0.483455	0.0117891	11.9378	4.70079e-27	1.46252e-25	50.6772
GO_POSITIVE_REGULATION_OF_CIRCADIAN_SLEEP_WAKE_CYCLE_SLEEP	0.651157	0.00920787	11.9348	4.81429e-27	1.49318e-25	50.6536
GO_MAST_CELL_ACTIVATION	0.365226	0.0185097	11.9311	4.9618e-27	1.53416e-25	50.6237
GO_LEUKOCYTE_MEDIATED_IMMUNITY	0.280373	0.00526051	11.9299	5.01128e-27	1.54468e-25	50.6139
GO_REGULATION_OF_NEUTROPHIL_MIGRATION	0.366318	0.0118214	11.9221	5.33439e-27	1.63922e-25	50.552
GO_FC_RECEPTOR_SIGNALING_PATHWAY	0.302897	0.00387584	11.9173	5.54529e-27	1.6988e-25	50.5136
GO_IMMUNOGLOBULIN_RECEPTOR_BINDING	0.590683	0.0138535	11.908	5.98208e-27	1.827e-25	50.4386
GO_T_HELPER_1_TYPE_IMMUNE_RESPONSE	0.373466	0.0200017	11.9069	6.03267e-27	1.83684e-25	50.4302
GO_POSITIVE_REGULATION_OF_MICROGLIAL_CELL_MIGRATION	0.580617	-0.00309908	11.9015	6.30492e-27	1.9139e-25	50.3865
GO_POSITIVE_REGULATION_OF_LEUKOCYTE_DIFFERENTIATION	0.298363	0.0111637	11.8963	6.57277e-27	1.98916e-25	50.3453
GO_REGULATION_OF_NATURAL_KILLER_CELL_MEDIATED_IMMUNITY	0.399653	0.0147608	11.8846	7.22833e-27	2.17732e-25	50.2512
GO_EOSINOPHIL_ACTIVATION	0.442814	-0.00362083	11.8844	7.23811e-27	2.17732e-25	50.2498
GO_PHAGOCYTIC_CUP	0.353053	0.0168435	11.8779	7.6285e-27	2.28786e-25	50.1978
GO_REGULATION_OF_MYD88_INDEPENDENT_TOLL_LIKE_RECEPTOR_SIGNALING_PATHWAY	0.450265	0.0180121	11.8759	7.75294e-27	2.31822e-25	50.1818
GO_RESPONSE_TO_MACROPHAGE_COLONY_STIMULATING_FACTOR	0.424532	0.00715985	11.8457	9.89886e-27	2.95104e-25	49.9399
GO_CALCIUM_MEDIATED_SIGNALING	0.224694	0.0175356	11.8423	1.01755e-26	3.0245e-25	49.9126
GO_NEGATIVE_REGULATION_OF_HUMORAL_IMMUNE_RESPONSE_MEDIATED_BY_CIRCULATING_IMMUNOGLOBULIN	0.539145	0.0170805	11.8375	1.05745e-26	3.13375e-25	49.8745
GO_POSITIVE_REGULATION_OF_T_CELL_MIGRATION	0.355712	0.00840026	11.8305	1.11899e-26	3.3063e-25	49.8185
GO_TRANSMEMBRANE_SIGNALING_RECEPTOR_ACTIVITY	0.258693	0.0237209	11.8246	1.17336e-26	3.45675e-25	49.7715
GO_LEUKOCYTE_TETHERING_OR_ROLLING	0.368785	0.0179411	11.8233	1.18579e-26	3.48309e-25	49.7611
GO_REGULATION_OF_ALPHA_BETA_T_CELL_DIFFERENTIATION	0.322908	0.00765232	11.8174	1.24343e-26	3.64168e-25	49.7141
GO_PLASMA_MEMBRANE_RECEPTOR_COMPLEX	0.229728	0.0157158	11.8046	1.37936e-26	4.02797e-25	49.6114
GO_LIPOPOLYSACCHARIDE_RECEPTOR_COMPLEX	0.532468	0.0231113	11.7886	1.5689e-26	4.56812e-25	49.4839
GO_LEUKOCYTE_APOPTOTIC_PROCESS	0.279053	0.00267567	11.7868	1.59162e-26	4.62079e-25	49.4697
GO_POSITIVE_REGULATION_OF_INTERLEUKIN_2_PRODUCTION	0.361338	0.00664148	11.7467	2.19966e-26	6.36753e-25	49.1493
GO_MONONUCLEAR_CELL_MIGRATION	0.351901	0.0106698	11.732	2.47545e-26	7.14519e-25	49.0324
GO_T_CELL_ANTIGEN_PROCESSING_AND_PRESENTATION	0.517479	0.003862	11.7286	2.54374e-26	7.32114e-25	49.0054
GO_T_HELPER_1_CELL_DIFFERENTIATION	0.350618	0.0123702	11.7178	2.77484e-26	7.96332e-25	48.9194
GO_IMMUNOGLOBULIN_SECRETION	0.368506	0.00951787	11.7041	3.09722e-26	8.86303e-25	48.8105
GO_REGULATION_OF_DEFENSE_RESPONSE_TO_VIRUS_BY_VIRUS	0.298107	-0.000724823	11.6986	3.23765e-26	9.2384e-25	48.7666
GO_REGULATION_OF_VERY_LOW_DENSITY_LIPOPROTEIN_PARTICLE_CLEARANCE	0.599678	-0.0224929	11.6964	3.2953e-26	9.37612e-25	48.7492
GO_NEGATIVE_REGULATION_OF_INTERLEUKIN_2_BIOSYNTHETIC_PROCESS	0.556084	0.0128195	11.6776	3.83512e-26	1.08811e-24	48.599
GO_RESPONSE_TO_INTERLEUKIN_9	0.452678	0.018355	11.6703	4.06462e-26	1.14683e-24	48.5414
GO_CELLULAR_EXTRAVASATION	0.336393	0.0156981	11.6703	4.06506e-26	1.14683e-24	48.5413
GO_RESPONSE_TO_TUMOR_CELL	0.366669	0.00454645	11.6602	4.4086e-26	1.24024e-24	48.461
GO_PHAGOCYTOSIS_RECOGNITION	0.530889	0.0160059	11.6578	4.49529e-26	1.26108e-24	48.4417
GO_MHC_CLASS_II_RECEPTOR_ACTIVITY	0.576073	0.00386842	11.6541	4.63212e-26	1.29583e-24	48.4121
GO_POSITIVE_REGULATION_OF_IMMUNE_EFFECTOR_PROCESS	0.279312	0.00988376	11.6472	4.89352e-26	1.36513e-24	48.3577
GO_FC_EPSILON_RECEPTOR_SIGNALING_PATHWAY	0.313265	0.0046092	11.641	5.14462e-26	1.43118e-24	48.3082
GO_POSITIVE_REGULATION_OF_LEUKOCYTE_CHEMOTAXIS	0.305425	0.00584196	11.6345	5.42117e-26	1.50392e-24	48.2563
GO_PURINERGIC_RECEPTOR_SIGNALING_PATHWAY	0.383524	0.0256258	11.6316	5.5477e-26	1.53476e-24	48.2335
GO_REGULATION_OF_PHAGOCYTOSIS	0.302308	0.0113948	11.6308	5.5817e-26	1.5399e-24	48.2275
GO_MONOCYTE_CHEMOTAXIS	0.367678	0.0119548	11.6238	5.9043e-26	1.62441e-24	48.1718
GO_POSITIVE_REGULATION_OF_CYTOKINE_PRODUCTION	0.25572	0.00872003	11.6151	6.33114e-26	1.73706e-24	48.1027
GO_NEGATIVE_REGULATION_OF_CELL_KILLING	0.432185	0.0166069	11.6114	6.52239e-26	1.78463e-24	48.0733
GO_POSITIVE_REGULATION_OF_CYTOSOLIC_CALCIUM_ION_CONCENTRATION_INVOLVED_IN_PHOSPHOLIPASE_C_ACTIVATING_G_PROTEIN_COUPLED_SIGNALING_PATHWAY	0.400236	0.0196284	11.6099	6.59995e-26	1.80092e-24	48.0616
GO_CYTOKINE_SECRETION	0.299149	0.0145925	11.6034	6.95556e-26	1.89279e-24	48.0096
GO_SIALIC_ACID_BINDING	0.488323	0.0259363	11.5901	7.73615e-26	2.09948e-24	47.9043
GO_REGULATION_OF_CELL_CELL_ADHESION	0.266204	0.00880802	11.5887	7.82309e-26	2.11732e-24	47.8933
GO_REGULATION_OF_INTERLEUKIN_12_SECRETION	0.451375	0.00604508	11.582	8.25833e-26	2.22908e-24	47.8397
GO_MAST_CELL_MEDIATED_IMMUNITY	0.348137	0.0118179	11.5784	8.49793e-26	2.28757e-24	47.8114
GO_LYMPHOCYTE_APOPTOTIC_PROCESS	0.267152	-0.00287198	11.573	8.87583e-26	2.38287e-24	47.7683
GO_REGULATION_OF_SYNCYTIUM_FORMATION_BY_PLASMA_MEMBRANE_FUSION	0.391724	0.00733904	11.5636	9.56594e-26	2.56126e-24	47.6942
GO_REGULATION_OF_IMMUNOGLOBULIN_PRODUCTION	0.24598	0.00134635	11.5633	9.59378e-26	2.56185e-24	47.6913
GO_REGULATION_OF_GRANULOCYTE_CHEMOTAXIS	0.323734	0.00805839	11.5508	1.06015e-25	2.82339e-24	47.5924
GO_POSITIVE_REGULATION_OF_LYMPHOCYTE_MEDIATED_IMMUNITY	0.306623	0.0111659	11.5478	1.08593e-25	2.88436e-24	47.5686
GO_POSITIVE_REGULATION_OF_T_CELL_MEDIATED_CYTOTOXICITY	0.424703	0.00719332	11.5324	1.2286e-25	3.25464e-24	47.4465
GO_REGULATION_OF_T_HELPER_1_CELL_DIFFERENTIATION	0.427665	0.00494842	11.5185	1.37291e-25	3.62732e-24	47.3365
GO_DETECTION_OF_MOLECULE_OF_BACTERIAL_ORIGIN	0.441351	0.0213025	11.5161	1.39969e-25	3.68831e-24	47.3174
GO_CXCR_CHEMOKINE_RECEPTOR_BINDING	0.455014	0.00505394	11.4998	1.59407e-25	4.18948e-24	47.1887
GO_CYTOKINE_PRODUCTION	0.245977	0.0104479	11.4978	1.61995e-25	4.24631e-24	47.1728
GO_REGULATION_OF_LYMPHOCYTE_MIGRATION	0.325909	0.0137714	11.497	1.6304e-25	4.2625e-24	47.1664
GO_NEGATIVE_REGULATION_OF_INFLAMMATORY_RESPONSE	0.245023	0.0168794	11.4803	1.86344e-25	4.85904e-24	47.0342
GO_REGULATION_OF_MACROPHAGE_CHEMOTAXIS	0.284428	-0.00445808	11.4668	2.07445e-25	5.38252e-24	46.928
GO_INTERLEUKIN_17_PRODUCTION	0.399149	0.0233795	11.4668	2.07497e-25	5.38252e-24	46.9277
GO_REGULATION_OF_MACROPHAGE_ACTIVATION	0.318302	0.0124849	11.4552	2.27544e-25	5.88725e-24	46.8364
GO_EOSINOPHIL_MIGRATION	0.432174	0.0141606	11.4466	2.43886e-25	6.29378e-24	46.7678
GO_IMMUNOGLOBULIN_COMPLEX	0.580908	0.011791	11.4381	2.60832e-25	6.71375e-24	46.7013
GO_NEUTROPHIL_MIGRATION	0.365656	0.0172544	11.4303	2.77627e-25	7.12765e-24	46.6395
GO_REGULATION_OF_PRODUCTION_OF_MOLECULAR_MEDIATOR_OF_IMMUNE_RESPONSE	0.258311	0.00883624	11.4086	3.30102e-25	8.45315e-24	46.4682
GO_NEGATIVE_REGULATION_OF_NATURAL_KILLER_CELL_MEDIATED_IMMUNITY	0.448406	0.0126005	11.3726	4.39539e-25	1.12268e-23	46.1848
GO_NEGATIVE_REGULATION_OF_IMMUNE_EFFECTOR_PROCESS	0.267057	0.0080162	11.371	4.45216e-25	1.13428e-23	46.1721
GO_REGULATION_OF_MYELOID_LEUKOCYTE_MEDIATED_IMMUNITY	0.32619	0.00934192	11.3646	4.68711e-25	1.1911e-23	46.1212
GO_INFLAMMASOME_COMPLEX	0.425922	0.00539204	11.3461	5.42753e-25	1.37576e-23	45.9761
GO_POSITIVE_REGULATION_OF_CD8_POSITIVE_ALPHA_BETA_T_CELL_ACTIVATION	0.438603	0.0182002	11.3384	5.76989e-25	1.45883e-23	45.9155
GO_REGULATION_OF_MONOCYTE_CHEMOTAXIS	0.360585	0.0131836	11.3381	5.78685e-25	1.45943e-23	45.9126
GO_NEUROINFLAMMATORY_RESPONSE	0.347858	0.013633	11.3324	6.05426e-25	1.52302e-23	45.8679
GO_INTERLEUKIN_2_PRODUCTION	0.334142	0.0105801	11.3256	6.39177e-25	1.60388e-23	45.8142
GO_NEGATIVE_REGULATION_OF_T_HELPER_1_TYPE_IMMUNE_RESPONSE	0.489077	0.0371998	11.3239	6.47453e-25	1.62058e-23	45.8015
GO_NEGATIVE_REGULATION_OF_CYTOKINE_SECRETION	0.328353	0.0212	11.3021	7.69978e-25	1.92244e-23	45.63
GO_MACROPHAGE_FUSION	0.550202	-0.00241949	11.2984	7.9336e-25	1.97588e-23	45.6004
GO_POSITIVE_REGULATION_OF_ISOTYPE_SWITCHING_TO_IGG_ISOTYPES	0.417589	0.00578802	11.2924	8.31468e-25	2.06564e-23	45.5539
GO_TRIGLYCERIDE_RICH_LIPOPROTEIN_PARTICLE_CLEARANCE	0.47079	0.00720114	11.2823	9.01171e-25	2.23325e-23	45.4743
GO_MOLECULAR_TRANSDUCER_ACTIVITY	0.227917	0.0208264	11.2814	9.08001e-25	2.24461e-23	45.4668
GO_POSITIVE_REGULATION_OF_RESPONSE_TO_BIOTIC_STIMULUS	0.277997	0.00372247	11.2756	9.50092e-25	2.34286e-23	45.422
GO_CLATHRIN_COATED_ENDOCYTIC_VESICLE_MEMBRANE	0.307433	0.00172197	11.2675	1.01337e-24	2.49274e-23	45.3581
GO_RESPONSE_TO_BACTERIUM	0.280092	0.0147107	11.2487	1.17684e-24	2.88774e-23	45.2101
GO_MACROPHAGE_COLONY_STIMULATING_FACTOR_SIGNALING_PATHWAY	0.440431	-0.00516866	11.2308	1.35532e-24	3.31754e-23	45.0704
GO_POSITIVE_REGULATION_OF_PHAGOCYTOSIS	0.318226	0.0117671	11.2298	1.36651e-24	3.33675e-23	45.0623
GO_PEPTIDE_RECEPTOR_ACTIVITY	0.282151	0.0315032	11.2237	1.43418e-24	3.49345e-23	45.0145
GO_PEPTIDE_ANTIGEN_BINDING	0.478894	-0.00355481	11.2103	1.59436e-24	3.87419e-23	44.9097
GO_GLIAL_CELL_ACTIVATION	0.342079	0.0135928	11.2081	1.62279e-24	3.93369e-23	44.8922
GO_POSITIVE_REGULATION_OF_APOPTOTIC_CELL_CLEARANCE	0.549277	-0.00721777	11.1975	1.76399e-24	4.2656e-23	44.8096
GO_POSITIVE_REGULATION_OF_BONE_DEVELOPMENT	0.363693	0.0182726	11.1713	2.17163e-24	5.23867e-23	44.6039
GO_REGULATION_OF_T_CELL_CYTOKINE_PRODUCTION	0.362272	0.0120347	11.1693	2.20497e-24	5.30627e-23	44.5888
GO_POSITIVE_REGULATION_OF_HUMORAL_IMMUNE_RESPONSE_MEDIATED_BY_CIRCULATING_IMMUNOGLOBULIN	0.496599	0.0233008	11.1599	2.37586e-24	5.70378e-23	44.515
GO_REGULATION_OF_LEUKOCYTE_MIGRATION	0.2726	0.00992409	11.1543	2.4834e-24	5.94766e-23	44.4712
GO_NEGATIVE_REGULATION_OF_T_CELL_RECEPTOR_SIGNALING_PATHWAY	0.319741	-0.004139	11.1538	2.49389e-24	5.95849e-23	44.467
GO_G_PROTEIN_COUPLED_PURINERGIC_RECEPTOR_SIGNALING_PATHWAY	0.389032	0.0273425	11.1525	2.51853e-24	6.00299e-23	44.4573
GO_REGULATION_OF_T_HELPER_1_TYPE_IMMUNE_RESPONSE	0.388687	0.0226581	11.1489	2.59039e-24	6.15957e-23	44.4294
GO_RESPONSE_TO_BIOTIC_STIMULUS	0.247761	0.00980666	11.1303	3.0013e-24	7.1197e-23	44.2837
GO_POSITIVE_REGULATION_OF_MONONUCLEAR_CELL_MIGRATION	0.342333	0.0085173	11.1141	3.41084e-24	8.07204e-23	44.1572
GO_CYTOKINE_METABOLIC_PROCESS	0.29782	0.0175901	11.1003	3.80321e-24	8.97935e-23	44.0494
GO_MYELOID_DENDRITIC_CELL_DIFFERENTIATION	0.390032	0.003943	11.0933	4.01923e-24	9.46699e-23	43.9948
GO_HOMEOSTASIS_OF_NUMBER_OF_CELLS_WITHIN_A_TISSUE	0.268233	0.00246291	11.0901	4.12139e-24	9.68477e-23	43.97
GO_POSITIVE_REGULATION_OF_LEUKOCYTE_MIGRATION	0.283315	0.00664574	11.0886	4.1696e-24	9.77508e-23	43.9584
GO_POSITIVE_REGULATION_OF_CYTOKINE_SECRETION	0.285795	0.0134334	11.0882	4.18387e-24	9.78556e-23	43.9551
GO_LEUKOCYTE_CHEMOTAXIS	0.304738	0.0142313	11.0815	4.41073e-24	1.02921e-22	43.9028
GO_MACROPHAGE_ACTIVATION	0.313128	0.0122974	11.0765	4.58884e-24	1.06827e-22	43.8637
GO_INFLAMMATORY_RESPONSE	0.270303	0.0163189	11.0741	4.67386e-24	1.08553e-22	43.8455
GO_POSITIVE_REGULATION_OF_B_CELL_MEDIATED_IMMUNITY	0.263922	-0.000629655	11.0734	4.6995e-24	1.08895e-22	43.8401
GO_NFAT_PROTEIN_BINDING	0.482499	0.0222289	11.0694	4.85119e-24	1.1215e-22	43.8086
GO_PRODUCTION_OF_MOLECULAR_MEDIATOR_INVOLVED_IN_INFLAMMATORY_RESPONSE	0.289329	0.0150651	11.0575	5.32925e-24	1.22917e-22	43.7157
GO_T_HELPER_17_TYPE_IMMUNE_RESPONSE	0.380345	0.0138027	11.0395	6.13965e-24	1.41283e-22	43.5756
GO_CELL_SURFACE	0.253409	0.0147598	11.0388	6.17398e-24	1.41746e-22	43.5701
GO_REGULATION_OF_T_CELL_MIGRATION	0.325431	0.0141622	11.0304	6.5956e-24	1.51079e-22	43.5047
GO_REGULATION_OF_LEUKOCYTE_DEGRANULATION	0.331296	0.00797329	11.0224	7.02454e-24	1.60536e-22	43.4424
GO_REGULATION_OF_NATURAL_KILLER_CELL_ACTIVATION	0.336632	0.0137084	11.0121	7.6151e-24	1.73635e-22	43.3625
GO_POSITIVE_REGULATION_OF_INTERLEUKIN_1_SECRETION	0.351306	0.0131513	11.0113	7.66423e-24	1.74357e-22	43.3562
GO_REGULATION_OF_LEUKOCYTE_TETHERING_OR_ROLLING	0.474265	0.0216577	11.0025	8.21263e-24	1.86408e-22	43.2878
GO_REGULATION_OF_MAST_CELL_ACTIVATION	0.335897	0.015536	10.982	9.64619e-24	2.1845e-22	43.1286
GO_TUMOR_NECROSIS_FACTOR_SECRETION	0.315565	0.0153601	10.9681	1.07603e-23	2.43129e-22	43.0205
GO_CYTOKINE_BINDING	0.297167	0.0195174	10.9623	1.12636e-23	2.53927e-22	42.9753
GO_MATURE_B_CELL_DIFFERENTIATION_INVOLVED_IN_IMMUNE_RESPONSE	0.346183	0.0150997	10.9544	1.19772e-23	2.69405e-22	42.9145
GO_REGULATION_OF_ACTIVATION_OF_JANUS_KINASE_ACTIVITY	0.45595	0.0221499	10.9297	1.45402e-23	3.26321e-22	42.7227
GO_NATURAL_KILLER_CELL_ACTIVATION	0.324969	0.0113184	10.9226	1.53718e-23	3.4421e-22	42.6677
GO_POSITIVE_REGULATION_OF_TUMOR_NECROSIS_FACTOR_SECRETION	0.343081	0.0218224	10.9145	1.63796e-23	3.65957e-22	42.6048
GO_OXIDOREDUCTASE_ACTIVITY_ACTING_ON_NAD_P_H_OXYGEN_AS_ACCEPTOR	0.379839	0.0135534	10.9111	1.68203e-23	3.74964e-22	42.5786
GO_POSITIVE_REGULATION_OF_LEUKOCYTE_MEDIATED_IMMUNITY	0.28203	0.00984594	10.9083	1.71956e-23	3.82479e-22	42.5567
GO_GRANULOCYTE_MIGRATION	0.335582	0.0170355	10.9059	1.7524e-23	3.88916e-22	42.538
GO_MULTI_ORGANISM_MEMBRANE_FUSION	0.420734	-0.00120473	10.905	1.76424e-23	3.90675e-22	42.5314
GO_REGULATION_OF_MONONUCLEAR_CELL_MIGRATION	0.303553	0.00799142	10.9031	1.79039e-23	3.95589e-22	42.5168
GO_POSITIVE_REGULATION_OF_T_CELL_MEDIATED_IMMUNITY	0.343781	0.0102952	10.9018	1.80959e-23	3.98949e-22	42.5063
GO_REGULATION_OF_CHRONIC_INFLAMMATORY_RESPONSE	0.502626	0.0201398	10.8956	1.89992e-23	4.1794e-22	42.4581
GO_REGULATION_OF_CYTOSOLIC_CALCIUM_ION_CONCENTRATION	0.224899	0.0191402	10.8944	1.91786e-23	4.2096e-22	42.4488
GO_POSITIVE_REGULATION_OF_GLIAL_CELL_MIGRATION	0.427004	0.0132086	10.8873	2.02656e-23	4.43843e-22	42.3942
GO_POSITIVE_REGULATION_OF_MONOCYTE_DIFFERENTIATION	0.388453	0.00647875	10.884	2.079e-23	4.54331e-22	42.369
GO_T_CELL_DIFFERENTIATION_IN_THYMUS	0.250458	0.0125332	10.8826	2.10186e-23	4.58325e-22	42.3582
GO_POSITIVE_REGULATION_OF_MACROPHAGE_CHEMOTAXIS	0.347845	-0.00188525	10.8732	2.26294e-23	4.92373e-22	42.2851
GO_NATURAL_KILLER_CELL_CYTOKINE_PRODUCTION	0.517629	0.0152526	10.8714	2.29522e-23	4.98313e-22	42.2711
GO_INDOLE_CONTAINING_COMPOUND_METABOLIC_PROCESS	0.293192	0.0281262	10.8632	2.44694e-23	5.30101e-22	42.2078
GO_NEGATIVE_REGULATION_OF_LEUKOCYTE_DIFFERENTIATION	0.240068	0.00878515	10.8504	2.70467e-23	5.84664e-22	42.1087
GO_REGULATION_OF_DEFENSE_RESPONSE	0.23047	0.00741911	10.8497	2.7199e-23	5.86688e-22	42.1032
GO_CHEMOKINE_ACTIVITY	0.378321	0.0111627	10.841	2.91038e-23	6.26421e-22	42.0362
GO_REGULATION_OF_CELLULAR_RESPONSE_TO_MACROPHAGE_COLONY_STIMULATING_FACTOR_STIMULUS	0.491204	0.0190808	10.8381	2.97749e-23	6.39489e-22	42.0137
GO_LIPASE_ACTIVATOR_ACTIVITY	0.382653	-0.00693301	10.8345	3.06248e-23	6.54926e-22	41.9858
GO_PHOSPHOLIPASE_ACTIVATOR_ACTIVITY	0.382653	-0.00693301	10.8345	3.06248e-23	6.54926e-22	41.9858
GO_CHEMOKINE_RECEPTOR_BINDING	0.354482	0.0154571	10.8261	3.26971e-23	6.97747e-22	41.9211
GO_INTERFERON_BETA_BIOSYNTHETIC_PROCESS	0.461317	0.0189666	10.8242	3.31849e-23	7.06647e-22	41.9064
GO_MYELOID_LEUKOCYTE_MIGRATION	0.296355	0.0140488	10.8099	3.70988e-23	7.88311e-22	41.7961
GO_POSITIVE_REGULATION_OF_MEMORY_T_CELL_DIFFERENTIATION	0.453287	0.0154797	10.8063	3.81697e-23	8.09344e-22	41.768
GO_LUMENAL_SIDE_OF_MEMBRANE	0.405202	-0.00602705	10.7955	4.15202e-23	8.78522e-22	41.6848
GO_REGULATION_OF_CYTOKINE_PRODUCTION_INVOLVED_IN_IMMUNE_RESPONSE	0.300233	0.0148466	10.7839	4.54508e-23	9.59657e-22	41.5953
GO_LOW_DENSITY_LIPOPROTEIN_PARTICLE_REMODELING	0.45641	0.0170667	10.775	4.86935e-23	1.02595e-21	41.5272
GO_LYMPHOCYTE_ANERGY	0.463377	0.0082096	10.7709	5.03023e-23	1.05762e-21	41.495
GO_REGULATION_OF_CD8_POSITIVE_ALPHA_BETA_T_CELL_ACTIVATION	0.351307	0.00368395	10.7601	5.47063e-23	1.1478e-21	41.412
GO_NEGATIVE_REGULATION_OF_MAST_CELL_ACTIVATION_INVOLVED_IN_IMMUNE_RESPONSE	0.412391	0.0390259	10.7569	5.60876e-23	1.17431e-21	41.3873
GO_T_CELL_MEDIATED_IMMUNITY	0.30802	0.0108291	10.7089	8.14642e-23	1.70206e-21	41.0182
GO_REGULATION_OF_ANTIGEN_PROCESSING_AND_PRESENTATION_OF_PEPTIDE_OR_POLYSACCHARIDE_ANTIGEN_VIA_MHC_CLASS_II	0.486744	-0.0016697	10.6946	9.10419e-23	1.8982e-21	40.9083
GO_NEGATIVE_REGULATION_OF_TYPE_I_INTERFERON_PRODUCTION	0.279222	-0.000142128	10.6836	9.91419e-23	2.06277e-21	40.824
GO_CALCIUM_ION_TRANSMEMBRANE_IMPORT_INTO_CYTOSOL	0.204368	0.0118767	10.6818	1.00552e-22	2.08776e-21	40.81
GO_NK_T_CELL_ACTIVATION	0.361773	0.0156175	10.6468	1.3187e-22	2.73233e-21	40.5419
GO_POSITIVE_REGULATION_OF_LEUKOCYTE_APOPTOTIC_PROCESS	0.321694	0.00828947	10.6452	1.33606e-22	2.76257e-21	40.5289
GO_POSITIVE_REGULATION_OF_LYMPHOCYTE_CHEMOTAXIS	0.363501	0.00648149	10.644	1.34826e-22	2.78203e-21	40.5199
GO_PROTEIN_COMPLEX_INVOLVED_IN_CELL_ADHESION	0.329242	0.0193827	10.6387	1.40489e-22	2.89291e-21	40.4792
GO_TUMOR_NECROSIS_FACTOR_RECEPTOR_SUPERFAMILY_BINDING	0.258429	0.0149172	10.63	1.50229e-22	3.08712e-21	40.413
GO_POSITIVE_REGULATION_OF_NEUROINFLAMMATORY_RESPONSE	0.39808	0.013617	10.6283	1.52225e-22	3.1217e-21	40.3999
GO_REGULATION_OF_T_HELPER_CELL_DIFFERENTIATION	0.326238	0.00998782	10.6254	1.55731e-22	3.18705e-21	40.3774
GO_SEQUESTERING_OF_CALCIUM_ION	0.199905	0.00992138	10.6232	1.58369e-22	3.23441e-21	40.3608
GO_POSITIVE_REGULATION_OF_INTERLEUKIN_1_PRODUCTION	0.317152	0.0131456	10.6018	1.86922e-22	3.80979e-21	40.1969
GO_B_CELL_CHEMOTAXIS	0.453951	0.0300291	10.6015	1.87331e-22	3.81033e-21	40.1947
GO_REGULATION_OF_APOPTOTIC_CELL_CLEARANCE	0.443177	0.00755082	10.5904	2.04192e-22	4.14485e-21	40.1095
GO_CELL_CHEMOTAXIS	0.271088	0.0148256	10.5878	2.08329e-22	4.22024e-21	40.0896
GO_NEGATIVE_REGULATION_OF_INTERLEUKIN_2_PRODUCTION	0.358969	0.0188402	10.5773	2.25864e-22	4.5662e-21	40.0097
GO_POSITIVE_REGULATION_OF_NATURAL_KILLER_CELL_MEDIATED_IMMUNITY	0.36256	0.0136825	10.5663	2.46051e-22	4.96426e-21	39.9251
GO_POSITIVE_REGULATION_OF_ERK1_AND_ERK2_CASCADE	0.232985	0.0122815	10.5359	3.11048e-22	6.26297e-21	39.6933
GO_NEUTROPHIL_EXTRAVASATION	0.456742	0.0249675	10.5328	3.18493e-22	6.39997e-21	39.6699
GO_REGULATION_OF_T_HELPER_2_CELL_CYTOKINE_PRODUCTION	0.442139	0.0168058	10.5307	3.23714e-22	6.49183e-21	39.6538
GO_SUPEROXIDE_GENERATING_NADPH_OXIDASE_ACTIVITY	0.41959	0.0279115	10.5257	3.365e-22	6.73472e-21	39.6155
GO_REGULATION_OF_CALCIUM_MEDIATED_SIGNALING	0.213014	0.0125913	10.51	3.7995e-22	7.58912e-21	39.4955
GO_ATP_GATED_ION_CHANNEL_ACTIVITY	0.45052	0.014726	10.5009	4.07494e-22	8.11004e-21	39.4263
GO_NEGATIVE_REGULATION_OF_LEUKOCYTE_MIGRATION	0.276688	0.0134503	10.5008	4.07654e-22	8.11004e-21	39.4259
GO_NEGATIVE_REGULATION_OF_ALPHA_BETA_T_CELL_ACTIVATION	0.309641	0.008251	10.4929	4.33186e-22	8.60086e-21	39.3658
GO_MACROPHAGE_CHEMOTAXIS	0.271474	-0.00551561	10.4897	4.4425e-22	8.80302e-21	39.3409
GO_POSITIVE_REGULATION_OF_INTERLEUKIN_12_BIOSYNTHETIC_PROCESS	0.429353	0.0216221	10.4662	5.32151e-22	1.0524e-20	39.1624
GO_POSITIVE_REGULATION_OF_NEUTROPHIL_MIGRATION	0.322762	0.010748	10.4522	5.92485e-22	1.1694e-20	39.0562
GO_MODULATION_OF_GROWTH_OF_SYMBIONT_INVOLVED_IN_INTERACTION_WITH_HOST	0.345692	0.0339606	10.4461	6.21308e-22	1.22146e-20	39.0092
GO_GROWTH_INVOLVED_IN_SYMBIOTIC_INTERACTION	0.345692	0.0339606	10.4461	6.21308e-22	1.22146e-20	39.0092
GO_REGULATION_OF_INFLAMMATORY_RESPONSE	0.241509	0.0156751	10.4441	6.30954e-22	1.23798e-20	38.994
GO_GAMMA_DELTA_T_CELL_ACTIVATION	0.372148	0.0177192	10.4366	6.68338e-22	1.30876e-20	38.9371
GO_POSITIVE_REGULATION_OF_NEUTROPHIL_ACTIVATION	0.523589	0.0274191	10.4329	6.87382e-22	1.34342e-20	38.9093
GO_NEGATIVE_REGULATION_OF_OSTEOCLAST_DIFFERENTIATION	0.291541	0.01507	10.4286	7.10829e-22	1.38653e-20	38.8762
GO_TRANSMEMBRANE_RECEPTOR_PROTEIN_TYROSINE_KINASE_ADAPTOR_ACTIVITY	0.321574	0.00939817	10.4215	7.50193e-22	1.46046e-20	38.8229
GO_T_CELL_CYTOKINE_PRODUCTION	0.322896	0.0105368	10.4084	8.29721e-22	1.61214e-20	38.7233
GO_REGULATION_OF_INNATE_IMMUNE_RESPONSE	0.24104	0.00244163	10.4032	8.63562e-22	1.67464e-20	38.6838
GO_CYTOSOLIC_CALCIUM_ION_TRANSPORT	0.183913	0.0101638	10.3935	9.30377e-22	1.80071e-20	38.6101
GO_POSITIVE_REGULATION_OF_CELL_ADHESION	0.23625	0.0121105	10.3847	9.95294e-22	1.92263e-20	38.5434
GO_INTERMEDIATE_DENSITY_LIPOPROTEIN_PARTICLE	0.558622	0.000897923	10.3751	1.07162e-21	2.06607e-20	38.4704
GO_REGULATION_OF_NK_T_CELL_ACTIVATION	0.353973	0.00659847	10.3739	1.08105e-21	2.08025e-20	38.4617
GO_PROTEIN_ANTIGEN_BINDING	0.414037	-0.00761231	10.3699	1.11525e-21	2.14193e-20	38.4309
GO_C_X_C_CHEMOKINE_RECEPTOR_ACTIVITY	0.415846	0.0357771	10.3636	1.16982e-21	2.24242e-20	38.3837
GO_NEGATIVE_REGULATION_OF_NF_KAPPAB_TRANSCRIPTION_FACTOR_ACTIVITY	0.188372	0.000457929	10.3509	1.28946e-21	2.46702e-20	38.2874
GO_POSITIVE_REGULATION_OF_RESPONSE_TO_EXTERNAL_STIMULUS	0.248377	0.0127945	10.3435	1.36516e-21	2.60686e-20	38.231
GO_POSITIVE_REGULATION_OF_TYPE_2_IMMUNE_RESPONSE	0.395035	0.0258777	10.3325	1.48401e-21	2.8284e-20	38.1485
GO_INTERFERON_GAMMA_SECRETION	0.366252	0.0135674	10.3291	1.52418e-21	2.89944e-20	38.1221
GO_POSITIVE_REGULATION_OF_T_HELPER_1_TYPE_IMMUNE_RESPONSE	0.355937	0.0153861	10.3276	1.54137e-21	2.92655e-20	38.111
GO_REGULATION_OF_INFLAMMATORY_RESPONSE_TO_WOUNDING	0.539462	-0.0211779	10.3112	1.74667e-21	3.31005e-20	37.9874
GO_COMPLEMENT_RECEPTOR_ACTIVITY	0.469279	0.0425896	10.3093	1.77264e-21	3.35291e-20	37.9729
GO_CYTOKINE_MEDIATED_SIGNALING_PATHWAY	0.242914	0.00827103	10.3089	1.77765e-21	3.35603e-20	37.9701
GO_ENDOSOME_LUMEN	0.282576	0.00729254	10.307	1.80393e-21	3.39921e-20	37.9556
GO_MONOCYTE_EXTRAVASATION	0.401398	0.0123801	10.3062	1.81575e-21	3.41505e-20	37.9491
GO_LIPOPOLYSACCHARIDE_RECEPTOR_ACTIVITY	0.476582	0.0125322	10.2908	2.04154e-21	3.8325e-20	37.8332
GO_ANTIGEN_PROCESSING_AND_PRESENTATION_VIA_MHC_CLASS_IB	0.45842	0.00349882	10.2759	2.28791e-21	4.28693e-20	37.7206
GO_POSITIVE_REGULATION_OF_INTERLEUKIN_8_BIOSYNTHETIC_PROCESS	0.470907	0.0229653	10.2734	2.33251e-21	4.36233e-20	37.7015
GO_GRANZYME_MEDIATED_APOPTOTIC_SIGNALING_PATHWAY	0.4143	0.00432986	10.2669	2.44991e-21	4.57333e-20	37.653
GO_EOSINOPHIL_CHEMOTAXIS	0.407756	0.0141044	10.2555	2.67257e-21	4.97965e-20	37.567
GO_NEGATIVE_REGULATION_OF_INFLAMMATORY_RESPONSE_TO_ANTIGENIC_STIMULUS	0.388512	0.0179264	10.2546	2.69076e-21	5.00422e-20	37.5603
GO_RESPONSE_TO_INTERLEUKIN_2	0.357853	0.017173	10.2509	2.76844e-21	5.13911e-20	37.5322
GO_POSITIVE_REGULATION_OF_NATURAL_KILLER_CELL_ACTIVATION	0.323439	0.0173873	10.2503	2.78096e-21	5.15277e-20	37.5277
GO_POSITIVE_REGULATION_OF_DEFENSE_RESPONSE	0.225688	0.00511127	10.2494	2.80018e-21	5.17877e-20	37.5209
GO_NEGATIVE_REGULATION_OF_LONG_TERM_SYNAPTIC_POTENTIATION	0.302588	0.0198109	10.2323	3.18994e-21	5.88871e-20	37.3921
GO_POSITIVE_REGULATION_OF_INTERLEUKIN_8_SECRETION	0.353335	0.00886067	10.2287	3.27949e-21	6.04286e-20	37.3648
GO_NEGATIVE_REGULATION_OF_NEUROINFLAMMATORY_RESPONSE	0.396699	0.0240088	10.2126	3.70531e-21	6.8149e-20	37.2441
GO_POSITIVE_REGULATION_OF_HEMOPOIESIS	0.241391	0.00980507	10.2106	3.76171e-21	6.90593e-20	37.2292
GO_DEFENSE_RESPONSE_TO_GRAM_POSITIVE_BACTERIUM	0.29241	0.0105375	10.2096	3.79238e-21	6.94946e-20	37.2212
GO_ACTIVATED_T_CELL_PROLIFERATION	0.237566	0.0068786	10.2089	3.81117e-21	6.97108e-20	37.2163
GO_NEGATIVE_REGULATION_OF_CELL_CELL_ADHESION	0.224437	0.00740846	10.199	4.10939e-21	7.50284e-20	37.1418
GO_HEMATOPOIETIC_STEM_CELL_MIGRATION	0.4126	0.0366001	10.1946	4.2485e-21	7.74265e-20	37.1089
GO_MAST_CELL_GRANULE	0.373842	0.0189481	10.1792	4.77872e-21	8.69309e-20	36.9927
GO_MACROPHAGE_ACTIVATION_INVOLVED_IN_IMMUNE_RESPONSE	0.394662	0.0192431	10.1694	5.14763e-21	9.34716e-20	36.9192
GO_POSITIVE_REGULATION_OF_INFLAMMATORY_RESPONSE	0.279109	0.018157	10.169	5.16322e-21	9.35845e-20	36.9162
GO_NATURAL_KILLER_CELL_DIFFERENTIATION	0.32599	0.0120322	10.1655	5.30257e-21	9.59362e-20	36.8899
GO_BLOOD_MICROPARTICLE	0.307844	0.00284378	10.1466	6.12208e-21	1.10563e-19	36.7479
GO_CYTOKINE_PRODUCTION_INVOLVED_IN_IMMUNE_RESPONSE	0.275379	0.0146614	10.1436	6.26181e-21	1.12882e-19	36.7256
GO_CHRONIC_INFLAMMATORY_RESPONSE	0.388048	0.0236295	10.1274	7.07922e-21	1.27388e-19	36.6043
GO_NEGATIVE_REGULATION_OF_INTERFERON_GAMMA_PRODUCTION	0.362937	0.032915	10.1221	7.3719e-21	1.32416e-19	36.5643
GO_POSITIVE_REGULATION_OF_MACROPHAGE_CYTOKINE_PRODUCTION	0.367798	0.0203842	10.1048	8.40328e-21	1.50671e-19	36.4349
GO_IMMUNE_SYSTEM_DEVELOPMENT	0.167723	0.00198242	10.1024	8.55386e-21	1.53096e-19	36.4173
GO_LEUKOCYTE_ADHESION_TO_VASCULAR_ENDOTHELIAL_CELL	0.290419	0.0141339	10.0861	9.67796e-21	1.72905e-19	36.2953
GO_RESPONSE_TO_TUMOR_NECROSIS_FACTOR	0.201265	0.00182196	10.0856	9.71741e-21	1.733e-19	36.2913
GO_POSITIVE_REGULATION_OF_GAMMA_DELTA_T_CELL_ACTIVATION	0.48828	0.0201277	10.0723	1.07399e-20	1.91193e-19	36.1925
GO_ANTIGEN_PROCESSING_AND_PRESENTATION_OF_ENDOGENOUS_ANTIGEN	0.452746	-0.00182619	10.0541	1.23328e-20	2.1916e-19	36.0558
GO_CELLULAR_RESPONSE_TO_MORPHINE	0.497493	-0.0020621	10.0461	1.31001e-20	2.3207e-19	35.9962
GO_T_HELPER_2_CELL_CYTOKINE_PRODUCTION	0.396301	0.0165908	10.046	1.31058e-20	2.3207e-19	35.9957
GO_NEGATIVE_REGULATION_OF_NEUTROPHIL_ACTIVATION	0.455491	0.00213785	10.0322	1.45469e-20	2.57132e-19	35.8927
GO_REGULATION_OF_HEMOPOIESIS	0.181897	0.00182047	10.0264	1.51958e-20	2.68128e-19	35.8495
GO_PHOSPHATIDYLINOSITOL_3_KINASE_COMPLEX_CLASS_I	0.47086	0.0195487	10.0133	1.67724e-20	2.95426e-19	35.752
GO_TYPE_2_IMMUNE_RESPONSE	0.330812	0.0192554	10.0105	1.71279e-20	3.01155e-19	35.7313
GO_POSITIVE_REGULATION_OF_CHEMOTAXIS	0.250959	0.0107065	10.005	1.78561e-20	3.13408e-19	35.6902
GO_MACROPHAGE_PROLIFERATION	0.458522	0.0127683	9.99399	1.94022e-20	3.39352e-19	35.6081
GO_MICROGLIAL_CELL_PROLIFERATION	0.458522	0.0127683	9.99399	1.94022e-20	3.39352e-19	35.6081
GO_NATURAL_KILLER_CELL_PROLIFERATION	0.409337	0.0255688	9.98183	2.1263e-20	3.71248e-19	35.5176
GO_POSITIVE_REGULATION_OF_GRANULOCYTE_CHEMOTAXIS	0.314504	0.0112086	9.98138	2.13364e-20	3.71879e-19	35.5142
GO_NEGATIVE_REGULATION_OF_IMMUNOGLOBULIN_PRODUCTION	0.300126	0.00379774	9.96921	2.33826e-20	4.06832e-19	35.4238
GO_INTERLEUKIN_1_BETA_SECRETION	0.318145	0.0141361	9.95466	2.60877e-20	4.53087e-19	35.3156
GO_GRANULOCYTE_COLONY_STIMULATING_FACTOR_PRODUCTION	0.423573	0.037357	9.95443	2.61318e-20	4.53087e-19	35.3139
GO_INTEGRIN_ACTIVATION	0.287661	0.0103853	9.94885	2.72512e-20	4.71676e-19	35.2725
GO_RECEPTOR_COMPLEX	0.19273	0.0184829	9.92988	3.14265e-20	5.43004e-19	35.1317
GO_IMMUNOLOGICAL_MEMORY_PROCESS	0.349447	0.0171483	9.92053	3.3712e-20	5.81488e-19	35.0623
GO_INTERLEUKIN_23_MEDIATED_SIGNALING_PATHWAY	0.394884	0.00918209	9.91532	3.50581e-20	6.03664e-19	35.0236
GO_REGULATION_OF_FEAR_RESPONSE	0.419546	0.00131118	9.91073	3.62863e-20	6.23737e-19	34.9896
GO_NEGATIVE_REGULATION_OF_HUMORAL_IMMUNE_RESPONSE	0.390313	0.00705828	9.89773	4.00021e-20	6.86428e-19	34.8933
GO_REGULATION_OF_MAST_CELL_ACTIVATION_INVOLVED_IN_IMMUNE_RESPONSE	0.295959	0.0125827	9.89651	4.0372e-20	6.91587e-19	34.8842
GO_REGULATION_OF_T_CELL_CHEMOTAXIS	0.352139	0.0108378	9.89455	4.09687e-20	7.00607e-19	34.8697
GO_REGULATION_OF_MYOBLAST_FUSION	0.360027	0.0142119	9.89164	4.18729e-20	7.14846e-19	34.8482
GO_IMMUNOGLOBULIN_PRODUCTION_INVOLVED_IN_IMMUNOGLOBULIN_MEDIATED_IMMUNE_RESPONSE	0.211701	0.00111667	9.87719	4.66622e-20	7.95248e-19	34.7412
GO_LIPOPEPTIDE_BINDING	0.473824	0.0317151	9.86777	5.00729e-20	8.51922e-19	34.6715
GO_REGULATION_OF_TOLL_LIKE_RECEPTOR_SIGNALING_PATHWAY	0.231995	0.00803526	9.86128	5.25667e-20	8.92829e-19	34.6235
GO_REGULATION_OF_INTERLEUKIN_18_PRODUCTION	0.356354	0.024231	9.83226	6.53104e-20	1.10739e-18	34.4091
GO_CYTOKINE_PRODUCTION_INVOLVED_IN_INFLAMMATORY_RESPONSE	0.264125	0.0173609	9.82631	6.82775e-20	1.15574e-18	34.3652
GO_G_PROTEIN_COUPLED_RECEPTOR_ACTIVITY	0.213374	0.0270398	9.81736	7.30017e-20	1.23362e-18	34.2991
GO_NLRP3_INFLAMMASOME_COMPLEX_ASSEMBLY	0.317635	0.0201694	9.81232	7.58012e-20	1.27876e-18	34.262
GO_NEGATIVE_REGULATION_OF_CYTOKINE_BIOSYNTHETIC_PROCESS	0.274411	0.0104153	9.8045	8.03588e-20	1.35336e-18	34.2043
GO_TERTIARY_GRANULE_MEMBRANE	0.299373	0.0111592	9.78678	9.17197e-20	1.54209e-18	34.0737
GO_REGULATION_OF_CALCIUM_ION_TRANSPORT	0.186203	0.0135451	9.78407	9.35896e-20	1.57089e-18	34.0538
GO_INTERLEUKIN_1_BETA_PRODUCTION	0.298638	0.0157501	9.7794	9.69063e-20	1.62383e-18	34.0194
GO_ALPHA_N_ACETYLNEURAMINATE_ALPHA_2_8_SIALYLTRANSFERASE_ACTIVITY	0.479822	0.0187305	9.77902	9.7182e-20	1.62572e-18	34.0166
GO_LYSOZYME_ACTIVITY	0.51492	0.0039784	9.76882	1.04855e-19	1.75115e-18	33.9415
GO_DIVALENT_INORGANIC_CATION_HOMEOSTASIS	0.173603	0.0150191	9.7628	1.09672e-19	1.82854e-18	33.8971
GO_REGULATION_OF_TYPE_2_IMMUNE_RESPONSE	0.321386	0.0194967	9.75339	1.1763e-19	1.95796e-18	33.828
GO_DEFENSE_RESPONSE_TO_GRAM_NEGATIVE_BACTERIUM	0.272998	0.00870196	9.74673	1.23612e-19	2.05409e-18	33.779
GO_CCR5_CHEMOKINE_RECEPTOR_BINDING	0.450671	0.014821	9.7455	1.24747e-19	2.06952e-18	33.7699
GO_POSITIVE_REGULATION_OF_T_HELPER_CELL_DIFFERENTIATION	0.31128	0.0117195	9.73424	1.35651e-19	2.24668e-18	33.6872
GO_POSITIVE_REGULATION_OF_B_CELL_RECEPTOR_SIGNALING_PATHWAY	0.382792	0.00606327	9.72333	1.47108e-19	2.4324e-18	33.6071
GO_VERY_LOW_DENSITY_LIPOPROTEIN_PARTICLE_REMODELING	0.407855	0.00401479	9.72021	1.50561e-19	2.48537e-18	33.5842
GO_RECEPTOR_MEDIATED_ENDOCYTOSIS	0.214657	0.0100122	9.71121	1.60974e-19	2.65289e-18	33.5182
GO_POSITIVE_REGULATION_OF_RHO_PROTEIN_SIGNAL_TRANSDUCTION	0.299148	0.0165499	9.70452	1.69181e-19	2.78354e-18	33.4691
GO_TRYPTOPHAN_METABOLIC_PROCESS	0.324215	0.010538	9.7017	1.72758e-19	2.83696e-18	33.4484
GO_PROTEIN_LIPID_COMPLEX	0.270548	-0.00565325	9.70152	1.72996e-19	2.83696e-18	33.447
GO_REGULATION_OF_LIPOPOLYSACCHARIDE_MEDIATED_SIGNALING_PATHWAY	0.246946	0.00202156	9.69964	1.75424e-19	2.87206e-18	33.4333
GO_SPECIFIC_GRANULE_MEMBRANE	0.269176	0.00698127	9.69829	1.77193e-19	2.89627e-18	33.4234
GO_CLATHRIN_COATED_ENDOCYTIC_VESICLE	0.237721	0.00125326	9.69658	1.79461e-19	2.92856e-18	33.4108
GO_RESPONSE_TO_INTERLEUKIN_15	0.389945	0.00995496	9.6843	1.96589e-19	3.20283e-18	33.3208
GO_POSITIVE_REGULATION_OF_TRIGLYCERIDE_LIPASE_ACTIVITY	0.368827	-0.00745056	9.68221	1.9966e-19	3.24757e-18	33.3055
GO_POSITIVE_REGULATION_OF_HUMORAL_IMMUNE_RESPONSE	0.359531	0.0139504	9.68033	2.02458e-19	3.28772e-18	33.2918
GO_TOLL_LIKE_RECEPTOR_4_SIGNALING_PATHWAY	0.29424	0.00976758	9.67393	2.12294e-19	3.44185e-18	33.2449
GO_PHOSPHATIDYLCHOLINE_STEROL_O_ACYLTRANSFERASE_ACTIVATOR_ACTIVITY	0.539248	0.0120142	9.67176	2.15744e-19	3.49211e-18	33.229
GO_INTERLEUKIN_1_SECRETION	0.303854	0.0123268	9.67017	2.18308e-19	3.5279e-18	33.2173
GO_POSITIVE_REGULATION_OF_IMMUNOGLOBULIN_PRODUCTION	0.214544	-0.00122093	9.6649	2.27006e-19	3.66253e-18	33.1787
GO_DE_NOVO_NAD_BIOSYNTHETIC_PROCESS_FROM_TRYPTOPHAN	0.389488	0.0202667	9.66235	2.31323e-19	3.72616e-18	33.1601
GO_COMPLEMENT_ACTIVATION_ALTERNATIVE_PATHWAY	0.391429	0.019774	9.6521	2.4959e-19	4.01394e-18	33.0851
GO_BETA_2_MICROGLOBULIN_BINDING	0.482914	-0.00755163	9.6348	2.83687e-19	4.55495e-18	32.9587
GO_REGULATION_OF_CALCIUM_ION_TRANSPORT_INTO_CYTOSOL	0.203622	0.012247	9.63437	2.84593e-19	4.56217e-18	32.9555
GO_REGULATION_OF_ANTIGEN_PROCESSING_AND_PRESENTATION_OF_PEPTIDE_ANTIGEN	0.468409	-0.00947577	9.63219	2.89213e-19	4.6288e-18	32.9396
GO_TRIGLYCERIDE_RICH_LIPOPROTEIN_PARTICLE_REMODELING	0.392392	0.00981392	9.62995	2.94053e-19	4.69872e-18	32.9232
GO_SYNCYTIUM_FORMATION	0.263411	0.00968777	9.62604	3.02697e-19	4.82912e-18	32.8946
GO_PLASMA_MEMBRANE_PROTEIN_COMPLEX	0.167128	0.0165721	9.5947	3.81589e-19	6.07804e-18	32.6659
GO_TOLL_LIKE_RECEPTOR_9_SIGNALING_PATHWAY	0.310764	0.013774	9.58527	4.09112e-19	6.50605e-18	32.5972
GO_POSITIVE_REGULATION_OF_IMMUNOGLOBULIN_SECRETION	0.345599	0.00684864	9.57432	4.43548e-19	7.03531e-18	32.5174
GO_POSITIVE_REGULATION_OF_CELL_ADHESION_MEDIATED_BY_INTEGRIN	0.293269	0.00762797	9.57424	4.43802e-19	7.03531e-18	32.5168
GO_REGULATION_OF_MONOCYTE_DIFFERENTIATION	0.313323	0.0162066	9.57329	4.46904e-19	7.07327e-18	32.51
GO_INTERLEUKIN_1_PRODUCTION	0.288178	0.0147598	9.56882	4.61913e-19	7.29925e-18	32.4773
GO_REGULATION_OF_GRANULOCYTE_DIFFERENTIATION	0.28814	0.0118194	9.55715	5.03398e-19	7.94223e-18	32.3924
GO_REGULATION_OF_RESPONSE_TO_BIOTIC_STIMULUS	0.200496	0.00143804	9.55378	5.16048e-19	8.12898e-18	32.3679
GO_ENDOCYTIC_VESICLE_MEMBRANE	0.219465	0.00298106	9.54607	5.4623e-19	8.59086e-18	32.3118
GO_ANTIGEN_PROCESSING_AND_PRESENTATION	0.234262	-0.00653583	9.54367	5.55964e-19	8.73021e-18	32.2944
GO_ACTIVATION_OF_JANUS_KINASE_ACTIVITY	0.326414	0.0309774	9.54307	5.58438e-19	8.75529e-18	32.29
GO_LOW_DENSITY_LIPOPROTEIN_PARTICLE	0.326434	-0.005	9.54242	5.61127e-19	8.78366e-18	32.2853
GO_LYSOSOME_LOCALIZATION	0.238207	0.00456909	9.53901	5.7538e-19	8.99268e-18	32.2605
GO_TOLL_LIKE_RECEPTOR_SIGNALING_PATHWAY	0.231394	0.00614715	9.53225	6.04719e-19	9.43645e-18	32.2114
GO_NEGATIVE_REGULATION_OF_PEPTIDE_SECRETION	0.193575	0.0100698	9.52237	6.50324e-19	1.01323e-17	32.1396
GO_POSITIVE_REGULATION_OF_INTERLEUKIN_13_PRODUCTION	0.302753	0.0175972	9.51719	6.7562e-19	1.051e-17	32.102
GO_RESPONSE_TO_TYPE_I_INTERFERON	0.327653	0.0011609	9.49602	7.89383e-19	1.22606e-17	31.9483
GO_INTERLEUKIN_6_PRODUCTION	0.244198	0.0187693	9.4828	8.69831e-19	1.34891e-17	31.8525
GO_NEGATIVE_REGULATION_OF_LYMPHOCYTE_MIGRATION	0.313117	0.0117536	9.46974	9.57369e-19	1.48236e-17	31.7579
GO_POSITIVE_REGULATION_OF_INTERLEUKIN_17_PRODUCTION	0.400401	0.0245181	9.45456	1.0701e-18	1.65435e-17	31.648
GO_N_FORMYL_PEPTIDE_RECEPTOR_ACTIVITY	0.545801	0.0167064	9.42728	1.30678e-18	2.01713e-17	31.4508
GO_PHOSPHOLIPASE_C_ACTIVATING_G_PROTEIN_COUPLED_RECEPTOR_SIGNALING_PATHWAY	0.265878	0.0270837	9.4248	1.33066e-18	2.05083e-17	31.4329
GO_MHC_CLASS_I_BIOSYNTHETIC_PROCESS	0.443992	0.00795063	9.41278	1.45301e-18	2.23249e-17	31.3461
GO_POSITIVE_REGULATION_OF_MHC_CLASS_I_BIOSYNTHETIC_PROCESS	0.443992	0.00795063	9.41278	1.45301e-18	2.23249e-17	31.3461
GO_SUPEROXIDE_METABOLIC_PROCESS	0.215357	0.0144979	9.40845	1.4998e-18	2.30084e-17	31.3148
GO_T_CELL_MEDIATED_CYTOTOXICITY	0.305333	0.00960151	9.36654	2.03685e-18	3.11995e-17	31.0128
GO_NEGATIVE_REGULATION_OF_REGULATED_SECRETORY_PATHWAY	0.27276	0.010405	9.36054	2.128e-18	3.25458e-17	30.9696
GO_REGULATION_OF_CHEMOTAXIS	0.213286	0.0114414	9.34733	2.34306e-18	3.578e-17	30.8745
GO_ENDOLYSOSOME_LUMEN	0.445079	0.0195755	9.34483	2.38615e-18	3.63825e-17	30.8566
GO_POSITIVE_REGULATION_OF_CALCIUM_ION_TRANSPORT_INTO_CYTOSOL	0.231816	0.00958103	9.34131	2.44819e-18	3.72714e-17	30.8312
GO_POSITIVE_REGULATION_OF_PLATELET_ACTIVATION	0.402504	0.0200098	9.32859	2.68575e-18	4.08259e-17	30.7398
GO_BLOOD_COAGULATION_INTRINSIC_PATHWAY	0.300729	0.00654089	9.31814	2.89796e-18	4.39848e-17	30.6648
GO_CHYLOMICRON_REMODELING	0.445817	0.0158016	9.30923	3.09202e-18	4.68588e-17	30.6008
GO_MHC_CLASS_II_BIOSYNTHETIC_PROCESS	0.336883	0.0058901	9.30577	3.17077e-18	4.79795e-17	30.576
GO_NEGATIVE_REGULATION_OF_LEUKOCYTE_CHEMOTAXIS	0.300474	0.0116691	9.30273	3.24168e-18	4.89783e-17	30.5542
GO_MYELOID_LEUKOCYTE_DIFFERENTIATION	0.202893	0.0108488	9.2913	3.52225e-18	5.31371e-17	30.4723
GO_PHOSPHOLIPASE_C_ACTIVITY	0.21827	0.0215515	9.28808	3.6057e-18	5.43138e-17	30.4492
GO_MHC_CLASS_II_PROTEIN_COMPLEX_BINDING	0.355322	-0.00757854	9.2778	3.88502e-18	5.84333e-17	30.3756
GO_POSITIVE_REGULATION_OF_INTERFERON_ALPHA_PRODUCTION	0.294637	0.000893918	9.27539	3.95372e-18	5.93771e-17	30.3583
GO_LIPOPOLYSACCHARIDE_MEDIATED_SIGNALING_PATHWAY	0.256437	0.00570469	9.26995	4.11299e-18	6.16763e-17	30.3193
GO_POSITIVE_REGULATION_OF_GLUTAMATE_SECRETION	0.370916	0.0066227	9.26275	4.33329e-18	6.48824e-17	30.2678
GO_POSITIVE_REGULATION_OF_INTEGRIN_ACTIVATION	0.36009	0.0260703	9.2495	4.77017e-18	7.13169e-17	30.1731
GO_ENDOCYTOSIS	0.182712	0.00912392	9.23877	5.15587e-18	7.69682e-17	30.0963
GO_REGULATION_OF_CELLULAR_EXTRAVASATION	0.295973	0.0114398	9.23414	5.33191e-18	7.94773e-17	30.0632
GO_POSITIVE_REGULATION_OF_CALCIUM_MEDIATED_SIGNALING	0.217615	-0.00117958	9.19773	6.93838e-18	1.03269e-16	29.8034
GO_NATURAL_KILLER_CELL_ACTIVATION_INVOLVED_IN_IMMUNE_RESPONSE	0.366908	0.0111767	9.18883	7.39917e-18	1.09964e-16	29.74
GO_MHC_PROTEIN_COMPLEX_ASSEMBLY	0.525007	-0.0101922	9.18829	7.42766e-18	1.10223e-16	29.7362
GO_RESPONSE_TO_CYTOKINE	0.192017	0.00662971	9.18438	7.64045e-18	1.13212e-16	29.7083
GO_NADPH_OXIDASE_COMPLEX	0.350862	0.0172408	9.17657	8.08341e-18	1.19599e-16	29.6527
GO_CELL_ACTIVATION_INVOLVED_IN_IMMUNE_RESPONSE	0.208792	0.0024008	9.17593	8.12092e-18	1.19976e-16	29.6482
GO_DETECTION_OF_OTHER_ORGANISM	0.369876	0.0308696	9.1711	8.40931e-18	1.24053e-16	29.6137
GO_POSITIVE_REGULATION_OF_NATURAL_KILLER_CELL_PROLIFERATION	0.38814	0.0206703	9.16949	8.50746e-18	1.25316e-16	29.6023
GO_REGULATION_OF_OSTEOCLAST_DIFFERENTIATION	0.229583	0.0164375	9.16561	8.74865e-18	1.28679e-16	29.5747
GO_COMPLEMENT_BINDING	0.326725	0.0147567	9.15777	9.25742e-18	1.35962e-16	29.5189
GO_OPSONIN_BINDING	0.302801	0.0190605	9.14804	9.93018e-18	1.45628e-16	29.4497
GO_NEGATIVE_REGULATION_OF_ACTIVATED_T_CELL_PROLIFERATION	0.325634	0.0094631	9.13854	1.06333e-17	1.55711e-16	29.3823
GO_GAMMA_DELTA_T_CELL_DIFFERENTIATION	0.353481	0.0224589	9.13498	1.09094e-17	1.5952e-16	29.357
GO_NOREPINEPHRINE_BIOSYNTHETIC_PROCESS	0.407455	0.0407962	9.13222	1.11283e-17	1.62483e-16	29.3374
GO_INTERLEUKIN_6_SECRETION	0.242073	0.0192414	9.13153	1.11839e-17	1.63057e-16	29.3325
GO_REGULATION_OF_OSTEOCLAST_DEVELOPMENT	0.31073	0.0283604	9.1276	1.15048e-17	1.6749e-16	29.3046
GO_SPHINGOLIPID_BINDING	0.245338	0.0129776	9.12724	1.15348e-17	1.67683e-16	29.302
GO_POSITIVE_REGULATION_OF_CALCIUM_ION_TRANSPORT	0.198915	0.0130191	9.12303	1.18892e-17	1.72583e-16	29.2721
GO_REGULATION_OF_INTERFERON_GAMMA_SECRETION	0.397672	0.0224275	9.12166	1.20071e-17	1.74042e-16	29.2624
GO_NEGATIVE_REGULATION_OF_CHEMOKINE_MEDIATED_SIGNALING_PATHWAY	0.353566	0.0210914	9.12038	1.2118e-17	1.75395e-16	29.2533
GO_NEGATIVE_REGULATION_OF_LIPOPROTEIN_PARTICLE_CLEARANCE	0.273909	0.003514	9.10623	1.34158e-17	1.93898e-16	29.153
GO_NEGATIVE_REGULATION_OF_T_CELL_DIFFERENTIATION	0.228574	0.00850348	9.09598	1.44409e-17	2.08412e-16	29.0804
GO_INTERLEUKIN_35_MEDIATED_SIGNALING_PATHWAY	0.366279	0.0131599	9.09074	1.49953e-17	2.16101e-16	29.0432
GO_NEGATIVE_REGULATION_OF_RESPIRATORY_BURST_INVOLVED_IN_INFLAMMATORY_RESPONSE	0.447697	-0.00860333	9.08851	1.5237e-17	2.19268e-16	29.0274
GO_SH2_DOMAIN_BINDING	0.211614	0.000286236	9.06301	1.82963e-17	2.62914e-16	28.847
GO_NEGATIVE_REGULATION_OF_INTERLEUKIN_6_SECRETION	0.329752	0.034948	9.05981	1.87206e-17	2.68625e-16	28.8244
GO_RESPONSE_TO_VIRUS	0.211343	0.00347874	9.04709	2.05061e-17	2.93823e-16	28.7345
GO_CELL_CELL_ADHESION_MEDIATED_BY_INTEGRIN	0.308437	0.00690596	9.02996	2.3181e-17	3.31674e-16	28.6136
GO_REGULATION_OF_RESPONSE_TO_EXTERNAL_STIMULUS	0.185336	0.0117548	9.02888	2.33616e-17	3.33781e-16	28.606
GO_NEGATIVE_REGULATION_OF_INTERLEUKIN_1_BETA_PRODUCTION	0.313772	0.0157106	9.02802	2.35052e-17	3.35352e-16	28.5999
GO_REGULATION_OF_NATURAL_KILLER_CELL_DIFFERENTIATION	0.363691	0.0264466	9.02225	2.44955e-17	3.48983e-16	28.5592
GO_REGULATION_OF_MYELOID_LEUKOCYTE_DIFFERENTIATION	0.198866	0.0128595	9.02203	2.4534e-17	3.49033e-16	28.5577
GO_NEGATIVE_REGULATION_OF_MACROPHAGE_MIGRATION	0.329656	0.0035237	9.01693	2.54462e-17	3.61496e-16	28.5217
GO_NEGATIVE_REGULATION_OF_INTERLEUKIN_6_BIOSYNTHETIC_PROCESS	0.400534	0.0176257	9.00968	2.67985e-17	3.80166e-16	28.4706
GO_GRANULOCYTE_MACROPHAGE_COLONY_STIMULATING_FACTOR_PRODUCTION	0.337147	0.0209665	9.0048	2.77505e-17	3.93113e-16	28.4362
GO_AMYLOID_BETA_BINDING	0.210234	0.0148708	8.98084	3.29256e-17	4.65762e-16	28.2676
GO_NEGATIVE_REGULATION_OF_CYTOKINE_SECRETION_INVOLVED_IN_IMMUNE_RESPONSE	0.394276	0.0357762	8.97928	3.32945e-17	4.70315e-16	28.2566
GO_HEPARAN_SULFATE_PROTEOGLYCAN_BINDING	0.317419	0.0284843	8.96455	3.69803e-17	5.21642e-16	28.1531
GO_SEROTONIN_TRANSPORT	0.326665	0.0459061	8.95228	4.03604e-17	5.68518e-16	28.0668
GO_POSITIVE_REGULATION_OF_NATURAL_KILLER_CELL_DIFFERENTIATION	0.365572	0.0269115	8.94795	4.16236e-17	5.85485e-16	28.0364
GO_REGULATION_OF_T_HELPER_17_TYPE_IMMUNE_RESPONSE	0.325678	0.00564933	8.93965	4.41573e-17	6.20251e-16	27.9782
GO_HOMEOSTASIS_OF_NUMBER_OF_CELLS	0.159122	0.00233447	8.93487	4.56828e-17	6.40778e-16	27.9447
GO_POSITIVE_REGULATION_OF_PRODUCTION_OF_MOLECULAR_MEDIATOR_OF_IMMUNE_RESPONSE	0.212128	0.00758403	8.92821	4.78978e-17	6.70905e-16	27.898
GO_FICOLIN_1_RICH_GRANULE_MEMBRANE	0.253929	0.00476547	8.92638	4.8525e-17	6.78738e-16	27.8852
GO_TRIGLYCERIDE_RICH_PLASMA_LIPOPROTEIN_PARTICLE	0.296185	-0.00296804	8.91734	5.17468e-17	7.22791e-16	27.8218
GO_POSITIVE_REGULATION_OF_MHC_CLASS_II_BIOSYNTHETIC_PROCESS	0.398422	0.0126969	8.91578	5.23255e-17	7.29046e-16	27.8108
GO_CELLULAR_RESPONSE_TO_BIOTIC_STIMULUS	0.228598	0.00860845	8.91573	5.23406e-17	7.29046e-16	27.8106
GO_METAL_ION_HOMEOSTASIS	0.141824	0.0115092	8.91159	5.39052e-17	7.49793e-16	27.7815
GO_NEGATIVE_REGULATION_OF_LYMPHOCYTE_APOPTOTIC_PROCESS	0.224122	-0.0148206	8.90483	5.65563e-17	7.85574e-16	27.7342
GO_NEGATIVE_REGULATION_OF_TOLL_LIKE_RECEPTOR_SIGNALING_PATHWAY	0.225005	0.00787381	8.90207	5.76763e-17	8.00018e-16	27.7149
GO_LEUKOCYTE_MIGRATION_INVOLVED_IN_INFLAMMATORY_RESPONSE	0.405979	0.0316967	8.89329	6.13812e-17	8.50228e-16	27.6535
GO_REGULATION_OF_EOSINOPHIL_MIGRATION	0.42998	0.0174103	8.87022	7.22916e-17	9.99967e-16	27.4922
GO_TUMOR_NECROSIS_FACTOR_MEDIATED_SIGNALING_PATHWAY	0.204462	-0.00441407	8.86951	7.26543e-17	1.00283e-15	27.4873
GO_RESPONSE_TO_PROSTAGLANDIN_E	0.226945	0.0103775	8.86942	7.26997e-17	1.00283e-15	27.4867
GO_ACTIVATION_OF_PHOSPHOLIPASE_C_ACTIVITY	0.25613	0.0269516	8.86797	7.345e-17	1.01179e-15	27.4765
GO_NEGATIVE_REGULATION_OF_LYMPHOCYTE_DIFFERENTIATION	0.212832	0.00793213	8.84277	8.77965e-17	1.20775e-15	27.3007
GO_POSITIVE_REGULATION_OF_T_HELPER_17_TYPE_IMMUNE_RESPONSE	0.372848	0.0166495	8.81914	1.03755e-16	1.42531e-15	27.136
GO_RESPONSE_TO_LIPOTEICHOIC_ACID	0.343747	0.0136747	8.81838	1.04313e-16	1.431e-15	27.1308
GO_REGULATION_OF_NEUTROPHIL_DEGRANULATION	0.373248	0.0151296	8.81169	1.09358e-16	1.49816e-15	27.0842
GO_GRANULOCYTE_DIFFERENTIATION	0.197497	0.00876416	8.80776	1.12431e-16	1.53815e-15	27.0569
GO_TUMOR_NECROSIS_FACTOR_ACTIVATED_RECEPTOR_ACTIVITY	0.329799	0.0258578	8.80649	1.13446e-16	1.54991e-15	27.048
GO_RESPONSE_TO_INTERFERON_BETA	0.311685	-0.00334989	8.80308	1.16204e-16	1.58542e-15	27.0244
GO_POSITIVE_REGULATION_OF_T_CELL_DIFFERENTIATION_IN_THYMUS	0.37386	0.0358324	8.80141	1.17585e-16	1.60207e-15	27.0127
GO_DEFENSE_RESPONSE_TO_VIRUS	0.227072	0.00383694	8.79774	1.20666e-16	1.64181e-15	26.9872
GO_CELLULAR_ION_HOMEOSTASIS	0.137341	0.0114708	8.79411	1.23792e-16	1.68206e-15	26.962
GO_NEGATIVE_REGULATION_OF_T_CELL_MIGRATION	0.408234	0.0259163	8.77928	1.37437e-16	1.86492e-15	26.859
GO_GERMINAL_CENTER_FORMATION	0.279016	0.00647123	8.77343	1.4322e-16	1.94076e-15	26.8183
GO_REGULATION_OF_CHEMOKINE_MEDIATED_SIGNALING_PATHWAY	0.299088	0.0152098	8.76657	1.50305e-16	2.03401e-15	26.7707
GO_NEGATIVE_REGULATION_OF_CELL_ADHESION	0.182871	0.00814667	8.76429	1.52735e-16	2.0641e-15	26.7549
GO_HIGH_DENSITY_LIPOPROTEIN_PARTICLE	0.328717	-0.00923056	8.75943	1.58052e-16	2.13306e-15	26.7212
GO_PEPTIDOGLYCAN_BINDING	0.406411	0.0315494	8.75822	1.59396e-16	2.1483e-15	26.7129
GO_POSITIVE_REGULATION_OF_MYELOID_LEUKOCYTE_MEDIATED_IMMUNITY	0.266907	0.00856191	8.75632	1.61543e-16	2.1743e-15	26.6997
GO_REGULATION_OF_SYNAPTIC_TRANSMISSION_CHOLINERGIC	0.349432	0.0393168	8.74669	1.72865e-16	2.32356e-15	26.6329
GO_PROTEIN_CONTAINING_COMPLEX_REMODELING	0.27845	0.00618667	8.72506	2.01229e-16	2.70117e-15	26.4832
GO_POSITIVE_REGULATION_OF_CYTOKINE_PRODUCTION_INVOLVED_IN_INFLAMMATORY_RESPONSE	0.28836	0.00934167	8.71582	2.14712e-16	2.87829e-15	26.4193
GO_POSITIVE_REGULATION_OF_LIPOPOLYSACCHARIDE_MEDIATED_SIGNALING_PATHWAY	0.29663	0.0150196	8.71153	2.21265e-16	2.96216e-15	26.3897
GO_CELL_CELL_RECOGNITION	0.186387	0.00809414	8.71104	2.22034e-16	2.96848e-15	26.3863
GO_MYOBLAST_FUSION	0.265629	0.0113869	8.70541	2.30968e-16	3.08379e-15	26.3474
GO_MYELOID_LEUKOCYTE_ACTIVATION	0.207984	0.00344159	8.69881	2.41899e-16	3.22543e-15	26.3018
GO_CARBOHYDRATE_BINDING	0.179495	0.0106646	8.69626	2.46259e-16	3.27919e-15	26.2842
GO_ACTIVATION_OF_INNATE_IMMUNE_RESPONSE	0.190931	-0.000207892	8.69607	2.46602e-16	3.27938e-15	26.2828
GO_SECONDARY_LYSOSOME	0.292271	0.00527916	8.68863	2.59787e-16	3.45012e-15	26.2315
GO_RESPONSE_TO_MOLECULE_OF_BACTERIAL_ORIGIN	0.222915	0.0135571	8.68645	2.63775e-16	3.49844e-15	26.2165
GO_NEGATIVE_REGULATION_OF_RESPONSE_TO_CYTOKINE_STIMULUS	0.178843	0.00545307	8.67969	2.7657e-16	3.66327e-15	26.1698
GO_REGULATION_OF_CELL_ADHESION	0.188266	0.00994321	8.67829	2.79283e-16	3.69431e-15	26.1602
GO_LIPOPROTEIN_METABOLIC_PROCESS	0.246332	0.0127243	8.67788	2.80089e-16	3.70006e-15	26.1574
GO_INTERLEUKIN_12_BIOSYNTHETIC_PROCESS	0.319822	0.0200613	8.66234	3.12252e-16	4.11951e-15	26.0503
GO_AROMATIC_AMINO_ACID_FAMILY_METABOLIC_PROCESS	0.26316	0.0208901	8.65193	3.35829e-16	4.4247e-15	25.9786
GO_PHOSPHOLIPID_EFFLUX	0.353041	0.000889958	8.62446	4.06799e-16	5.3527e-15	25.7897
GO_SPERMATOPROTEASOME_COMPLEX	0.484877	-0.00893446	8.60609	4.6237e-16	6.07591e-15	25.6635
GO_NON_MEMBRANE_SPANNING_PROTEIN_TYROSINE_KINASE_ACTIVITY	0.228593	0.015017	8.6056	4.63948e-16	6.08863e-15	25.6602
GO_POSITIVE_REGULATION_OF_CELLULAR_EXTRAVASATION	0.328875	0.0115309	8.59997	4.82478e-16	6.3235e-15	25.6216
GO_INTERLEUKIN_13_PRODUCTION	0.269427	0.0182251	8.5957	4.97063e-16	6.50612e-15	25.5923
GO_CELLULAR_RESPONSE_TO_INTERFERON_BETA	0.28885	-0.00179206	8.59435	5.01746e-16	6.55882e-15	25.583
GO_INTERLEUKIN_8_PRODUCTION	0.222952	0.0103571	8.59177	5.10837e-16	6.66892e-15	25.5653
GO_REGULATION_OF_GAMMA_DELTA_T_CELL_ACTIVATION	0.377478	0.0237812	8.58833	5.23212e-16	6.82157e-15	25.5418
GO_NEGATIVE_REGULATION_OF_OSTEOCLAST_DEVELOPMENT	0.376966	0.029674	8.58696	5.28223e-16	6.87791e-15	25.5324
GO_COMPLEMENT_ACTIVATION_LECTIN_PATHWAY	0.311325	0.0216281	8.57456	5.75797e-16	7.4876e-15	25.4474
GO_PATTERN_RECOGNITION_RECEPTOR_SIGNALING_PATHWAY	0.200704	0.00440874	8.57348	5.80103e-16	7.53379e-15	25.4401
GO_MACROPHAGE_APOPTOTIC_PROCESS	0.293398	-0.00351864	8.56371	6.2085e-16	8.05251e-15	25.3732
GO_NEGATIVE_REGULATION_OF_RELAXATION_OF_MUSCLE	0.449535	0.0220092	8.55816	6.45244e-16	8.35804e-15	25.3353
GO_NEGATIVE_REGULATION_OF_INTERLEUKIN_1_PRODUCTION	0.291543	0.0183855	8.5548	6.60493e-16	8.54449e-15	25.3122
GO_DNA_CYTOSINE_DEAMINATION	0.408306	0.00115213	8.54999	6.82914e-16	8.82311e-15	25.2794
GO_LYMPH_NODE_DEVELOPMENT	0.278157	0.0104197	8.54951	6.85182e-16	8.84097e-15	25.2761
GO_PROTEIN_ADP_RIBOSYLATION	0.238602	0.00195989	8.54107	7.26503e-16	9.36204e-15	25.2184
GO_REGULATION_OF_RESPONSE_TO_CYTOKINE_STIMULUS	0.180719	0.000625565	8.52086	8.35702e-16	1.07554e-14	25.0805
GO_CELLULAR_RESPONSE_TO_ETHANOL	0.310565	0.0258148	8.51839	8.50113e-16	1.09267e-14	25.0637
GO_CYTOLYTIC_GRANULE	0.401222	0.014856	8.50919	9.0606e-16	1.16309e-14	25.0009
GO_REGULATION_OF_TRANSPOSITION	0.27123	0.0149805	8.50817	9.12454e-16	1.16979e-14	24.994
GO_POSITIVE_REGULATION_OF_INTERLEUKIN_8_PRODUCTION	0.235856	0.00487353	8.50061	9.61455e-16	1.23103e-14	24.9425
GO_PHAGOLYSOSOME	0.420035	0.0173613	8.48827	1.04706e-15	1.33893e-14	24.8585
GO_IMPORT_INTO_CELL	0.156979	0.00851136	8.48634	1.06112e-15	1.35431e-14	24.8453
GO_POSITIVE_REGULATION_OF_RECEPTOR_SIGNALING_PATHWAY_VIA_STAT	0.228534	0.0209948	8.48625	1.0618e-15	1.35431e-14	24.8447
GO_NEGATIVE_REGULATION_OF_CD8_POSITIVE_ALPHA_BETA_T_CELL_ACTIVATION	0.412037	0.0127739	8.48309	1.08519e-15	1.38237e-14	24.8232
GO_REGULATION_OF_T_CELL_DIFFERENTIATION_IN_THYMUS	0.216038	0.0137015	8.47811	1.1232e-15	1.42896e-14	24.7893
GO_POSITIVE_REGULATION_OF_CYTOKINE_PRODUCTION_INVOLVED_IN_IMMUNE_RESPONSE	0.247347	0.0143378	8.45617	1.30673e-15	1.66034e-14	24.6403
GO_ISG15_PROTEIN_CONJUGATION	0.419154	0.00161902	8.4435	1.42602e-15	1.80961e-14	24.5543
GO_POSITIVE_REGULATION_OF_ENDOTHELIAL_CELL_APOPTOTIC_PROCESS	0.25616	0.0131005	8.44092	1.45153e-15	1.83965e-14	24.5368
GO_REGULATION_OF_PROTEIN_ADP_RIBOSYLATION	0.28964	-0.0137275	8.42701	1.59745e-15	2.02202e-14	24.4425
GO_SECOND_MESSENGER_MEDIATED_SIGNALING	0.158808	0.0178318	8.42365	1.63485e-15	2.06674e-14	24.4197
GO_VARICOSITY	0.334384	0.010581	8.41383	1.74908e-15	2.20835e-14	24.3532
GO_POSITIVE_REGULATION_OF_T_HELPER_1_CELL_DIFFERENTIATION	0.327697	-0.00114959	8.40768	1.8245e-15	2.30067e-14	24.3116
GO_N_ACETYLNEURAMINATE_CATABOLIC_PROCESS	0.362606	0.00214255	8.40505	1.85786e-15	2.33977e-14	24.2938
GO_SPHINGOSINE_1_PHOSPHATE_RECEPTOR_ACTIVITY	0.329551	-0.00223506	8.39686	1.96527e-15	2.47193e-14	24.2385
GO_INTERLEUKIN_8_SECRETION	0.25998	0.016259	8.3652	2.44202e-15	3.06774e-14	24.0246
GO_NEGATIVE_REGULATION_OF_ACTIN_NUCLEATION	0.260765	-0.00854317	8.33732	2.95534e-15	3.70791e-14	23.8368
GO_ANTIGEN_PROCESSING_AND_PRESENTATION_OF_PEPTIDE_ANTIGEN_VIA_MHC_CLASS_IB	0.47255	-8.214e-05	8.33509	3.0009e-15	3.76035e-14	23.8218
GO_ANTIGEN_PROCESSING_AND_PRESENTATION_OF_EXOGENOUS_PEPTIDE_ANTIGEN_VIA_MHC_CLASS_I_TAP_INDEPENDENT	0.443202	0.00702935	8.33097	3.08646e-15	3.86272e-14	23.7941
GO_POSITIVE_REGULATION_OF_T_HELPER_2_CELL_DIFFERENTIATION	0.343161	0.0192362	8.32663	3.17946e-15	3.97412e-14	23.7649
GO_REGULATION_OF_RESPONSE_TO_INTERFERON_GAMMA	0.264379	0.00346312	8.3149	3.44455e-15	4.30009e-14	23.686
GO_REGULATION_OF_RESPIRATORY_BURST	0.283208	-0.00452168	8.30721	3.63015e-15	4.52613e-14	23.6344
GO_NEGATIVE_REGULATION_OF_MULTI_ORGANISM_PROCESS	0.179461	0.00619437	8.30105	3.78595e-15	4.7145e-14	23.593
GO_MYD88_INDEPENDENT_TOLL_LIKE_RECEPTOR_SIGNALING_PATHWAY	0.236161	0.00754909	8.29838	3.85574e-15	4.79542e-14	23.575
GO_NEGATIVE_REGULATION_OF_PHAGOCYTOSIS	0.283573	0.00624799	8.26864	4.7214e-15	5.86476e-14	23.3757
GO_NLRP3_INFLAMMASOME_COMPLEX	0.326422	-0.0131257	8.25926	5.03229e-15	6.24317e-14	23.3129
GO_THYMOCYTE_MIGRATION	0.405478	0.02474	8.25007	5.35684e-15	6.63756e-14	23.2514
GO_RESPONSE_TO_INTERLEUKIN_13	0.316579	0.0219706	8.24705	5.46778e-15	6.76663e-14	23.2313
GO_NK_T_CELL_PROLIFERATION	0.351011	0.0257262	8.24291	5.62399e-15	6.95133e-14	23.2035
GO_CD4_POSITIVE_ALPHA_BETA_T_CELL_CYTOKINE_PRODUCTION	0.30535	0.0258742	8.23577	5.9032e-15	7.28743e-14	23.1559
GO_REGULATION_OF_CD40_SIGNALING_PATHWAY	0.314954	-0.000658948	8.22448	6.37335e-15	7.85811e-14	23.0804
GO_CARGO_RECEPTOR_ACTIVITY	0.189129	0.0138018	8.21852	6.63614e-15	8.17203e-14	23.0407
GO_MONONUCLEAR_CELL_DIFFERENTIATION	0.22129	0.0109424	8.21716	6.69758e-15	8.23753e-14	23.0316
GO_REGULATION_OF_PEPTIDE_SECRETION	0.137926	0.00835821	8.21633	6.73549e-15	8.27396e-14	23.0261
GO_INTERLEUKIN_18_MEDIATED_SIGNALING_PATHWAY	0.322803	0.0103731	8.21175	6.94762e-15	8.52407e-14	22.9955
GO_G_PROTEIN_COUPLED_RECEPTOR_SIGNALING_PATHWAY	0.148961	0.0171676	8.21084	6.99068e-15	8.56638e-14	22.9895
GO_ANTIGEN_PROCESSING_AND_PRESENTATION_OF_ENDOGENOUS_PEPTIDE_ANTIGEN	0.430208	-0.00506421	8.20956	7.05177e-15	8.62326e-14	22.9809
GO_ANTIGEN_PROCESSING_AND_PRESENTATION_OF_PEPTIDE_ANTIGEN	0.208597	-0.00922186	8.2095	7.05437e-15	8.62326e-14	22.9805
GO_NEURON_REMODELING	0.244303	0.000306795	8.19976	7.53561e-15	9.20026e-14	22.9156
GO_POSITIVE_REGULATION_OF_LIPASE_ACTIVITY	0.186502	0.0130044	8.19372	7.85003e-15	9.57244e-14	22.8754
GO_NEGATIVE_REGULATION_OF_SECRETION	0.159144	0.0119961	8.1818	8.50929e-15	1.03637e-13	22.796
GO_TERTIARY_GRANULE	0.213911	0.007596	8.16743	9.3769e-15	1.14065e-13	22.7005
GO_REGULATION_OF_SEROTONIN_SECRETION	0.377876	0.0568287	8.16638	9.44361e-15	1.14736e-13	22.6935
GO_REGULATION_OF_ASTROCYTE_ACTIVATION	0.316222	0.00122069	8.16432	9.5758e-15	1.16201e-13	22.6799
GO_REGULATION_OF_DIGESTIVE_SYSTEM_PROCESS	0.200767	0.00931818	8.16278	9.67603e-15	1.17219e-13	22.6696
GO_POSITIVE_REGULATION_OF_INTERLEUKIN_10_SECRETION	0.363564	-0.0056315	8.16267	9.68312e-15	1.17219e-13	22.6689
GO_POSITIVE_REGULATION_OF_LEUKOCYTE_DEGRANULATION	0.260688	0.00817451	8.15814	9.98415e-15	1.20716e-13	22.6388
GO_POSITIVE_REGULATION_OF_VIRAL_ENTRY_INTO_HOST_CELL	0.318513	-0.00418623	8.15722	1.0046e-14	1.21318e-13	22.6327
GO_POSITIVE_REGULATION_OF_PEPTIDE_SECRETION	0.155002	0.0103201	8.14819	1.06772e-14	1.28784e-13	22.5728
GO_INTRINSIC_COMPONENT_OF_PLASMA_MEMBRANE	0.161713	0.019507	8.1386	1.13904e-14	1.3722e-13	22.5091
GO_NEGATIVE_REGULATION_OF_INTERLEUKIN_5_PRODUCTION	0.405653	0.0156915	8.13727	1.14932e-14	1.38292e-13	22.5003
GO_POSITIVE_REGULATION_OF_RESPONSE_TO_CYTOKINE_STIMULUS	0.229379	0.00470177	8.13359	1.17818e-14	1.41595e-13	22.4759
GO_REGULATION_OF_SUPEROXIDE_METABOLIC_PROCESS	0.201839	0.0163087	8.12097	1.28261e-14	1.5396e-13	22.3924
GO_POSITIVE_REGULATION_OF_MYOTUBE_DIFFERENTIATION	0.230489	0.0147575	8.116	1.32628e-14	1.59011e-13	22.3594
GO_INTERLEUKIN_10_SECRETION	0.322738	0.00327126	8.11435	1.34105e-14	1.60589e-13	22.3485
GO_POSITIVE_REGULATION_OF_ACTIVATION_OF_JANUS_KINASE_ACTIVITY	0.34739	0.0362197	8.10077	1.46933e-14	1.75739e-13	22.2587
GO_DEAMINASE_ACTIVITY	0.206666	0.00152936	8.09376	1.54014e-14	1.83988e-13	22.2124
GO_POSITIVE_REGULATION_OF_ODONTOGENESIS_OF_DENTIN_CONTAINING_TOOTH	0.514183	0.011233	8.08024	1.68653e-14	2.01235e-13	22.1231
GO_POSITIVE_REGULATION_OF_MYELOID_LEUKOCYTE_DIFFERENTIATION	0.206531	0.0129946	8.07667	1.72746e-14	2.05873e-13	22.0995
GO_GLYCOSPHINGOLIPID_BINDING	0.309226	0.00958596	8.07446	1.75325e-14	2.08698e-13	22.0849
GO_BIOACTIVE_LIPID_RECEPTOR_ACTIVITY	0.266578	0.00743213	8.05801	1.95763e-14	2.32748e-13	21.9765
GO_G_PROTEIN_COUPLED_RECEPTOR_BINDING	0.146537	0.00901431	8.05415	2.00889e-14	2.38559e-13	21.951
GO_POSITIVE_REGULATION_OF_LIPID_KINASE_ACTIVITY	0.242978	0.0199428	8.05048	2.05886e-14	2.44202e-13	21.9269
GO_POSITIVE_REGULATION_OF_GRANULOCYTE_DIFFERENTIATION	0.290809	0.0212785	8.0487	2.08347e-14	2.46828e-13	21.9152
GO_POSITIVE_REGULATION_OF_T_HELPER_2_CELL_CYTOKINE_PRODUCTION	0.348916	0.0168	8.03073	2.34966e-14	2.78034e-13	21.7969
GO_NEGATIVE_REGULATION_OF_MYELOID_CELL_APOPTOTIC_PROCESS	0.246592	0.0109004	8.02708	2.4077e-14	2.84564e-13	21.7729
GO_RESPIRATORY_BURST_INVOLVED_IN_INFLAMMATORY_RESPONSE	0.339425	-0.0169275	8.01603	2.59223e-14	3.06012e-13	21.7003
GO_NEGATIVE_REGULATION_OF_CD4_POSITIVE_ALPHA_BETA_T_CELL_ACTIVATION	0.244088	0.00798458	8.01012	2.69648e-14	3.17943e-13	21.6615
GO_ANTIGEN_PROCESSING_AND_PRESENTATION_ENDOGENOUS_LIPID_ANTIGEN_VIA_MHC_CLASS_IB	0.462599	0.0155463	7.99974	2.88999e-14	3.39957e-13	21.5934
GO_LIPID_ANTIGEN_BINDING	0.462599	0.0155463	7.99974	2.88999e-14	3.39957e-13	21.5934
GO_CALCIUM_INDEPENDENT_PHOSPHOLIPASE_A2_ACTIVITY	0.28248	-0.0150833	7.99839	2.91594e-14	3.42606e-13	21.5846
GO_TRANSPOSITION	0.238854	0.0155557	7.99535	2.9758e-14	3.49228e-13	21.5646
GO_REGULATION_OF_ACUTE_INFLAMMATORY_RESPONSE	0.237284	0.0189605	7.99324	3.01784e-14	3.53746e-13	21.5508
GO_G_PROTEIN_COUPLED_ADENOSINE_RECEPTOR_ACTIVITY	0.318608	0.0131094	7.99	3.08388e-14	3.61064e-13	21.5295
GO_DEATH_RECEPTOR_ACTIVITY	0.2798	0.0226779	7.98033	3.28899e-14	3.84626e-13	21.4662
GO_POSITIVE_REGULATION_OF_DEFENSE_RESPONSE_TO_VIRUS_BY_HOST	0.27863	-0.00145999	7.97693	3.36435e-14	3.9298e-13	21.444
GO_TRANSFORMING_GROWTH_FACTOR_BETA1_PRODUCTION	0.263555	0.00746804	7.97168	3.48386e-14	4.06463e-13	21.4096
GO_RESPONSE_TO_PH	0.187641	0.00820658	7.95177	3.97728e-14	4.6349e-13	21.2794
GO_CELLULAR_RESPONSE_TO_PEPTIDOGLYCAN	0.359134	0.00492197	7.94766	4.08728e-14	4.75754e-13	21.2526
GO_POSITIVE_REGULATION_OF_NK_T_CELL_ACTIVATION	0.304269	0.00554833	7.94308	4.21351e-14	4.89876e-13	21.2227
GO_DE_NOVO_NAD_BIOSYNTHETIC_PROCESS	0.264451	0.0264883	7.94111	4.26888e-14	4.95736e-13	21.2098
GO_NEGATIVE_REGULATION_OF_RESPONSE_TO_INTERFERON_GAMMA	0.338824	-0.00575735	7.9402	4.29493e-14	4.98182e-13	21.2039
GO_POSITIVE_REGULATION_OF_T_CELL_CYTOKINE_PRODUCTION	0.272906	0.0174534	7.93653	4.40073e-14	5.09862e-13	21.1799
GO_INTEGRIN_MEDIATED_SIGNALING_PATHWAY	0.192999	0.00692346	7.93206	4.53331e-14	5.24614e-13	21.1508
GO_PEPTIDOGLYCAN_MURALYTIC_ACTIVITY	0.37557	-0.00177565	7.92191	4.84906e-14	5.60504e-13	21.0846
GO_POSITIVE_REGULATION_OF_EPITHELIAL_CELL_APOPTOTIC_PROCESS	0.192049	0.00637528	7.91792	4.97906e-14	5.74866e-13	21.0586
GO_REGULATION_OF_RELEASE_OF_SEQUESTERED_CALCIUM_ION_INTO_CYTOSOL	0.165051	0.0113779	7.91649	5.02622e-14	5.79456e-13	21.0493
GO_POSITIVE_REGULATION_OF_T_HELPER_17_CELL_DIFFERENTIATION	0.34787	0.019494	7.91637	5.03042e-14	5.79456e-13	21.0485
GO_1_PHOSPHATIDYLINOSITOL_3_KINASE_REGULATOR_ACTIVITY	0.267035	0.00753881	7.91369	5.12057e-14	5.8916e-13	21.031
GO_CELL_CELL_ADHESION	0.169478	0.0154419	7.91077	5.22045e-14	5.99961e-13	21.012
GO_RESPONSE_TO_INTERLEUKIN_3	0.344029	-0.00376815	7.90378	5.46781e-14	6.27666e-13	20.9665
GO_NEGATIVE_REGULATION_OF_MYELOID_LEUKOCYTE_DIFFERENTIATION	0.195045	0.011742	7.90221	5.52499e-14	6.33502e-13	20.9563
GO_REGULATION_OF_I_KAPPAB_PHOSPHORYLATION	0.302785	-0.000577742	7.90129	5.55863e-14	6.36629e-13	20.9503
GO_ERK1_AND_ERK2_CASCADE	0.155663	0.00982147	7.9008	5.5767e-14	6.37967e-13	20.9471
GO_RESPONSE_TO_PEPTIDOGLYCAN	0.291186	0.0111376	7.88715	6.1036e-14	6.97445e-13	20.8584
GO_NEGATIVE_REGULATION_OF_HEMOPOIESIS	0.146268	0.00564603	7.87984	6.40571e-14	7.3113e-13	20.8109
GO_IMMUNOLOGICAL_MEMORY_FORMATION_PROCESS	0.294841	0.0137713	7.85802	7.39834e-14	8.43461e-13	20.6693
GO_INFLAMMATORY_RESPONSE_TO_WOUNDING	0.33034	-0.00575836	7.85181	7.70778e-14	8.77737e-13	20.629
GO_VESICLE_FUSION_WITH_ENDOPLASMIC_RETICULUM_GOLGI_INTERMEDIATE_COMPARTMENT_ERGIC_MEMBRANE	0.387517	-0.0145643	7.84533	8.04395e-14	9.14977e-13	20.5871
GO_MHC_CLASS_I_PROTEIN_COMPLEX	0.43546	0.0029097	7.84018	8.32139e-14	9.45457e-13	20.5537
GO_LIPOXIN_BIOSYNTHETIC_PROCESS	0.34518	0.0427352	7.83678	8.50991e-14	9.65778e-13	20.5317
GO_POSITIVE_REGULATION_OF_OSTEOCLAST_DEVELOPMENT	0.339142	0.0260097	7.82804	9.01378e-14	1.0218e-12	20.4752
GO_MACROPHAGE_CYTOKINE_PRODUCTION	0.248469	0.0111157	7.82702	9.07476e-14	1.02755e-12	20.4686
GO_LEUKOTRIENE_SIGNALING_PATHWAY	0.38195	0.0444033	7.82374	9.27284e-14	1.04879e-12	20.4474
GO_CELLULAR_RESPONSE_TO_INTERFERON_ALPHA	0.288689	0.0232183	7.82343	9.29191e-14	1.04975e-12	20.4453
GO_SPECIFIC_GRANULE	0.199426	0.00592095	7.81942	9.5397e-14	1.07653e-12	20.4195
GO_NUCLEOTIDASE_ACTIVITY	-0.202095	-0.000533229	-7.81449	9.85409e-14	1.11075e-12	20.3876
GO_CD40_SIGNALING_PATHWAY	0.301375	-0.0062987	7.80669	1.03726e-13	1.16788e-12	20.3372
GO_PEPTIDE_SECRETION	0.127622	0.00717199	7.79425	1.12557e-13	1.26588e-12	20.2569
GO_REGULATION_OF_METAL_ION_TRANSPORT	0.133599	0.0139735	7.79372	1.12942e-13	1.26879e-12	20.2536
GO_POSITIVE_REGULATION_OF_PHOSPHATIDYLINOSITOL_3_KINASE_SIGNALING	0.185536	0.0114068	7.79139	1.14683e-13	1.2869e-12	20.2385
GO_ION_HOMEOSTASIS	0.116556	0.0111164	7.78672	1.18251e-13	1.32545e-12	20.2084
GO_NEGATIVE_REGULATION_OF_CYTOKINE_PRODUCTION_INVOLVED_IN_INFLAMMATORY_RESPONSE	0.241219	0.0215919	7.78431	1.20138e-13	1.34509e-12	20.1929
GO_ENDOCYTIC_VESICLE	0.157093	0.00253129	7.77324	1.29177e-13	1.44467e-12	20.1216
GO_APOPTOTIC_CELL_CLEARANCE	0.202381	0.000719575	7.77185	1.30358e-13	1.45625e-12	20.1127
GO_INTERLEUKIN_27_MEDIATED_SIGNALING_PATHWAY	0.293038	0.00679412	7.76919	1.32647e-13	1.48017e-12	20.0956
GO_SPHINGOLIPID_MEDIATED_SIGNALING_PATHWAY	0.255115	-0.00677595	7.76664	1.34881e-13	1.50341e-12	20.0792
GO_ANTIGEN_PROCESSING_AND_PRESENTATION_OF_EXOGENOUS_PEPTIDE_ANTIGEN_VIA_MHC_CLASS_I	0.264084	-0.0148888	7.76596	1.35487e-13	1.50849e-12	20.0747
GO_PROTEIN_ACTIVATION_CASCADE	0.230418	0.0122663	7.76552	1.35877e-13	1.51114e-12	20.0719
GO_RESPONSE_TO_INTERFERON_ALPHA	0.296335	0.0126825	7.75677	1.43886e-13	1.59843e-12	20.0157
GO_SH3_SH2_ADAPTOR_ACTIVITY	0.19568	0.00543867	7.75376	1.46751e-13	1.62844e-12	19.9963
GO_CYTOKINE_SECRETION_INVOLVED_IN_IMMUNE_RESPONSE	0.247631	0.0188304	7.74883	1.51555e-13	1.67898e-12	19.9646
GO_RECEPTOR_SIGNALING_PATHWAY_VIA_STAT	0.182043	0.0147593	7.74874	1.51641e-13	1.67898e-12	19.9641
GO_REGULATION_OF_TRIGLYCERIDE_CATABOLIC_PROCESS	0.299019	0.0041079	7.74096	1.59555e-13	1.76465e-12	19.9141
GO_REGULATION_OF_LIPID_KINASE_ACTIVITY	0.211253	0.0146528	7.72165	1.80997e-13	1.99958e-12	19.7902
GO_ACUTE_INFLAMMATORY_RESPONSE	0.215215	0.0152089	7.71888	1.84298e-13	2.0338e-12	19.7725
GO_CDC42_PROTEIN_SIGNAL_TRANSDUCTION	0.233324	0.0145699	7.70788	1.98004e-13	2.18264e-12	19.702
GO_SECRETORY_GRANULE_MEMBRANE	0.183033	0.00894429	7.69978	2.08728e-13	2.2983e-12	19.6502
GO_SUPEROXIDE_GENERATING_NADPH_OXIDASE_ACTIVATOR_ACTIVITY	0.301028	-0.000127397	7.6986	2.10335e-13	2.31346e-12	19.6427
GO_REGULATION_OF_BONE_DEVELOPMENT	0.223637	0.0264147	7.68983	2.22693e-13	2.44668e-12	19.5866
GO_T_HELPER_2_CELL_DIFFERENTIATION	0.277334	0.0156122	7.688	2.25369e-13	2.47336e-12	19.5749
GO_SCAVENGER_RECEPTOR_ACTIVITY	0.207972	0.0190109	7.6848	2.30105e-13	2.52257e-12	19.5544
GO_DIVALENT_INORGANIC_CATION_TRANSPORT	0.119451	0.0101863	7.68186	2.34543e-13	2.56841e-12	19.5357
GO_NEGATIVE_REGULATION_OF_MHC_CLASS_II_BIOSYNTHETIC_PROCESS	0.328677	0.0123618	7.6709	2.51864e-13	2.75506e-12	19.4657
GO_NEGATIVE_REGULATION_OF_REACTIVE_OXYGEN_SPECIES_BIOSYNTHETIC_PROCESS	0.199726	0.0158675	7.66933	2.54448e-13	2.78027e-12	19.4557
GO_POSITIVE_REGULATION_OF_PHOSPHOLIPASE_ACTIVITY	0.188917	0.0187784	7.66179	2.67215e-13	2.91659e-12	19.4076
GO_POSITIVE_REGULATION_OF_SMOOTH_MUSCLE_CELL_APOPTOTIC_PROCESS	0.203927	0.00273021	7.65709	2.75486e-13	3.00358e-12	19.3776
GO_CALCIUM_ACTIVATED_POTASSIUM_CHANNEL_ACTIVITY	0.255677	0.0134804	7.65409	2.8091e-13	3.05808e-12	19.3585
GO_POSITIVE_REGULATION_OF_CHOLESTEROL_ESTERIFICATION	0.339028	0.00839637	7.65399	2.81097e-13	3.05808e-12	19.3578
GO_POSITIVE_REGULATION_OF_CYTOLYSIS	0.347626	0.0174592	7.65164	2.85403e-13	3.10155e-12	19.3429
GO_NEGATIVE_REGULATION_OF_TUMOR_NECROSIS_FACTOR_BIOSYNTHETIC_PROCESS	0.374594	0.01661	7.64953	2.8934e-13	3.14091e-12	19.3295
GO_REGULATION_OF_DENDRITIC_SPINE_MAINTENANCE	0.292169	0.0197226	7.64718	2.93777e-13	3.18562e-12	19.3145
GO_REGULATION_OF_MEMBRANE_INVAGINATION	0.24019	0.0266594	7.64108	3.05639e-13	3.31065e-12	19.2756
GO_DOUBLE_STRANDED_RNA_ADENOSINE_DEAMINASE_ACTIVITY	0.335314	0.020082	7.63122	3.2579e-13	3.52509e-12	19.2129
GO_NEGATIVE_REGULATION_OF_RESPIRATORY_BURST	0.336454	-0.00867473	7.62953	3.29376e-13	3.56004e-12	19.2022
GO_INTERFERON_BETA_PRODUCTION	0.199664	0.00425197	7.62526	3.38623e-13	3.65603e-12	19.175
GO_TYPE_I_INTERFERON_PRODUCTION	0.17515	-0.00277824	7.625	3.39183e-13	3.65812e-12	19.1734
GO_NEGATIVE_REGULATION_OF_TYPE_I_INTERFERON_MEDIATED_SIGNALING_PATHWAY	0.268346	-0.0011834	7.62267	3.44337e-13	3.7097e-12	19.1586
GO_NEGATIVE_REGULATION_OF_T_HELPER_CELL_DIFFERENTIATION	0.271415	0.00685911	7.61973	3.50944e-13	3.7768e-12	19.1399
GO_POLYSACCHARIDE_DIGESTION	0.402471	0.0356776	7.6195	3.51469e-13	3.77839e-12	19.1384
GO_PLATELET_ACTIVATION	0.176356	0.00797896	7.60474	3.86669e-13	4.15233e-12	19.0447
GO_CYSTEINE_TYPE_ENDOPEPTIDASE_INHIBITOR_ACTIVITY_INVOLVED_IN_APOPTOTIC_PROCESS	0.210528	0.0107878	7.60207	3.93387e-13	4.21994e-12	19.0278
GO_POSITIVE_REGULATION_OF_PROTEIN_LOCALIZATION_TO_CELL_SURFACE	0.183958	-0.00614056	7.59221	4.19248e-13	4.49252e-12	18.9653
GO_CYTOKINE_RECEPTOR_BINDING	0.171372	0.0135103	7.59196	4.1994e-13	4.49511e-12	18.9637
GO_REGULATION_OF_NK_T_CELL_PROLIFERATION	0.334946	0.0153707	7.58372	4.42846e-13	4.73522e-12	18.9115
GO_PHOSPHATASE_INHIBITOR_ACTIVITY	-0.140978	-0.00205872	-7.58149	4.49273e-13	4.79881e-12	18.8974
GO_THORAX_AND_ANTERIOR_ABDOMEN_DETERMINATION	0.383203	0.065875	7.57327	4.73722e-13	5.05456e-12	18.8453
GO_PHAGOCYTIC_VESICLE	0.183968	0.000866101	7.57022	4.83109e-13	5.14921e-12	18.8261
GO_NEGATIVE_REGULATION_OF_MICROGLIAL_CELL_ACTIVATION	0.343761	0.0134972	7.56416	5.02367e-13	5.34876e-12	18.7877
GO_POSITIVE_REGULATION_OF_DEPHOSPHORYLATION	0.158877	0.00531621	7.55851	5.20975e-13	5.54098e-12	18.752
GO_ANTIGEN_PROCESSING_AND_PRESENTATION_OF_ENDOGENOUS_PEPTIDE_ANTIGEN_VIA_MHC_CLASS_I_VIA_ER_PATHWAY	0.445697	-0.000916909	7.55758	5.241e-13	5.56828e-12	18.7461
GO_MACROPHAGE_INFLAMMATORY_PROTEIN_1_ALPHA_PRODUCTION	0.332736	0.0132909	7.55366	5.37465e-13	5.70421e-12	18.7214
GO_I_KAPPAB_PHOSPHORYLATION	0.237503	0.00616245	7.55312	5.39355e-13	5.71819e-12	18.718
GO_DIPEPTIDASE_ACTIVITY	0.212569	0.0091816	7.54003	5.86716e-13	6.21371e-12	18.6353
GO_PHOSPHATIDYLINOSITOL_BISPHOSPHATE_KINASE_ACTIVITY	0.372916	0.0107646	7.52597	6.4213e-13	6.79338e-12	18.5467
GO_REGULATION_OF_INTEGRIN_ACTIVATION	0.227072	0.0220501	7.52407	6.5003e-13	6.86969e-12	18.5347
GO_REGULATION_OF_GLUTAMATE_SECRETION	0.284754	0.0233774	7.52049	6.65128e-13	7.02181e-12	18.5122
GO_REGULATION_OF_PHOSPHOLIPID_METABOLIC_PROCESS	0.189466	0.0119118	7.50324	7.42888e-13	7.83445e-12	18.4037
GO_RESPONSE_TO_AMYLOID_BETA	0.208753	0.0157399	7.50164	7.50524e-13	7.90663e-12	18.3936
GO_OSTEOCLAST_DIFFERENTIATION	0.195315	0.014132	7.4993	7.61861e-13	8.0176e-12	18.3789
GO_HIGH_DENSITY_LIPOPROTEIN_PARTICLE_REMODELING	0.27241	-0.00346655	7.49671	7.74616e-13	8.14325e-12	18.3626
GO_MARGINAL_ZONE_B_CELL_DIFFERENTIATION	0.27858	0.0238921	7.49642	7.76053e-13	8.14979e-12	18.3608
GO_INTERFERON_BETA_SECRETION	0.328718	0.00679513	7.48676	8.25522e-13	8.66018e-12	18.3002
GO_REGULATION_OF_RECEPTOR_SIGNALING_PATHWAY_VIA_STAT	0.177869	0.0166421	7.48035	8.60063e-13	9.01306e-12	18.2599
GO_PEPTIDOGLYCAN_RECEPTOR_ACTIVITY	0.46264	0.0324748	7.47577	8.85652e-13	9.27149e-12	18.2312
GO_INDOLE_CONTAINING_COMPOUND_CATABOLIC_PROCESS	0.253499	0.0196025	7.47188	9.07913e-13	9.49458e-12	18.2068
GO_KILLING_OF_CELLS_OF_OTHER_ORGANISM	0.251046	0.00558593	7.46943	9.22249e-13	9.63442e-12	18.1914
GO_MULTI_ORGANISM_CELLULAR_PROCESS	0.162439	-0.00250778	7.46455	9.51437e-13	9.92895e-12	18.1608
GO_NK_T_CELL_DIFFERENTIATION	0.301063	0.00746664	7.46282	9.61988e-13	1.00286e-11	18.15
GO_NEGATIVE_REGULATION_OF_MACROPHAGE_APOPTOTIC_PROCESS	0.373324	0.0237169	7.46195	9.67375e-13	1.00742e-11	18.1445
GO_POSITIVE_REGULATION_OF_MAST_CELL_ACTIVATION	0.246739	0.00665613	7.46109	9.72654e-13	1.01186e-11	18.1392
GO_POSITIVE_REGULATION_OF_NITRIC_OXIDE_SYNTHASE_BIOSYNTHETIC_PROCESS	0.284042	0.0203739	7.45959	9.82041e-13	1.02057e-11	18.1298
GO_CLATHRIN_COATED_VESICLE_MEMBRANE	0.154076	0.010622	7.4482	1.05604e-12	1.09633e-11	18.0585
GO_NEGATIVE_REGULATION_OF_RESPONSE_TO_EXTERNAL_STIMULUS	0.143184	0.0122038	7.43724	1.13246e-12	1.17444e-11	17.9899
GO_REGULATION_OF_GERMINAL_CENTER_FORMATION	0.233443	0.0025996	7.43344	1.16017e-12	1.20193e-11	17.9662
GO_POSITIVE_REGULATION_OF_PHOSPHATIDYLINOSITOL_BIOSYNTHETIC_PROCESS	0.338072	0.0400077	7.42812	1.20011e-12	1.24202e-11	17.933
GO_POSITIVE_REGULATION_OF_TYROSINE_PHOSPHORYLATION_OF_STAT_PROTEIN	0.205536	0.0208467	7.41217	1.32822e-12	1.37319e-11	17.8335
GO_NEGATIVE_REGULATION_OF_DNA_BINDING_TRANSCRIPTION_FACTOR_ACTIVITY	0.115759	0.00167261	7.41178	1.33157e-12	1.37522e-11	17.831
GO_ACTIVATION_INDUCED_CELL_DEATH_OF_T_CELLS	0.240044	0.0029259	7.40488	1.39118e-12	1.43531e-11	17.788
GO_REGULATION_OF_LIPOPROTEIN_LIPASE_ACTIVITY	0.227009	-0.00379613	7.39568	1.47485e-12	1.52006e-11	17.7307
GO_HETEROTYPIC_CELL_CELL_ADHESION	0.19772	0.0184111	7.39358	1.49465e-12	1.53887e-11	17.7177
GO_SPHINGOSINE_1_PHOSPHATE_RECEPTOR_SIGNALING_PATHWAY	0.262325	-0.0022649	7.3915	1.51454e-12	1.55774e-11	17.7047
GO_CYTIDINE_TO_URIDINE_EDITING	0.365203	0.00402473	7.38755	1.5529e-12	1.59556e-11	17.6802
GO_REGULATION_OF_STEM_CELL_DIVISION	0.264387	0.0302685	7.38429	1.58534e-12	1.62721e-11	17.6599
GO_ANTIGEN_PROCESSING_AND_PRESENTATION_OF_PEPTIDE_ANTIGEN_VIA_MHC_CLASS_I	0.230616	-0.0123161	7.37282	1.70493e-12	1.74817e-11	17.5885
GO_PERISTALSIS	0.323086	0.028703	7.36876	1.7493e-12	1.79182e-11	17.5633
GO_CELLULAR_CHEMICAL_HOMEOSTASIS	0.102652	0.00888355	7.36483	1.79337e-12	1.83508e-11	17.5389
GO_RESPONSE_TO_HYDROPEROXIDE	0.19236	0.00882896	7.35803	1.87221e-12	1.91379e-11	17.4967
GO_NEGATIVE_REGULATION_OF_NLRP3_INFLAMMASOME_COMPLEX_ASSEMBLY	0.343945	0.00970688	7.35634	1.89229e-12	1.93057e-11	17.4863
GO_MACROPHAGE_DIFFERENTIATION	0.192679	0.00968094	7.35632	1.89249e-12	1.93057e-11	17.4862
GO_MACROPHAGE_COLONY_STIMULATING_FACTOR_PRODUCTION	0.310096	0.0239751	7.35484	1.91035e-12	1.9468e-11	17.4769
GO_SIGNALING_RECEPTOR_BINDING	0.120607	0.00952009	7.34607	2.01923e-12	2.05566e-11	17.4226
GO_CALCIUM_MEDIATED_SIGNALING_USING_INTRACELLULAR_CALCIUM_SOURCE	0.1978	0.0115465	7.33917	2.10918e-12	2.14504e-11	17.3798
GO_REGULATION_OF_CD8_POSITIVE_ALPHA_BETA_T_CELL_DIFFERENTIATION	0.31347	0.0032187	7.33692	2.13935e-12	2.17352e-11	17.3659
GO_T_HELPER_1_CELL_CYTOKINE_PRODUCTION	0.323142	0.0352211	7.33432	2.17479e-12	2.20727e-11	17.3498
GO_REGULATION_OF_CIRCADIAN_SLEEP_WAKE_CYCLE	0.270188	0.0202764	7.33141	2.21506e-12	2.24587e-11	17.3318
GO_REGULATION_OF_CHOLESTEROL_ESTERIFICATION	0.283318	0.00189028	7.32826	2.25952e-12	2.28863e-11	17.3123
GO_PHOSPHATIDYLINOSITOL_3_KINASE_REGULATOR_ACTIVITY	0.243224	0.00605145	7.3256	2.29777e-12	2.32501e-11	17.2958
GO_RESPONSE_TO_BACTERIAL_LIPOPROTEIN	0.310898	0.0341376	7.32534	2.30142e-12	2.32634e-11	17.2943
GO_MUSCLE_HYPERPLASIA	0.321088	0.0194288	7.31993	2.38139e-12	2.40475e-11	17.2608
GO_REGULATION_OF_MYOTUBE_DIFFERENTIATION	0.166903	0.0165313	7.31494	2.45742e-12	2.47901e-11	17.23
GO_REGULATION_OF_IRON_ION_TRANSPORT	0.322836	0.0199129	7.313	2.48762e-12	2.50695e-11	17.218
GO_STEROID_CATABOLIC_PROCESS	0.200215	0.0103358	7.30685	2.58593e-12	2.6034e-11	17.18
GO_MANNOSYLATION	-0.18517	-0.0117365	-7.30414	2.63028e-12	2.64538e-11	17.1633
GO_ANTIGEN_PROCESSING_AND_PRESENTATION_OF_LIPID_ANTIGEN_VIA_MHC_CLASS_IB	0.340822	0.0162197	7.29756	2.74162e-12	2.75458e-11	17.1226
GO_BASE_CONVERSION_OR_SUBSTITUTION_EDITING	0.226631	-0.000922669	7.28728	2.92452e-12	2.93539e-11	17.0593
GO_CHYLOMICRON_ASSEMBLY	0.305074	-0.00116618	7.28674	2.93459e-12	2.94255e-11	17.0559
GO_SUPEROXIDE_ANION_GENERATION	0.226886	0.0224858	7.28388	2.9877e-12	2.99279e-11	17.0383
GO_NEGATIVE_REGULATION_OF_COMPLEMENT_ACTIVATION	0.345563	0.0136636	7.27703	3.11907e-12	3.12126e-11	16.9962
GO_HYDROLASE_ACTIVITY_ACTING_ON_CARBON_NITROGEN_BUT_NOT_PEPTIDE_BONDS_IN_CYCLIC_AMIDINES	0.1862	-0.00525193	7.27555	3.14823e-12	3.14728e-11	16.987
GO_POSITIVE_REGULATION_OF_MYELOID_LEUKOCYTE_CYTOKINE_PRODUCTION_INVOLVED_IN_IMMUNE_RESPONSE	0.209302	0.00834532	7.27275	3.20398e-12	3.19982e-11	16.9698
GO_NEGATIVE_REGULATION_OF_ALPHA_BETA_T_CELL_DIFFERENTIATION	0.236825	0.00952338	7.27201	3.21903e-12	3.21163e-11	16.9652
GO_CHOLESTEROL_CATABOLIC_PROCESS	0.245795	0.00553226	7.25769	3.52148e-12	3.50989e-11	16.8772
GO_PROTEIN_LIPID_COMPLEX_BINDING	0.219028	0.0159345	7.2566	3.54559e-12	3.53039e-11	16.8705
GO_CYTOKINE_ACTIVITY	0.209977	0.016131	7.25091	3.67426e-12	3.65486e-11	16.8355
GO_NEGATIVE_REGULATION_OF_INTERFERON_BETA_PRODUCTION	0.202456	0.000198475	7.24676	3.77103e-12	3.7474e-11	16.81
GO_MICROTUBULE_BASED_PROCESS	-0.130331	-0.00550219	-7.24514	3.80948e-12	3.78183e-11	16.8001
GO_NEGATIVE_REGULATION_OF_NATURAL_KILLER_CELL_ACTIVATION	0.287612	0.00354311	7.23745	3.99722e-12	3.96428e-11	16.7529
GO_NADPLUS_ADP_RIBOSYLTRANSFERASE_ACTIVITY	0.239049	0.0103138	7.22854	4.22625e-12	4.18726e-11	16.6983
GO_LATE_ENDOSOME_LUMEN	0.339833	0.0289707	7.22787	4.24409e-12	4.20076e-11	16.6942
GO_REGULATION_OF_GAMMA_DELTA_T_CELL_DIFFERENTIATION	0.325873	0.0253203	7.22701	4.26683e-12	4.2191e-11	16.6889
GO_TAXIS	0.152414	0.0149094	7.2106	4.72732e-12	4.66981e-11	16.5885
GO_NEGATIVE_REGULATION_OF_BONE_REMODELING	0.2859	0.0297778	7.20965	4.75562e-12	4.69312e-11	16.5826
GO_CD8_POSITIVE_ALPHA_BETA_T_CELL_PROLIFERATION	0.289753	0.0154118	7.20492	4.89788e-12	4.82873e-11	16.5537
GO_POSITIVE_REGULATION_OF_STRIATED_MUSCLE_CELL_DIFFERENTIATION	0.155922	0.0118998	7.19718	5.14027e-12	5.06271e-11	16.5064
GO_CYTIDINE_DEAMINASE_ACTIVITY	0.32669	0.000932232	7.19624	5.17044e-12	5.0874e-11	16.5007
GO_LEUKOTRIENE_METABOLIC_PROCESS	0.23277	0.0168354	7.16902	6.12493e-12	6.02064e-11	16.3346
GO_RESPONSE_TO_INTERLEUKIN_6	0.215099	0.021733	7.16494	6.28245e-12	6.1694e-11	16.3097
GO_POSITIVE_REGULATION_OF_CELL_FATE_COMMITMENT	0.28371	0.0128376	7.16106	6.43562e-12	6.31361e-11	16.2861
GO_POSITIVE_REGULATION_OF_INTERFERON_BETA_PRODUCTION	0.209164	0.00448488	7.15741	6.58301e-12	6.45187e-11	16.2639
GO_POSITIVE_REGULATION_OF_INTERLEUKIN_6_SECRETION	0.203427	0.00763383	7.15299	6.76615e-12	6.62486e-11	16.237
GO_PEPTIDE_CROSS_LINKING_VIA_CHONDROITIN_4_SULFATE_GLYCOSAMINOGLYCAN	0.356997	0.0418344	7.15241	6.79086e-12	6.64254e-11	16.2335
GO_RESPONSE_TO_ETHANOL	0.110671	0.0069095	7.1506	6.86718e-12	6.71062e-11	16.2225
GO_PROTEOGLYCAN_BINDING	0.240103	0.022564	7.13469	7.57974e-12	7.39969e-11	16.1258
GO_REGULATION_OF_VERY_LOW_DENSITY_LIPOPROTEIN_PARTICLE_REMODELING	0.407938	-0.00420914	7.13098	7.75556e-12	7.56394e-11	16.1033
GO_PHOSPHATIDYLINOSITOL_3_4_BISPHOSPHATE_BINDING	0.221404	0.0118984	7.11984	8.30975e-12	8.09654e-11	16.0357
GO_REGULATION_OF_REACTIVE_OXYGEN_SPECIES_BIOSYNTHETIC_PROCESS	0.151057	0.0147151	7.0885	1.00853e-11	9.8169e-11	15.8459
GO_PHAGOCYTIC_VESICLE_MEMBRANE	0.196189	-0.00332634	7.07737	1.08015e-11	1.05039e-10	15.7787
GO_NEGATIVE_REGULATION_OF_CELLULAR_AMINE_METABOLIC_PROCESS	0.314749	0.0234512	7.07157	1.11944e-11	1.08754e-10	15.7437
GO_MYELOID_LEUKOCYTE_MEDIATED_IMMUNITY	0.167402	0.000701994	7.07099	1.12347e-11	1.09039e-10	15.7402
GO_C_X_C_CHEMOKINE_BINDING	0.279217	0.0294464	7.06676	1.15315e-11	1.1181e-10	15.7147
GO_NEUROTRANSMITTER_METABOLIC_PROCESS	0.127294	0.0172914	7.06394	1.17332e-11	1.13656e-10	15.6977
GO_POSITIVE_REGULATION_OF_RELEASE_OF_SEQUESTERED_CALCIUM_ION_INTO_CYTOSOL	0.172612	0.00682378	7.06009	1.20146e-11	1.1627e-10	15.6745
GO_REGULATION_OF_CALCIUM_ION_TRANSMEMBRANE_TRANSPORT	0.126344	0.0113626	7.04803	1.29392e-11	1.25096e-10	15.6019
GO_FAT_SOLUBLE_VITAMIN_BIOSYNTHETIC_PROCESS	0.238955	0.0212122	7.04746	1.2985e-11	1.25417e-10	15.5984
GO_PHOSPHATIDYLINOSITOL_3_KINASE_BINDING	0.194412	0.00850129	7.04722	1.30038e-11	1.25477e-10	15.597
GO_REGULATION_OF_SUPEROXIDE_ANION_GENERATION	0.218299	0.0135061	7.04133	1.34833e-11	1.29979e-10	15.5615
GO_NEGATIVE_REGULATION_OF_EXOCYTOSIS	0.200032	0.0134834	7.02512	1.48935e-11	1.43434e-10	15.4641
GO_PEPTIDE_BINDING	0.117442	0.00757355	7.02465	1.49363e-11	1.43708e-10	15.4613
GO_REACTIVE_OXYGEN_SPECIES_BIOSYNTHETIC_PROCESS	0.141836	0.0149423	7.01853	1.55073e-11	1.49058e-10	15.4245
GO_POSITIVE_REGULATION_OF_I_KAPPAB_PHOSPHORYLATION	0.278736	-0.00230468	7.01693	1.566e-11	1.50381e-10	15.4149
GO_ANTIGEN_PROCESSING_AND_PRESENTATION_OF_PEPTIDE_OR_POLYSACCHARIDE_ANTIGEN_VIA_MHC_CLASS_II	0.162213	-0.00338562	7.01271	1.60705e-11	1.54175e-10	15.3896
GO_NEGATIVE_REGULATION_OF_CIRCADIAN_SLEEP_WAKE_CYCLE_SLEEP	0.380422	0.00859557	7.00552	1.67937e-11	1.60959e-10	15.3465
GO_CALCIUM_ION_TRANSMEMBRANE_TRANSPORT	0.103612	0.0114164	6.99197	1.82456e-11	1.74706e-10	15.2653
GO_NEGATIVE_REGULATION_OF_INTERLEUKIN_4_PRODUCTION	0.277233	0.00133383	6.98908	1.85699e-11	1.77641e-10	15.248
GO_NEGATIVE_REGULATION_OF_CD4_POSITIVE_ALPHA_BETA_T_CELL_DIFFERENTIATION	0.227598	0.00722801	6.98546	1.89861e-11	1.81449e-10	15.2263
GO_MANNOSYLTRANSFERASE_ACTIVITY	-0.182026	-0.0109029	-6.9845	1.90975e-11	1.82339e-10	15.2206
GO_POSITIVE_REGULATION_OF_CALCIUM_ION_IMPORT	0.25915	0.00219895	6.97884	1.97695e-11	1.88575e-10	15.1867
GO_REGULATION_OF_VIRAL_ENTRY_INTO_HOST_CELL	0.210673	0.00780593	6.96584	2.1401e-11	2.03943e-10	15.1091
GO_NEGATIVE_REGULATION_OF_TYPE_2_IMMUNE_RESPONSE	0.237636	0.00547061	6.9569	2.25991e-11	2.15154e-10	15.0558
GO_POSITIVE_REGULATION_OF_SECRETION	0.120443	0.008833	6.94913	2.36937e-11	2.25361e-10	15.0095
GO_TYROSINE_PHOSPHORYLATION_OF_STAT_PROTEIN	0.184695	0.016961	6.94872	2.37534e-11	2.25714e-10	15.007
GO_REGULATION_OF_NATURAL_KILLER_CELL_DIFFERENTIATION_INVOLVED_IN_IMMUNE_RESPONSE	0.429704	0.018437	6.94432	2.43988e-11	2.31627e-10	14.9808
GO_NEGATIVE_REGULATION_OF_VIRAL_PROCESS	0.187687	0.00504861	6.94389	2.44628e-11	2.32013e-10	14.9782
GO_NEGATIVE_REGULATION_OF_VIRAL_GENOME_REPLICATION	0.219858	0.00143026	6.943	2.45944e-11	2.3304e-10	14.9729
GO_REGULATION_OF_CELL_ADHESION_MEDIATED_BY_INTEGRIN	0.196971	0.0120853	6.93098	2.64597e-11	2.50477e-10	14.9014
GO_POSITIVE_REGULATION_OF_CHEMOKINE_C_X_C_MOTIF_LIGAND_2_PRODUCTION	0.237825	-0.00457412	6.92767	2.69968e-11	2.55319e-10	14.8817
GO_POSITIVE_REGULATION_OF_ACUTE_INFLAMMATORY_RESPONSE	0.243387	0.0208102	6.92451	2.75199e-11	2.60021e-10	14.8629
GO_TRYPTOPHAN_CATABOLIC_PROCESS_TO_KYNURENINE	0.311125	0.036207	6.92256	2.7849e-11	2.62881e-10	14.8513
GO_POSITIVE_REGULATION_OF_DIGESTIVE_SYSTEM_PROCESS	0.254532	0.000144172	6.92133	2.80569e-11	2.64593e-10	14.844
GO_RIBONUCLEOSIDE_CATABOLIC_PROCESS	0.226017	-0.0043694	6.91719	2.87717e-11	2.71078e-10	14.8194
GO_SALIVA_SECRETION	0.313587	-0.00608559	6.91135	2.98082e-11	2.8058e-10	14.7847
GO_REGULATION_OF_REGULATED_SECRETORY_PATHWAY	0.127739	0.0103102	6.90993	3.00666e-11	2.82745e-10	14.7763
GO_POSITIVE_REGULATION_OF_RESPONSE_TO_INTERFERON_GAMMA	0.294838	0.0115916	6.9058	3.0829e-11	2.89642e-10	14.7518
GO_LOW_DENSITY_LIPOPROTEIN_PARTICLE_BINDING	0.249773	0.0208274	6.90516	3.09495e-11	2.905e-10	14.748
GO_NEUROPEPTIDE_RECEPTOR_ACTIVITY	0.205114	0.0554921	6.89303	3.3308e-11	3.12344e-10	14.6761
GO_POSITIVE_REGULATION_OF_ION_TRANSPORT	0.117518	0.0122833	6.89258	3.34001e-11	3.12914e-10	14.6734
GO_INTERLEUKIN_8_BIOSYNTHETIC_PROCESS	0.27337	0.0237281	6.87792	3.64967e-11	3.41605e-10	14.5866
GO_POSITIVE_REGULATION_OF_NLRP3_INFLAMMASOME_COMPLEX_ASSEMBLY	0.249759	0.018208	6.87605	3.69107e-11	3.45033e-10	14.5756
GO_AMINO_SUGAR_CATABOLIC_PROCESS	0.261349	0.00888492	6.87596	3.69321e-11	3.45033e-10	14.575
GO_PYROPTOSIS	0.252276	-0.002738	6.87186	3.78583e-11	3.53356e-10	14.5508
GO_POSITIVE_REGULATION_OF_FC_RECEPTOR_MEDIATED_STIMULATORY_SIGNALING_PATHWAY	0.323151	0.0156601	6.87169	3.78969e-11	3.53386e-10	14.5498
GO_CYSTEINE_TYPE_ENDOPEPTIDASE_INHIBITOR_ACTIVITY	0.174067	0.0114837	6.86425	3.96394e-11	3.6929e-10	14.5058
GO_OLIGOSACCHARIDE_BINDING	0.27704	0.0116622	6.85923	4.08568e-11	3.80277e-10	14.4762
GO_ACTIN_CORTICAL_PATCH_LOCALIZATION	0.236894	0.000377975	6.85582	4.17076e-11	3.87834e-10	14.456
GO_DYNEIN_INTERMEDIATE_CHAIN_BINDING	-0.157921	-0.00458223	-6.83811	4.64033e-11	4.31098e-10	14.3516
GO_POSITIVE_REGULATION_OF_INTERLEUKIN_6_PRODUCTION	0.181378	0.0154686	6.83436	4.74631e-11	4.40533e-10	14.3295
GO_VITAMIN_BIOSYNTHETIC_PROCESS	0.176412	0.0141955	6.8271	4.95835e-11	4.59469e-10	14.2868
GO_NATURAL_KILLER_CELL_DEGRANULATION	0.296244	0.00578005	6.82706	4.95952e-11	4.59469e-10	14.2865
GO_RENAL_FILTRATION	0.230426	0.000602267	6.82566	5.00153e-11	4.62931e-10	14.2783
GO_POSITIVE_REGULATION_OF_CALCIUM_ION_TRANSMEMBRANE_TRANSPORT	0.136818	0.0110451	6.81904	5.20433e-11	4.81256e-10	14.2394
GO_LYSOPHOSPHOLIPID_ACYLTRANSFERASE_ACTIVITY	-0.19159	-0.0094081	-6.80953	5.5103e-11	5.09078e-10	14.1835
GO_REGULATION_OF_MACROPHAGE_APOPTOTIC_PROCESS	0.248154	0.00744433	6.79983	5.84069e-11	5.39104e-10	14.1265
GO_VITAMIN_D_BIOSYNTHETIC_PROCESS	0.268959	0.0176153	6.79696	5.94201e-11	5.47949e-10	14.1097
GO_NEGATIVE_REGULATION_OF_ENDOCYTOSIS	0.149008	0.00714556	6.79345	6.06851e-11	5.59098e-10	14.0891
GO_MYELOID_LEUKOCYTE_CYTOKINE_PRODUCTION	0.178897	0.0116465	6.78909	6.2292e-11	5.73373e-10	14.0636
GO_NEGATIVE_REGULATION_OF_CD4_POSITIVE_ALPHA_BETA_T_CELL_PROLIFERATION	0.271616	0.0158201	6.78482	6.39051e-11	5.8768e-10	14.0385
GO_NEGATIVE_REGULATION_OF_ENDOTHELIAL_CELL_CHEMOTAXIS	0.346948	0.0310381	6.78423	6.41321e-11	5.89224e-10	14.0351
GO_REGULATION_OF_BEHAVIOR	0.138133	0.0115668	6.78177	6.50835e-11	5.97417e-10	14.0207
GO_NEGATIVE_REGULATION_OF_OXIDOREDUCTASE_ACTIVITY	0.1781	0.0238928	6.77606	6.7343e-11	6.17589e-10	13.9873
GO_DNA_DEAMINATION	0.262922	-0.0125244	6.77294	6.86141e-11	6.28669e-10	13.969
GO_REGULATION_OF_LEUKOCYTE_ADHESION_TO_VASCULAR_ENDOTHELIAL_CELL	0.23255	0.0146335	6.76519	7.18654e-11	6.57855e-10	13.9237
GO_RESPONSE_TO_ATP	0.155633	0.0116996	6.75939	7.44023e-11	6.80454e-10	13.8898
GO_DETECTION_OF_STIMULUS	0.0827824	0.00737259	6.75765	7.51804e-11	6.86941e-10	13.8796
GO_POSITIVE_REGULATION_OF_SUPEROXIDE_ANION_GENERATION	0.218165	0.0158212	6.75739	7.52942e-11	6.87352e-10	13.8781
GO_RESPONSE_TO_ACIDIC_PH	0.173413	0.00940518	6.7488	7.92546e-11	7.22846e-10	13.828
GO_MICROTUBULE_CYTOSKELETON_ORGANIZATION	-0.130155	-0.00526192	-6.74636	8.0417e-11	7.32778e-10	13.8138
GO_REGULATION_OF_INTESTINAL_ABSORPTION	0.391221	0.0118169	6.74544	8.08636e-11	7.36037e-10	13.8084
GO_POSITIVE_REGULATION_OF_RESPIRATORY_BURST	0.331484	-0.00447827	6.74531	8.09221e-11	7.36037e-10	13.8077
GO_POSITIVE_REGULATION_OF_PROTEIN_DEPHOSPHORYLATION	0.14218	0.000785155	6.74374	8.16877e-11	7.42325e-10	13.7984
GO_REGULATION_OF_TYPE_I_INTERFERON_MEDIATED_SIGNALING_PATHWAY	0.175346	-0.0043557	6.73705	8.50112e-11	7.71824e-10	13.7594
GO_SYNAPTIC_TRANSMISSION_CHOLINERGIC	0.18452	0.0203247	6.7362	8.54423e-11	7.75034e-10	13.7545
GO_PROTEIN_MANNOSYLATION	-0.198016	-0.0149781	-6.72333	9.2249e-11	8.36017e-10	13.6795
GO_B_CELL_LINEAGE_COMMITMENT	0.297224	-0.013335	6.71982	9.41936e-11	8.52867e-10	13.6592
GO_PHOSPHOLIPASE_ACTIVITY	0.125178	0.00192822	6.71109	9.92115e-11	8.97486e-10	13.6084
GO_NEGATIVE_REGULATION_OF_T_HELPER_17_CELL_DIFFERENTIATION	0.261438	0.00545591	6.69654	1.08168e-10	9.7762e-10	13.5239
GO_REGULATION_OF_ACTIN_CYTOSKELETON_REORGANIZATION	0.188757	0.0067767	6.68845	1.13485e-10	1.02475e-09	13.477
GO_POSITIVE_REGULATION_OF_MYELOID_CELL_DIFFERENTIATION	0.15641	0.0112212	6.68466	1.1606e-10	1.04706e-09	13.4551
GO_POSITIVE_REGULATION_OF_MYOBLAST_DIFFERENTIATION	0.207225	0.0099925	6.66259	1.32266e-10	1.19218e-09	13.3273
GO_RESPONSE_TO_PROSTAGLANDIN	0.165974	0.0119355	6.65495	1.38372e-10	1.24609e-09	13.2832
GO_NEUROTRANSMITTER_BIOSYNTHETIC_PROCESS	0.141095	0.0226302	6.6522	1.40643e-10	1.2654e-09	13.2673
GO_CYSTEINE_TYPE_ENDOPEPTIDASE_REGULATOR_ACTIVITY_INVOLVED_IN_APOPTOTIC_PROCESS	0.161985	0.0075529	6.648	1.44173e-10	1.296e-09	13.243
GO_REGULATION_OF_VIRAL_GENOME_REPLICATION	0.157022	-0.00141812	6.63802	1.52918e-10	1.37338e-09	13.1855
GO_ANGIOTENSIN_RECEPTOR_BINDING	0.247515	0.0270096	6.62301	1.67063e-10	1.49906e-09	13.099
GO_RESPONSE_TO_INTERLEUKIN_18	0.237143	0.00660701	6.61404	1.76122e-10	1.57893e-09	13.0474
GO_POSITIVE_REGULATION_OF_ACTIVATED_T_CELL_PROLIFERATION	0.166372	0.00157063	6.6137	1.76473e-10	1.58066e-09	13.0455
GO_REGULATION_OF_ION_TRANSPORT	0.106362	0.0159751	6.60816	1.82313e-10	1.63151e-09	13.0137
GO_MYELOID_CELL_DIFFERENTIATION	0.11641	0.00389039	6.60748	1.83051e-10	1.63664e-09	13.0097
GO_POSITIVE_REGULATION_OF_PHOSPHATASE_ACTIVITY	0.172946	0.00916785	6.60661	1.83988e-10	1.64355e-09	13.0047
GO_CYTOPLASMIC_DYNEIN_COMPLEX	-0.19719	-0.0143419	-6.60537	1.85334e-10	1.6541e-09	12.9976
GO_POSITIVE_REGULATION_OF_CHEMOKINE_PRODUCTION	0.192679	0.00491348	6.6021	1.88922e-10	1.68461e-09	12.9789
GO_NEGATIVE_REGULATION_OF_ESTABLISHMENT_OF_PROTEIN_LOCALIZATION	0.117961	0.00694838	6.59584	1.95998e-10	1.74615e-09	12.943
GO_MICROTUBULE_ANCHORING	-0.187332	-0.00659461	-6.59073	2.01968e-10	1.79635e-09	12.9136
GO_NEGATIVE_REGULATION_OF_SINGLE_STRANDED_VIRAL_RNA_REPLICATION_VIA_DOUBLE_STRANDED_DNA_INTERMEDIATE	0.216173	0.00161539	6.59071	2.01992e-10	1.79635e-09	12.9135
GO_RELEASE_OF_SEQUESTERED_CALCIUM_ION_INTO_CYTOSOL_BY_ENDOPLASMIC_RETICULUM	0.151237	0.0119728	6.58522	2.08608e-10	1.85353e-09	12.882
GO_SECRETION	0.115189	0.0050997	6.58418	2.0989e-10	1.86326e-09	12.876
GO_REGULATION_OF_MULTI_ORGANISM_PROCESS	0.115239	0.00132997	6.57884	2.16557e-10	1.92074e-09	12.8455
GO_PHAGOLYSOSOME_ASSEMBLY	0.191517	0.00201574	6.57663	2.19388e-10	1.94412e-09	12.8328
GO_MICROTUBULE_BASED_MOVEMENT	-0.122886	-0.00590675	-6.57348	2.23467e-10	1.97852e-09	12.8148
GO_NEGATIVE_REGULATION_OF_ALPHA_BETA_T_CELL_PROLIFERATION	0.229043	0.0118035	6.57322	2.23815e-10	1.97984e-09	12.8133
GO_BIOLOGICAL_ADHESION	0.143767	0.0141843	6.56211	2.38846e-10	2.11093e-09	12.7498
GO_NEGATIVE_REGULATION_OF_DIGESTIVE_SYSTEM_PROCESS	0.197786	0.0128559	6.55986	2.42021e-10	2.13711e-09	12.7369
GO_O_ACYLTRANSFERASE_ACTIVITY	-0.133716	-0.0086089	-6.55638	2.46996e-10	2.17911e-09	12.717
GO_DENDRITIC_CELL_CYTOKINE_PRODUCTION	0.212123	0.0204959	6.55555	2.48198e-10	2.18778e-09	12.7123
GO_REGULATION_OF_MICROTUBULE_MOTOR_ACTIVITY	-0.228303	-0.00880818	-6.55214	2.53195e-10	2.22845e-09	12.6928
GO_REGULATION_OF_DEFENSE_RESPONSE_TO_VIRUS_BY_HOST	0.219763	-0.0020716	6.55209	2.53259e-10	2.22845e-09	12.6926
GO_GERM_CELL_DEVELOPMENT	-0.0891962	-0.00235579	-6.54792	2.59513e-10	2.28148e-09	12.6687
GO_CILIARY_NEUROTROPHIC_FACTOR_RECEPTOR_ACTIVITY	0.288039	0.0281251	6.5474	2.60307e-10	2.28644e-09	12.6657
GO_POSITIVE_REGULATION_OF_NITRIC_OXIDE_BIOSYNTHETIC_PROCESS	0.163975	0.0092656	6.53749	2.75811e-10	2.4205e-09	12.6092
GO_NEGATIVE_REGULATION_OF_PINOCYTOSIS	0.303449	0.00963299	6.53714	2.76363e-10	2.42321e-09	12.6073
GO_MICROTUBULE	-0.109328	-0.00265523	-6.52989	2.88302e-10	2.52567e-09	12.566
GO_NEGATIVE_REGULATION_OF_ADENYLATE_CYCLASE_ACTIVITY	0.201908	0.0210167	6.51867	3.07783e-10	2.69398e-09	12.5021
GO_REGULATION_OF_PHOSPHOLIPID_CATABOLIC_PROCESS	0.273424	-0.00937921	6.51824	3.08565e-10	2.69846e-09	12.4996
GO_NEGATIVE_REGULATION_OF_TISSUE_REMODELING	0.211641	0.0240481	6.50136	3.40403e-10	2.97428e-09	12.4038
GO_NEUTROPHIL_CLEARANCE	0.270281	0.0160302	6.50086	3.41394e-10	2.98034e-09	12.4009
GO_GLUCAN_CATABOLIC_PROCESS	-0.164562	0.00147659	-6.50031	3.42486e-10	2.985e-09	12.3978
GO_CELLULAR_BIOGENIC_AMINE_METABOLIC_PROCESS	0.125293	0.00355097	6.50029	3.42527e-10	2.985e-09	12.3977
GO_REGULATION_OF_SECRETION	0.104081	0.00952308	6.49995	3.43203e-10	2.98829e-09	12.3958
GO_NEGATIVE_REGULATION_OF_LIPOPOLYSACCHARIDE_MEDIATED_SIGNALING_PATHWAY	0.218991	-0.00887312	6.49127	3.60944e-10	3.14003e-09	12.3465
GO_CIRCADIAN_REGULATION_OF_GENE_EXPRESSION	-0.15104	-0.000261421	-6.49056	3.62441e-10	3.1503e-09	12.3425
GO_REGULATION_OF_PHOSPHOLIPASE_C_ACTIVITY	0.184884	0.0225345	6.48045	3.84346e-10	3.33779e-09	12.2852
GO_EXOCYTOSIS	0.127407	0.00260066	6.47085	4.06331e-10	3.52565e-09	12.2309
GO_POSITIVE_REGULATION_OF_CHEMOKINE_SECRETION	0.242259	0.0203726	6.4707	4.06685e-10	3.52566e-09	12.23
GO_MAP_KINASE_SCAFFOLD_ACTIVITY	-0.234263	-0.00644608	-6.45541	4.44319e-10	3.84858e-09	12.1436
GO_CELLULAR_RESPONSE_TO_NUTRIENT	0.116536	0.00524571	6.455	4.45367e-10	3.85432e-09	12.1413
GO_JUXTAPARANODE_REGION_OF_AXON	0.275672	0.0242915	6.45466	4.46263e-10	3.85872e-09	12.1394
GO_POSITIVE_REGULATION_OF_LIPID_METABOLIC_PROCESS	0.121862	0.0120607	6.43933	4.87569e-10	4.21224e-09	12.053
GO_FIBRINOGEN_COMPLEX	0.31772	-0.00611348	6.42027	5.44232e-10	4.6977e-09	11.9457
GO_REGULATION_OF_T_HELPER_2_CELL_DIFFERENTIATION	0.230927	0.0138566	6.40529	5.9324e-10	5.11631e-09	11.8615
GO_NEGATIVE_REGULATION_OF_VASCULAR_ENDOTHELIAL_CELL_PROLIFERATION	0.33502	0.0154344	6.40087	6.08515e-10	5.24352e-09	11.8367
GO_REGULATION_OF_CALCIUM_ION_IMPORT	0.193847	0.00395455	6.40045	6.09987e-10	5.25167e-09	11.8344
GO_NEGATIVE_REGULATION_OF_ALCOHOL_BIOSYNTHETIC_PROCESS	0.193088	-0.000597109	6.39995	6.11754e-10	5.26235e-09	11.8315
GO_SECRETION_OF_LYSOSOMAL_ENZYMES	0.275446	-0.0222259	6.39926	6.14182e-10	5.27869e-09	11.8277
GO_CHOLESTEROL_EFFLUX	0.14766	-0.00200957	6.39602	6.25731e-10	5.37332e-09	11.8095
GO_POSITIVE_REGULATION_OF_FEAR_RESPONSE	0.353745	0.00999402	6.39575	6.2668e-10	5.37685e-09	11.808
GO_MAST_CELL_CYTOKINE_PRODUCTION	0.288101	0.0225772	6.37782	6.94605e-10	5.95452e-09	11.7076
GO_POSITIVE_REGULATION_OF_PHOSPHOLIPID_TRANSPORT	0.214929	0.0196407	6.3737	7.1122e-10	6.09173e-09	11.6845
GO_ENDOLYSOSOME	0.204319	0.000188025	6.37229	7.17008e-10	6.13604e-09	11.6766
GO_REGULATION_OF_LIPASE_ACTIVITY	0.143943	0.0125273	6.36948	7.28614e-10	6.23003e-09	11.661
GO_ICOSANOID_RECEPTOR_ACTIVITY	0.221289	0.0488828	6.36879	7.31534e-10	6.24911e-09	11.6571
GO_PALMITOYLTRANSFERASE_ACTIVITY	-0.158987	-0.00999727	-6.36865	7.32098e-10	6.24911e-09	11.6563
GO_INFLAMMATORY_CELL_APOPTOTIC_PROCESS	0.20853	0.0020244	6.3628	7.57056e-10	6.45663e-09	11.6236
GO_NEGATIVE_REGULATION_OF_LYASE_ACTIVITY	0.168158	0.0110674	6.35735	7.81013e-10	6.65527e-09	11.5932
GO_GROWTH_HORMONE_RECEPTOR_SIGNALING_PATHWAY_VIA_JAK_STAT	0.25535	0.0244083	6.35109	8.09489e-10	6.89204e-09	11.5583
GO_POSITIVE_REGULATION_OF_TYPE_I_INTERFERON_MEDIATED_SIGNALING_PATHWAY	0.221069	-0.00523407	6.33617	8.81502e-10	7.49877e-09	11.4751
GO_NEGATIVE_REGULATION_OF_TUMOR_NECROSIS_FACTOR_SECRETION	0.283064	0.0208136	6.33404	8.92289e-10	7.58408e-09	11.4633
GO_NEGATIVE_REGULATION_OF_FIBROBLAST_PROLIFERATION	0.126541	0.00262331	6.33301	8.97537e-10	7.6222e-09	11.4575
GO_POSITIVE_REGULATION_OF_NF_KAPPAB_TRANSCRIPTION_FACTOR_ACTIVITY	0.144081	0.0126089	6.32314	9.49513e-10	8.05674e-09	11.4026
GO_DENDRITIC_GROWTH_CONE	-0.228338	-0.00933666	-6.32149	9.58495e-10	8.12605e-09	11.3935
GO_JUN_KINASE_BINDING	-0.211845	-0.0106459	-6.31963	9.68667e-10	8.20532e-09	11.3832
GO_REGULATION_OF_PLATELET_ACTIVATION	0.197654	0.0167559	6.3184	9.755e-10	8.25621e-09	11.3763
GO_NEGATIVE_REGULATION_OF_ACUTE_INFLAMMATORY_RESPONSE_TO_ANTIGENIC_STIMULUS	0.3439	0.0217926	6.3136	1.00253e-09	8.47776e-09	11.3497
GO_ENDOPEPTIDASE_ACTIVATOR_ACTIVITY	0.261986	-0.0010224	6.30129	1.07528e-09	9.08533e-09	11.2813
GO_CYTOPLASMIC_MICROTUBULE	-0.121516	-0.000100666	-6.29116	1.13894e-09	9.61505e-09	11.2252
GO_POSITIVE_REGULATION_OF_PEPTIDYL_TYROSINE_PHOSPHORYLATION	0.143922	0.0159434	6.28528	1.17761e-09	9.93306e-09	11.1927
GO_ACYLGLYCEROL_HOMEOSTASIS	0.171703	0.0048697	6.27968	1.21561e-09	1.0245e-08	11.1617
GO_ENDOPLASMIC_RETICULUM_TUBULAR_NETWORK_ORGANIZATION	-0.22485	-0.000643367	-6.27798	1.22742e-09	1.03358e-08	11.1523
GO_CALCIUM_ION_IMPORT_INTO_CYTOSOL	0.231938	0.0123856	6.27618	1.23996e-09	1.04326e-08	11.1424
GO_PYRIMIDINE_RIBONUCLEOSIDE_CATABOLIC_PROCESS	0.285746	-0.00358864	6.26584	1.31476e-09	1.10526e-08	11.0853
GO_I_KAPPAB_KINASE_NF_KAPPAB_SIGNALING	0.12798	0.00449734	6.25744	1.37877e-09	1.1581e-08	11.0389
GO_POSITIVE_REGULATION_OF_DENDRITE_MORPHOGENESIS	-0.155219	-0.00393552	-6.25106	1.42948e-09	1.19968e-08	11.0037
GO_DIPEPTIDYL_PEPTIDASE_ACTIVITY	0.207908	0.00431143	6.25068	1.43252e-09	1.20122e-08	11.0016
GO_BONE_RESORPTION	0.159825	0.0176112	6.24591	1.47169e-09	1.23303e-08	10.9753
GO_SIGNALING_ADAPTOR_ACTIVITY	0.144506	0.00651377	6.24422	1.48578e-09	1.24379e-08	10.9661
GO_TETRASPANIN_ENRICHED_MICRODOMAIN	0.222034	0.00984355	6.2397	1.52413e-09	1.27484e-08	10.9412
GO_NEGATIVE_REGULATION_OF_MULTICELLULAR_ORGANISMAL_PROCESS	0.104804	0.00954645	6.23518	1.56358e-09	1.30674e-08	10.9163
GO_HETEROPHILIC_CELL_CELL_ADHESION_VIA_PLASMA_MEMBRANE_CELL_ADHESION_MOLECULES	0.178261	0.0238926	6.23431	1.57124e-09	1.31204e-08	10.9115
GO_POSITIVE_REGULATION_OF_HETEROTYPIC_CELL_CELL_ADHESION	0.192168	0.0082602	6.2282	1.62631e-09	1.35689e-08	10.878
GO_IGE_BINDING	0.297733	0.0242441	6.22057	1.69781e-09	1.41536e-08	10.836
GO_TOLERANCE_INDUCTION_TO_SELF_ANTIGEN	0.301594	0.0225193	6.22015	1.70182e-09	1.41752e-08	10.8337
GO_REGULATION_OF_RESTING_MEMBRANE_POTENTIAL	0.240933	0.0209205	6.21917	1.71117e-09	1.42412e-08	10.8284
GO_REGULATION_OF_INTERLEUKIN_6_MEDIATED_SIGNALING_PATHWAY	0.311883	0.0182707	6.2078	1.8243e-09	1.51701e-08	10.766
GO_POSITIVE_REGULATION_OF_FATTY_ACID_BIOSYNTHETIC_PROCESS	0.188305	0.0131571	6.18764	2.04303e-09	1.69748e-08	10.6557
GO_MICROTUBULE_ASSOCIATED_COMPLEX	-0.120348	-0.00488807	-6.18475	2.07645e-09	1.72382e-08	10.6398
GO_REVERSE_CHOLESTEROL_TRANSPORT	0.214865	-0.00193734	6.17811	2.15513e-09	1.78765e-08	10.6036
GO_CELL_PROLIFERATION_IN_BONE_MARROW	0.227801	0.00893046	6.17796	2.15701e-09	1.78772e-08	10.6028
GO_STEROID_ESTERIFICATION	0.223546	-0.00937532	6.17441	2.20034e-09	1.82212e-08	10.5834
GO_REGULATION_OF_MAST_CELL_CYTOKINE_PRODUCTION	0.303579	0.0126358	6.17296	2.2183e-09	1.83547e-08	10.5755
GO_REGULATION_OF_MICROVILLUS_ASSEMBLY	-0.236598	0.0012988	-6.17231	2.22631e-09	1.84057e-08	10.5719
GO_SPINDLE_LOCALIZATION	-0.179688	-0.0103193	-6.16483	2.3216e-09	1.91777e-08	10.5311
GO_ADENOSINE_DEAMINASE_ACTIVITY	0.194648	0.0125995	6.16434	2.32791e-09	1.92139e-08	10.5285
GO_NEGATIVE_REGULATION_OF_VESICLE_FUSION	0.262601	0.0120811	6.16409	2.33113e-09	1.92246e-08	10.5271
GO_AMIDE_BINDING	0.0902697	0.00406305	6.15726	2.42195e-09	1.99571e-08	10.4899
GO_SODIUM_INDEPENDENT_ORGANIC_ANION_TRANSMEMBRANE_TRANSPORTER_ACTIVITY	0.253485	0.0208541	6.15066	2.51294e-09	2.06898e-08	10.454
GO_GLUCAN_METABOLIC_PROCESS	-0.106581	0.00331254	-6.14905	2.53573e-09	2.08602e-08	10.4452
GO_NUCLEOSIDE_DIPHOSPHATASE_ACTIVITY	-0.195019	-0.0139887	-6.14276	2.62628e-09	2.15873e-08	10.411
GO_REGULATION_OF_EXTRACELLULAR_MATRIX_CONSTITUENT_SECRETION	0.258299	0.038417	6.13559	2.73348e-09	2.24501e-08	10.372
GO_LEUKOTRIENE_BIOSYNTHETIC_PROCESS	0.247362	0.000596015	6.13544	2.73578e-09	2.24505e-08	10.3712
GO_CYTOSKELETON_DEPENDENT_INTRACELLULAR_TRANSPORT	-0.1191	-0.00542017	-6.13005	2.81919e-09	2.3116e-08	10.3419
GO_LACTATE_METABOLIC_PROCESS	-0.215744	-0.0104869	-6.12643	2.87658e-09	2.35672e-08	10.3223
GO_TYPE_5_METABOTROPIC_GLUTAMATE_RECEPTOR_BINDING	0.278184	0.0111739	6.11902	2.9979e-09	2.4541e-08	10.2821
GO_PHASIC_SMOOTH_MUSCLE_CONTRACTION	0.204646	0.0317096	6.11515	3.0631e-09	2.50542e-08	10.2611
GO_ORGANELLE_ASSEMBLY	-0.0976978	-0.00770094	-6.11428	3.07797e-09	2.51552e-08	10.2564
GO_CHEMOKINE_PRODUCTION	0.168378	0.00683453	6.10995	3.15291e-09	2.57466e-08	10.233
GO_CIRCADIAN_SLEEP_WAKE_CYCLE_SLEEP	0.208857	0.0221188	6.10965	3.15822e-09	2.57689e-08	10.2314
GO_CYTOPLASMIC_MICROTUBULE_ORGANIZATION	-0.123976	0.000226233	-6.10902	3.16931e-09	2.58383e-08	10.2279
GO_DIACYLGLYCEROL_BINDING	0.208098	0.0153273	6.10841	3.18001e-09	2.59043e-08	10.2247
GO_REGULATION_OF_PHOSPHATIDYLINOSITOL_3_KINASE_SIGNALING	0.129626	0.00890303	6.10505	3.24002e-09	2.63717e-08	10.2064
GO_CARBOXYPEPTIDASE_ACTIVITY	0.164139	-0.000469417	6.10406	3.25786e-09	2.64953e-08	10.2011
GO_SMOOTH_MUSCLE_CELL_APOPTOTIC_PROCESS	0.14357	0.000755828	6.09923	3.34644e-09	2.71935e-08	10.175
GO_REGULATION_OF_DENDRITIC_SPINE_MORPHOGENESIS	-0.15265	-0.00662137	-6.09852	3.35974e-09	2.72794e-08	10.1711
GO_NEGATIVE_REGULATION_OF_HISTONE_DEACETYLATION	0.25725	-0.000331735	6.09679	3.39206e-09	2.75195e-08	10.1618
GO_CHEMOKINE_SECRETION	0.216049	0.0130338	6.09535	3.41934e-09	2.77183e-08	10.154
GO_NEGATIVE_REGULATION_OF_CHEMOTAXIS	0.141367	0.0065878	6.0938	3.44884e-09	2.79347e-08	10.1456
GO_LATERAL_PLASMA_MEMBRANE	-0.122793	-0.000585377	-6.09025	3.51743e-09	2.84672e-08	10.1265
GO_PROTEIN_O_LINKED_GLYCOSYLATION	-0.128022	-0.0062248	-6.08551	3.6112e-09	2.92025e-08	10.1008
GO_MICROTUBULE_POLYMERIZATION	-0.124725	-0.002804	-6.08513	3.61872e-09	2.92396e-08	10.0988
GO_VESTIBULOCOCHLEAR_NERVE_MORPHOGENESIS	0.321045	0.0363613	6.08395	3.64249e-09	2.94078e-08	10.0924
GO_NITRIC_OXIDE_BIOSYNTHETIC_PROCESS	0.136006	0.0158987	6.08291	3.6636e-09	2.95544e-08	10.0868
GO_VIRAL_GENOME_REPLICATION	0.13133	-0.00322386	6.08017	3.7195e-09	2.99812e-08	10.0721
GO_S_ACYLTRANSFERASE_ACTIVITY	-0.160747	-0.0127937	-6.07445	3.83936e-09	3.09223e-08	10.0412
GO_CARBON_OXYGEN_LYASE_ACTIVITY	-0.130499	-0.0160792	-6.06653	4.01123e-09	3.22805e-08	9.99856
GO_PHOSPHATIDYLINOSITOL_3_KINASE_COMPLEX	0.179284	0.00875984	6.05681	4.23273e-09	3.40356e-08	9.94623
GO_CORTICOTROPIN_SECRETION	0.252676	-0.00797717	6.04814	4.44017e-09	3.5675e-08	9.89966
GO_REGULATION_OF_DEFENSE_RESPONSE_TO_BACTERIUM	0.194587	0.0133032	6.04398	4.54335e-09	3.64746e-08	9.8773
GO_COAGULATION	0.123464	0.00818818	6.04333	4.55954e-09	3.65752e-08	9.87384
GO_INTERLEUKIN_1_BIOSYNTHETIC_PROCESS	0.244712	-0.0190196	6.04119	4.61375e-09	3.69457e-08	9.86233
GO_REGULATION_OF_INTERLEUKIN_1_BIOSYNTHETIC_PROCESS	0.244712	-0.0190196	6.04119	4.61375e-09	3.69457e-08	9.86233
GO_CHITIN_BINDING	0.230241	-0.00400745	6.04107	4.61682e-09	3.69457e-08	9.86168
GO_REGULATION_OF_ACTIVATION_INDUCED_CELL_DEATH_OF_T_CELLS	0.231262	0.0069203	6.04074	4.62527e-09	3.69836e-08	9.8599
GO_IONOTROPIC_GLUTAMATE_RECEPTOR_BINDING	-0.142554	-0.00213979	-6.04034	4.63543e-09	3.70352e-08	9.85777
GO_BLOOD_VESSEL_MATURATION	0.258802	0.0111379	6.03643	4.7364e-09	3.78117e-08	9.8368
GO_TRANSFERASE_ACTIVITY_TRANSFERRING_ACYL_GROUPS	-0.112622	-0.0060232	-6.02956	4.91903e-09	3.92383e-08	9.79997
GO_SOMATOSTATIN_RECEPTOR_SIGNALING_PATHWAY	0.319428	0.0104847	6.02776	4.96793e-09	3.95494e-08	9.79035
GO_SOMATOSTATIN_RECEPTOR_ACTIVITY	0.319428	0.0104847	6.02776	4.96793e-09	3.95494e-08	9.79035
GO_NEGATIVE_REGULATION_OF_DEFENSE_RESPONSE_TO_BACTERIUM	0.27225	0.0399293	6.02769	4.96991e-09	3.95494e-08	9.78996
GO_PROTEIN_ADP_RIBOSYLASE_ACTIVITY	0.206784	0.00600298	6.02625	5.00954e-09	3.9833e-08	9.78223
GO_CELLULAR_HOMEOSTASIS	0.0760522	0.00565746	6.02591	5.01902e-09	3.98766e-08	9.78039
GO_AMMONIUM_TRANSPORT	0.111276	0.0157195	6.02203	5.1273e-09	4.07045e-08	9.75962
GO_CILIUM_ORGANIZATION	-0.134829	-0.0147495	-6.01988	5.18832e-09	4.11563e-08	9.7481
GO_POSITIVE_REGULATION_OF_FIBROBLAST_GROWTH_FACTOR_PRODUCTION	0.247111	0.00837721	6.01816	5.23752e-09	4.15136e-08	9.73892
GO_TISSUE_HOMEOSTASIS	0.0976191	0.0134639	6.00644	5.58597e-09	4.42403e-08	9.67624
GO_NEGATIVE_REGULATION_OF_INTERLEUKIN_1_BETA_SECRETION	0.259007	0.018564	6.00595	5.60079e-09	4.43226e-08	9.67366
GO_OSTEOCLAST_PROLIFERATION	0.261009	0.0353237	5.99945	5.80431e-09	4.58968e-08	9.63893
GO_ENERGY_RESERVE_METABOLIC_PROCESS	-0.103345	0.00300582	-5.99326	6.00469e-09	4.74437e-08	9.60591
GO_CARD_DOMAIN_BINDING	0.222411	0.00537087	5.99074	6.08835e-09	4.80667e-08	9.59245
GO_MHC_CLASS_I_PEPTIDE_LOADING_COMPLEX	0.344354	-0.0243092	5.98975	6.12121e-09	4.82879e-08	9.58721
GO_ANTIBACTERIAL_HUMORAL_RESPONSE	0.228432	0.00685704	5.98673	6.22335e-09	4.9055e-08	9.57111
GO_NEGATIVE_REGULATION_OF_INTERLEUKIN_1_SECRETION	0.244605	0.0231562	5.97899	6.4929e-09	5.11393e-08	9.52986
GO_REGULATION_OF_VIRAL_LIFE_CYCLE	0.127557	0.00132994	5.97605	6.59826e-09	5.19282e-08	9.5142
GO_POSITIVE_REGULATION_OF_SMALL_GTPASE_MEDIATED_SIGNAL_TRANSDUCTION	0.157777	0.0125452	5.97062	6.79691e-09	5.34494e-08	9.48534
GO_INTERLEUKIN_4_SECRETION	0.232474	0.0064491	5.9666	6.94786e-09	5.45935e-08	9.46398
GO_PREASSEMBLY_OF_GPI_ANCHOR_IN_ER_MEMBRANE	-0.193838	-0.0122704	-5.95827	7.27131e-09	5.70901e-08	9.41972
GO_POSITIVE_REGULATION_OF_MUSCLE_ADAPTATION	0.229551	0.0221907	5.95271	7.49539e-09	5.88032e-08	9.39019
GO_PLATELET_DENSE_GRANULE	0.176465	0.00409891	5.95227	7.51326e-09	5.88971e-08	9.38788
GO_PROTEIN_LIPID_COMPLEX_SUBUNIT_ORGANIZATION	0.156225	-0.00829087	5.93823	8.11058e-09	6.35297e-08	9.31348
GO_NEGATIVE_REGULATION_OF_MACROPHAGE_CHEMOTAXIS	0.258151	-0.0163982	5.93547	8.2336e-09	6.44427e-08	9.29884
GO_NEUTROPHIL_HOMEOSTASIS	0.189389	0.0136573	5.93465	8.27022e-09	6.46787e-08	9.29452
GO_CHOLESTEROL_TRANSPORTER_ACTIVITY	0.175488	0.0114427	5.93362	8.31691e-09	6.49929e-08	9.28904
GO_SOMATIC_RECOMBINATION_OF_IMMUNOGLOBULIN_GENE_SEGMENTS	0.139381	-0.00245506	5.93178	8.40068e-09	6.55962e-08	9.2793
GO_CELL_MOTILITY	0.11438	0.00920871	5.92966	8.4979e-09	6.63035e-08	9.26811
GO_QUATERNARY_AMMONIUM_GROUP_BINDING	0.157661	0.0025067	5.9209	8.91241e-09	6.947e-08	9.2218
GO_MICTURITION	0.248728	0.0267008	5.92079	8.91765e-09	6.947e-08	9.22123
GO_NEGATIVE_REGULATION_OF_ENDOTHELIAL_CELL_PROLIFERATION	0.18428	0.00925665	5.91842	9.03317e-09	7.03151e-08	9.20871
GO_REGULATION_OF_ISOTYPE_SWITCHING	0.152719	-0.00402906	5.9178	9.06361e-09	7.04971e-08	9.20544
GO_CILIUM	-0.104228	-0.0066499	-5.91634	9.13579e-09	7.10032e-08	9.19773
GO_POSITIVE_REGULATION_OF_MAST_CELL_ACTIVATION_INVOLVED_IN_IMMUNE_RESPONSE	0.210973	0.00136143	5.9131	9.29801e-09	7.21658e-08	9.18061
GO_REGULATION_OF_FC_RECEPTOR_MEDIATED_STIMULATORY_SIGNALING_PATHWAY	0.242909	0.0152051	5.91306	9.29983e-09	7.21658e-08	9.18042
GO_LIPASE_ACTIVITY	0.108276	0.00332104	5.90833	9.5419e-09	7.39867e-08	9.15544
GO_METALLOEXOPEPTIDASE_ACTIVITY	0.119896	0.00682211	5.90697	9.61241e-09	7.44756e-08	9.14828
GO_PROGRAMMED_NECROTIC_CELL_DEATH	0.158483	-0.000570294	5.90607	9.65962e-09	7.47834e-08	9.14352
GO_POSITIVE_REGULATION_OF_LEUKOCYTE_ADHESION_TO_VASCULAR_ENDOTHELIAL_CELL	0.236612	0.0119695	5.90523	9.70354e-09	7.50652e-08	9.13911
GO_POSITIVE_REGULATION_OF_APOPTOTIC_PROCESS_INVOLVED_IN_MORPHOGENESIS	0.271096	0.0298736	5.89298	1.03692e-08	8.00435e-08	9.0746
GO_POSITIVE_REGULATION_OF_APOPTOTIC_PROCESS_INVOLVED_IN_DEVELOPMENT	0.271096	0.0298736	5.89298	1.03692e-08	8.00435e-08	9.0746
GO_MICROTUBULE_MOTOR_ACTIVITY	-0.134211	-0.00541164	-5.89295	1.03711e-08	8.00435e-08	9.07442
GO_CILIARY_BASAL_BODY	-0.148437	-0.0170498	-5.89122	1.04689e-08	8.07357e-08	9.0653
GO_POSITIVE_REGULATION_OF_GRANULOCYTE_MACROPHAGE_COLONY_STIMULATING_FACTOR_PRODUCTION	0.22681	0.0231036	5.88609	1.07634e-08	8.29431e-08	9.03833
GO_VESICLE_MEMBRANE	0.111515	0.00521143	5.87771	1.12626e-08	8.67225e-08	8.99426
GO_VASODILATION	0.16678	0.0140718	5.87602	1.13653e-08	8.74466e-08	8.98543
GO_REGULATION_OF_NIK_NF_KAPPAB_SIGNALING	0.129881	0.00868034	5.87568	1.13862e-08	8.754e-08	8.98365
GO_FOAM_CELL_DIFFERENTIATION	0.166526	0.0132399	5.87094	1.1682e-08	8.97444e-08	8.95872
GO_AXONAL_TRANSPORT_OF_MITOCHONDRION	-0.183852	0.00498255	-5.86951	1.17723e-08	9.03686e-08	8.95124
GO_GLYCOGEN_BIOSYNTHETIC_PROCESS	-0.112314	-0.00137606	-5.85946	1.24284e-08	9.53324e-08	8.89852
GO_REGULATION_OF_RESPONSE_TO_STRESS	0.0987533	0.00237361	5.85794	1.25304e-08	9.60405e-08	8.89058
GO_SOMATIC_DIVERSIFICATION_OF_IMMUNE_RECEPTORS	0.122575	-0.00343199	5.85401	1.27984e-08	9.80196e-08	8.87001
GO_REGULATION_OF_DEFENSE_RESPONSE_TO_VIRUS	0.14648	-0.00156855	5.84964	1.31031e-08	1.00276e-07	8.84715
GO_REGULATION_OF_GENERATION_OF_PRECURSOR_METABOLITES_AND_ENERGY	-0.100748	-0.00570699	-5.82638	1.48487e-08	1.13548e-07	8.72562
GO_PHOSPHATIDYLCHOLINE_CATABOLIC_PROCESS	0.208562	-0.000830105	5.82175	1.52227e-08	1.16319e-07	8.70145
GO_NEGATIVE_REGULATION_OF_CALCIUM_MEDIATED_SIGNALING	0.146128	0.00421599	5.818	1.55318e-08	1.1859e-07	8.68192
GO_ACETATE_ESTER_TRANSPORT	0.242615	0.0198059	5.81693	1.56216e-08	1.19185e-07	8.67633
GO_LEUKOCYTE_AGGREGATION	0.273305	0.0272931	5.81131	1.6099e-08	1.22733e-07	8.64708
GO_INTERLEUKIN_6_BIOSYNTHETIC_PROCESS	0.18155	0.0258817	5.81076	1.61463e-08	1.23e-07	8.64423
GO_PEPTIDYL_TYROSINE_MODIFICATION	0.113847	0.0090455	5.81012	1.62016e-08	1.23328e-07	8.6409
GO_ALDEHYDE_LYASE_ACTIVITY	-0.218186	-0.0106308	-5.80935	1.62691e-08	1.23747e-07	8.63687
GO_NEGATIVE_REGULATION_OF_ISOTYPE_SWITCHING	0.224378	-0.00527259	5.80819	1.637e-08	1.2442e-07	8.63086
GO_REGULATION_OF_GLUCOSE_METABOLIC_PROCESS	-0.100879	-0.000292155	-5.80628	1.65387e-08	1.25606e-07	8.6209
GO_NEGATIVE_REGULATION_OF_ACUTE_INFLAMMATORY_RESPONSE	0.218736	0.0138769	5.80462	1.66865e-08	1.26632e-07	8.61226
GO_CYTIDYLYLTRANSFERASE_ACTIVITY	-0.199161	-0.0126594	-5.80337	1.67981e-08	1.27383e-07	8.60578
GO_REGULATION_OF_CDC42_PROTEIN_SIGNAL_TRANSDUCTION	0.259601	0.00916965	5.8006	1.70489e-08	1.29186e-07	8.59139
GO_LYMPHOID_PROGENITOR_CELL_DIFFERENTIATION	0.157742	0.00341547	5.80006	1.70986e-08	1.29464e-07	8.58856
GO_INTERLEUKIN_7_MEDIATED_SIGNALING_PATHWAY	0.191108	0.00350949	5.79771	1.73154e-08	1.31007e-07	8.57632
GO_POSITIVE_REGULATION_OF_REACTIVE_OXYGEN_SPECIES_BIOSYNTHETIC_PROCESS	0.126901	0.0105533	5.79717	1.73654e-08	1.31286e-07	8.57352
GO_GROWTH_CONE_MEMBRANE	0.213669	0.00828406	5.78885	1.81545e-08	1.37147e-07	8.53036
GO_HYDRO_LYASE_ACTIVITY	-0.132349	-0.0136858	-5.78748	1.82882e-08	1.38053e-07	8.52323
GO_NEGATIVE_REGULATION_OF_BONE_DEVELOPMENT	0.236186	0.0373598	5.77808	1.92293e-08	1.45048e-07	8.47449
GO_CIRCADIAN_SLEEP_WAKE_CYCLE	0.184547	0.0159042	5.77754	1.92845e-08	1.45354e-07	8.47171
GO_REGULATION_OF_TOLL_LIKE_RECEPTOR_9_SIGNALING_PATHWAY	0.229478	0.020124	5.77676	1.93658e-08	1.45857e-07	8.46762
GO_AMINE_CATABOLIC_PROCESS	0.157523	-0.00186788	5.77658	1.93837e-08	1.45882e-07	8.46673
GO_CRANIAL_NERVE_FORMATION	0.306675	0.047397	5.76809	2.02811e-08	1.52521e-07	8.42277
GO_REGULATION_OF_PHOSPHOLIPASE_ACTIVITY	0.148315	0.0193817	5.75507	2.17377e-08	1.63351e-07	8.35543
GO_MOTOR_ACTIVITY	-0.105413	-0.00171643	-5.75161	2.21406e-08	1.66254e-07	8.33759
GO_ISOPRENOID_BIOSYNTHETIC_PROCESS	-0.183762	-0.00318632	-5.74912	2.24361e-08	1.68347e-07	8.32472
GO_DENDRITE_MORPHOGENESIS	-0.115532	0.00408605	-5.74006	2.35423e-08	1.76514e-07	8.27799
GO_DENDRITIC_SPINE_MORPHOGENESIS	-0.132846	-0.000608895	-5.73795	2.38072e-08	1.78367e-07	8.26713
GO_POSITIVE_REGULATION_OF_CELLULAR_RESPONSE_TO_INSULIN_STIMULUS	-0.156985	0.00170372	-5.73281	2.44666e-08	1.83169e-07	8.24061
GO_TRIGLYCERIDE_CATABOLIC_PROCESS	0.171084	0.0206365	5.73164	2.46186e-08	1.84169e-07	8.23459
GO_PROTEIN_O_LINKED_MANNOSYLATION	-0.176532	-0.0191422	-5.72986	2.48516e-08	1.85773e-07	8.22545
GO_HISTAMINE_PRODUCTION_INVOLVED_IN_INFLAMMATORY_RESPONSE	0.256298	0.0163692	5.72891	2.49766e-08	1.86568e-07	8.22058
GO_POSITIVE_REGULATION_OF_OSTEOCLAST_DIFFERENTIATION	0.193663	0.0205576	5.72578	2.53946e-08	1.89548e-07	8.20447
GO_MICROTUBULE_POLYMERIZATION_OR_DEPOLYMERIZATION	-0.112547	-0.00132749	-5.72387	2.56531e-08	1.91335e-07	8.19464
GO_INNATE_IMMUNE_RESPONSE_ACTIVATING_CELL_SURFACE_RECEPTOR_SIGNALING_PATHWAY	0.144607	-0.00313868	5.72274	2.58073e-08	1.92341e-07	8.18882
GO_OUTWARD_RECTIFIER_POTASSIUM_CHANNEL_ACTIVITY	0.210654	0.0416042	5.7224	2.58539e-08	1.92545e-07	8.18707
GO_POSITIVE_REGULATION_OF_TRANSFORMING_GROWTH_FACTOR_BETA1_PRODUCTION	0.237172	0.0158658	5.7208	2.60737e-08	1.94037e-07	8.17885
GO_DETECTION_OF_CHEMICAL_STIMULUS_INVOLVED_IN_SENSORY_PERCEPTION_OF_TASTE	0.210121	0.0168019	5.71658	2.66633e-08	1.98278e-07	8.15714
GO_CHEMICAL_HOMEOSTASIS	0.0770586	0.00825626	5.71515	2.68657e-08	1.99634e-07	8.1498
GO_REGULATION_OF_ADENYLATE_CYCLASE_ACTIVITY	0.142774	0.0165401	5.7116	2.73749e-08	2.03266e-07	8.13158
GO_LIPOPROTEIN_LOCALIZATION	0.185028	0.000544286	5.71122	2.74301e-08	2.03525e-07	8.12962
GO_MICROTUBULE_CYTOSKELETON	-0.0950384	-0.0051619	-5.70897	2.77591e-08	2.05813e-07	8.11805
GO_RESPONSE_TO_ALCOHOL	0.084777	0.00606082	5.70726	2.80113e-08	2.07529e-07	8.10927
GO_POSITIVE_REGULATION_OF_TYPE_I_INTERFERON_PRODUCTION	0.137281	-0.00324786	5.70614	2.81764e-08	2.08597e-07	8.10357
GO_MITOCHONDRION_LOCALIZATION	-0.11526	-0.00634015	-5.69971	2.91501e-08	2.15646e-07	8.0706
GO_REGULATION_OF_CATECHOLAMINE_METABOLIC_PROCESS	0.154693	0.0199203	5.69793	2.94268e-08	2.17531e-07	8.06143
GO_ESTABLISHMENT_OF_SPINDLE_ORIENTATION	-0.163339	-0.0143971	-5.69728	2.95266e-08	2.18108e-07	8.05814
GO_REGULATION_OF_MACROPHAGE_DERIVED_FOAM_CELL_DIFFERENTIATION	0.16705	0.0197762	5.69657	2.96377e-08	2.18767e-07	8.0545
GO_POSITIVE_REGULATION_OF_NIK_NF_KAPPAB_SIGNALING	0.132805	0.00911292	5.6935	3.01226e-08	2.22182e-07	8.03875
GO_VACUOLE	0.100077	-0.00274627	5.69295	3.02095e-08	2.22658e-07	8.03595
GO_GROWTH_HORMONE_RECEPTOR_BINDING	0.272139	0.0163385	5.68837	3.09486e-08	2.27938e-07	8.0125
GO_REGULATION_OF_CALCIDIOL_1_MONOOXYGENASE_ACTIVITY	0.283875	0.0280975	5.68472	3.15508e-08	2.32202e-07	7.9938
GO_BRUSH_BORDER	-0.122225	0.0118127	-5.68193	3.20171e-08	2.35437e-07	7.97956
GO_REGULATION_OF_INOSITOL_PHOSPHATE_BIOSYNTHETIC_PROCESS	0.235333	0.0405216	5.68181	3.20376e-08	2.35437e-07	7.97894
GO_LYSOSOMAL_LUMEN	0.156187	-0.00253198	5.6814	3.21075e-08	2.35778e-07	7.97682
GO_CELLULAR_RESPONSE_TO_PURINE_CONTAINING_COMPOUND	0.194031	0.0416956	5.6808	3.22093e-08	2.36351e-07	7.97375
GO_ACYLGLYCEROL_O_ACYLTRANSFERASE_ACTIVITY	-0.160293	-0.0145337	-5.67985	3.23693e-08	2.37351e-07	7.96894
GO_RESPONSE_TO_AUDITORY_STIMULUS	0.135036	0.0154525	5.67234	3.36751e-08	2.46745e-07	7.93057
GO_AMINE_METABOLIC_PROCESS	0.126625	-0.0070323	5.66759	3.45286e-08	2.52813e-07	7.90629
GO_RNA_CAP_BINDING_COMPLEX	-0.194719	-0.00652838	-5.66678	3.46752e-08	2.53701e-07	7.90217
GO_TRANS_GOLGI_NETWORK_TRANSPORT_VESICLE	-0.142526	-0.0138885	-5.66633	3.47581e-08	2.54121e-07	7.89986
GO_POSITIVE_REGULATION_OF_INTRACELLULAR_SIGNAL_TRANSDUCTION	0.0947112	0.00438768	5.66359	3.52615e-08	2.57613e-07	7.88591
GO_PEPTIDYL_TYROSINE_AUTOPHOSPHORYLATION	0.167079	0.0156605	5.65534	3.68232e-08	2.68826e-07	7.84387
GO_CALCIUM_TRANSPORTING_ATPASE_ACTIVITY	-0.196308	0.00132748	-5.65485	3.69186e-08	2.69325e-07	7.84135
GO_POSITIVE_REGULATION_OF_DENDRITIC_SPINE_MORPHOGENESIS	-0.198623	-0.00755907	-5.64761	3.83475e-08	2.79545e-07	7.80452
GO_OLIGOSACCHARIDE_LIPID_INTERMEDIATE_BIOSYNTHETIC_PROCESS	-0.189074	-0.00940294	-5.6449	3.88973e-08	2.83346e-07	7.79071
GO_TRANS_GOLGI_NETWORK_TRANSPORT_VESICLE_MEMBRANE	-0.149816	-0.0212788	-5.63975	3.99611e-08	2.90883e-07	7.76454
GO_ASTER	-0.214662	0.0147216	-5.6396	3.99929e-08	2.90902e-07	7.76377
GO_ENDOTHELIAL_CELL_MATRIX_ADHESION	0.276848	0.0129752	5.63462	4.10488e-08	2.98366e-07	7.73849
GO_ADENOSINE_RECEPTOR_SIGNALING_PATHWAY	0.194273	0.0174753	5.63327	4.13406e-08	3.00268e-07	7.73162
GO_POSITIVE_REGULATION_OF_MACROPHAGE_DERIVED_FOAM_CELL_DIFFERENTIATION	0.202364	0.0290122	5.63275	4.14529e-08	3.00865e-07	7.72899
GO_T_CELL_EXTRAVASATION	0.208664	0.00955612	5.63165	4.16926e-08	3.02385e-07	7.7234
GO_CELL_ADHESION_MEDIATED_BY_INTEGRIN	0.169223	0.0148797	5.62994	4.20688e-08	3.04892e-07	7.71468
GO_STEROL_BIOSYNTHETIC_PROCESS	-0.157802	-0.00619735	-5.62693	4.27361e-08	3.09503e-07	7.69942
GO_REGULATION_OF_PEPTIDYL_TYROSINE_PHOSPHORYLATION	0.120548	0.010064	5.62505	4.31585e-08	3.12336e-07	7.68988
GO_NEUTRAL_LIPID_CATABOLIC_PROCESS	0.140577	0.0117845	5.62317	4.35836e-08	3.15184e-07	7.68038
GO_SOMATIC_DIVERSIFICATION_OF_IMMUNE_RECEPTORS_VIA_GERMLINE_RECOMBINATION_WITHIN_A_SINGLE_LOCUS	0.12879	-0.00207202	5.6182	4.47314e-08	3.2325e-07	7.65517
GO_NEGATIVE_REGULATION_OF_EXTRACELLULAR_MATRIX_ORGANIZATION	0.225076	0.0225025	5.61419	4.56786e-08	3.29857e-07	7.63485
GO_PROTEIN_HORMONE_RECEPTOR_ACTIVITY	-0.179049	0.0127744	-5.61392	4.57436e-08	3.30088e-07	7.63347
GO_CHORIONIC_TROPHOBLAST_CELL_DIFFERENTIATION	-0.232221	0.00993945	-5.6106	4.65415e-08	3.35603e-07	7.6167
GO_NEGATIVE_REGULATION_OF_GRANULOCYTE_DIFFERENTIATION	0.219237	-0.00015516	5.60159	4.87823e-08	3.51507e-07	7.5711
GO_ATRIAL_CARDIAC_MUSCLE_TISSUE_DEVELOPMENT	0.227953	0.0341821	5.60021	4.9134e-08	3.53786e-07	7.56414
GO_REGULATION_OF_OSTEOCLAST_PROLIFERATION	0.307261	0.0156905	5.59968	4.92711e-08	3.54518e-07	7.56144
GO_CDP_DIACYLGLYCEROL_BIOSYNTHETIC_PROCESS	-0.171224	-0.00417964	-5.59851	4.9571e-08	3.56419e-07	7.55555
GO_ESTABLISHMENT_OF_MITOTIC_SPINDLE_LOCALIZATION	-0.171843	-0.00934179	-5.59719	4.99123e-08	3.58614e-07	7.5489
GO_ALDITOL_CATABOLIC_PROCESS	-0.230626	0.000300316	-5.59045	5.16979e-08	3.71177e-07	7.51482
GO_RESPONSE_TO_INTERLEUKIN_1	0.134352	0.000747466	5.58978	5.1878e-08	3.72146e-07	7.51145
GO_DYNEIN_COMPLEX	-0.139617	-0.0122689	-5.58967	5.19074e-08	3.72146e-07	7.5109
GO_GALACTOSE_BINDING	0.23921	0.000785494	5.58848	5.22293e-08	3.74185e-07	7.50491
GO_REGULATION_OF_ISOTYPE_SWITCHING_TO_IGE_ISOTYPES	0.215268	0.0157512	5.58519	5.31318e-08	3.80378e-07	7.4883
GO_NEGATIVE_REGULATION_OF_SMOOTH_MUSCLE_CELL_CHEMOTAXIS	0.250741	-0.00769677	5.58331	5.36531e-08	3.83835e-07	7.47883
GO_RIBBON_SYNAPSE	-0.221062	0.00969672	-5.58132	5.42111e-08	3.87464e-07	7.4688
GO_REGULATION_OF_MYELOID_CELL_DIFFERENTIATION	0.10341	0.00549699	5.58123	5.4238e-08	3.87464e-07	7.46832
GO_POSITIVE_REGULATION_OF_PROTEIN_KINASE_B_SIGNALING	0.124746	0.0113582	5.57708	5.54184e-08	3.95614e-07	7.44745
GO_REGULATION_OF_POSTSYNAPTIC_NEUROTRANSMITTER_RECEPTOR_INTERNALIZATION	-0.175616	0.00648986	-5.57401	5.63099e-08	4.01605e-07	7.43198
GO_CLEAVAGE_FURROW_FORMATION	-0.189297	-0.0148874	-5.57391	5.63382e-08	4.01605e-07	7.43149
GO_NEGATIVE_REGULATION_OF_SMOOTH_MUSCLE_CELL_PROLIFERATION	0.144397	0.0233342	5.57096	5.72079e-08	4.07235e-07	7.41664
GO_POSITIVE_REGULATION_OF_MAPK_CASCADE	0.103141	0.00775996	5.57096	5.72095e-08	4.07235e-07	7.41662
GO_G_PROTEIN_COUPLED_RECEPTOR_SIGNALING_PATHWAY_COUPLED_TO_CYCLIC_NUCLEOTIDE_SECOND_MESSENGER	0.123724	0.0260733	5.57015	5.74516e-08	4.08667e-07	7.41252
GO_GALACTOSYLTRANSFERASE_ACTIVITY	-0.140621	-0.000222283	-5.56756	5.8227e-08	4.13888e-07	7.39953
GO_POSITIVE_REGULATION_OF_ION_TRANSMEMBRANE_TRANSPORT	0.0894589	0.00954013	5.56727	5.83152e-08	4.1422e-07	7.39806
GO_NEGATIVE_REGULATION_OF_ASTROCYTE_DIFFERENTIATION	-0.181329	0.0228623	-5.56679	5.84594e-08	4.1495e-07	7.39567
GO_NEGATIVE_REGULATION_OF_GLYCOPROTEIN_BIOSYNTHETIC_PROCESS	0.167794	-0.00398488	5.56572	5.87864e-08	4.16685e-07	7.39026
GO_EXOGENOUS_PROTEIN_BINDING	0.153039	0.0155008	5.56572	5.87873e-08	4.16685e-07	7.39025
GO_POSITIVE_REGULATION_OF_MEMBRANE_PROTEIN_ECTODOMAIN_PROTEOLYSIS	0.189791	0.0125946	5.56421	5.92497e-08	4.19664e-07	7.38265
GO_POSITIVE_REGULATION_OF_FC_GAMMA_RECEPTOR_SIGNALING_PATHWAY_INVOLVED_IN_PHAGOCYTOSIS	0.271347	0.0130098	5.56352	5.94621e-08	4.20871e-07	7.37918
GO_NEGATIVE_REGULATION_OF_MICROTUBULE_POLYMERIZATION_OR_DEPOLYMERIZATION	-0.123619	0.00600267	-5.56043	6.04203e-08	4.2735e-07	7.36369
GO_POSITIVE_REGULATION_OF_TRIGLYCERIDE_CATABOLIC_PROCESS	0.281887	-0.0131544	5.55749	6.13501e-08	4.33619e-07	7.34889
GO_CELLULAR_RESPONSE_TO_ALKALOID	0.124901	0.0121864	5.55679	6.1571e-08	4.34872e-07	7.34541
GO_ACTIN_MODIFICATION	-0.248585	0.00407489	-5.55388	6.25074e-08	4.41174e-07	7.33078
GO_REGULATION_OF_MICROTUBULE_DEPOLYMERIZATION	-0.134639	0.00532102	-5.55114	6.34011e-08	4.47166e-07	7.31702
GO_LOCOMOTORY_EXPLORATION_BEHAVIOR	0.201129	-0.00232532	5.55027	6.36878e-08	4.48871e-07	7.31265
GO_SECRETORY_GRANULE	0.10866	0.00363014	5.54048	6.69962e-08	4.71855e-07	7.26357
GO_NEGATIVE_REGULATION_OF_MACROPHAGE_DIFFERENTIATION	0.234405	0.00998302	5.54005	6.7146e-08	4.72577e-07	7.26141
GO_POSITIVE_REGULATION_OF_CHOLESTEROL_EFFLUX	0.156152	-0.00195426	5.53474	6.90149e-08	4.85388e-07	7.2348
GO_NEGATIVE_REGULATION_OF_RUFFLE_ASSEMBLY	0.240453	0.00896119	5.53165	7.0123e-08	4.92835e-07	7.21937
GO_TYPE_I_INTERFERON_SECRETION	0.21047	0.00159241	5.53109	7.03269e-08	4.9392e-07	7.21656
GO_REGULATION_OF_ACTIVIN_RECEPTOR_SIGNALING_PATHWAY	-0.15452	-0.00369561	-5.52903	7.10801e-08	4.98859e-07	7.20623
GO_NEUTROPHIL_DIFFERENTIATION	0.17506	0.00497138	5.52673	7.19291e-08	5.04463e-07	7.19473
GO_CILIARY_BASAL_BODY_PLASMA_MEMBRANE_DOCKING	-0.148587	-0.0140236	-5.52616	7.21401e-08	5.05588e-07	7.19189
GO_REGULATION_OF_NK_T_CELL_DIFFERENTIATION	0.234264	0.00442911	5.52443	7.27858e-08	5.09756e-07	7.18326
GO_INTESTINE_SMOOTH_MUSCLE_CONTRACTION	0.212171	0.0410266	5.52338	7.31796e-08	5.12155e-07	7.17803
GO_PROTEIN_TYROSINE_KINASE_BINDING	0.112986	-0.000505588	5.51579	7.61018e-08	5.32233e-07	7.1401
GO_MYELOID_CELL_APOPTOTIC_PROCESS	0.14981	0.00279449	5.51516	7.63484e-08	5.33584e-07	7.13696
GO_POSITIVE_REGULATION_OF_DENDRITE_DEVELOPMENT	-0.123041	-0.000961484	-5.51076	7.80981e-08	5.45431e-07	7.11501
GO_NEGATIVE_REGULATION_OF_EPITHELIAL_CELL_DIFFERENTIATION_INVOLVED_IN_KIDNEY_DEVELOPMENT	0.218938	-0.00434125	5.50783	7.92853e-08	5.53335e-07	7.1004
GO_NEGATIVE_REGULATION_OF_VASCULATURE_DEVELOPMENT	0.130307	0.0102393	5.50659	7.97932e-08	5.56491e-07	7.09421
GO_WNT_ACTIVATED_RECEPTOR_ACTIVITY	-0.170064	-0.00446241	-5.50434	8.07226e-08	5.6258e-07	7.08299
GO_VERY_LONG_CHAIN_FATTY_ACID_CATABOLIC_PROCESS	0.218491	0.0047366	5.49287	8.5628e-08	5.96351e-07	7.02585
GO_POSITIVE_CHEMOTAXIS	0.143283	0.0110593	5.49233	8.5865e-08	5.97585e-07	7.02317
GO_NAD_BIOSYNTHETIC_PROCESS	0.138973	0.0133643	5.49188	8.60612e-08	5.98533e-07	7.02096
GO_GLYCOLYTIC_PROCESS	-0.124028	-0.00354146	-5.49039	8.67248e-08	6.02728e-07	7.01352
GO_FIBROBLAST_GROWTH_FACTOR_RECEPTOR_SIGNALING_PATHWAY	-0.114375	0.000318753	-5.48917	8.72693e-08	6.06091e-07	7.00746
GO_REGULATION_OF_TRANSMISSION_OF_NERVE_IMPULSE	0.187644	0.0363609	5.48703	8.82306e-08	6.12341e-07	6.99685
GO_REGULATION_OF_CELL_FATE_COMMITMENT	0.146744	0.0132018	5.48519	8.90717e-08	6.1775e-07	6.98766
GO_PHOSPHATIDIC_ACID_BIOSYNTHETIC_PROCESS	-0.111436	-0.00384632	-5.4833	8.99375e-08	6.23321e-07	6.97829
GO_MAINTENANCE_OF_LOCATION	0.0840813	0.00366854	5.48181	9.06295e-08	6.27681e-07	6.97087
GO_LEUKOTRIENE_D4_BIOSYNTHETIC_PROCESS	0.251281	0.000990768	5.47158	9.55047e-08	6.60988e-07	6.92013
GO_CYTOKINESIS	-0.126786	-0.00338597	-5.47065	9.59614e-08	6.63688e-07	6.91551
GO_DYSTROGLYCAN_BINDING	-0.21561	-0.00879817	-5.46672	9.79113e-08	6.76706e-07	6.89603
GO_POSITIVE_REGULATION_OF_NEUROTRANSMITTER_UPTAKE	-0.195576	0.00778071	-5.46474	9.89104e-08	6.83138e-07	6.8862
GO_CELLULAR_PROCESS_INVOLVED_IN_REPRODUCTION_IN_MULTICELLULAR_ORGANISM	-0.0690275	-0.000851487	-5.45808	1.02335e-07	7.06304e-07	6.85324
GO_ENDOPLASMIC_RETICULUM_ORGANIZATION	-0.127128	-0.00604213	-5.45725	1.02774e-07	7.08842e-07	6.8491
GO_GLYCEROLIPID_CATABOLIC_PROCESS	0.12153	0.00842787	5.44997	1.06669e-07	7.35196e-07	6.81309
GO_NON_MOTILE_CILIUM_ASSEMBLY	-0.149947	-0.0154928	-5.44753	1.08005e-07	7.43892e-07	6.80104
GO_LOCOMOTION	0.102355	0.00942186	5.44355	1.10219e-07	7.58619e-07	6.78139
GO_TRANSFERASE_ACTIVITY_TRANSFERRING_HEXOSYL_GROUPS	-0.104684	-0.00683859	-5.4405	1.11946e-07	7.69978e-07	6.76634
GO_ENDOPLASMIC_RETICULUM_TUBULAR_NETWORK_MEMBRANE	-0.263658	-0.00626898	-5.43604	1.1452e-07	7.87141e-07	6.74433
GO_REACTIVE_OXYGEN_SPECIES_METABOLIC_PROCESS	0.107205	0.00723944	5.43383	1.1582e-07	7.95294e-07	6.73341
GO_EXCITATORY_EXTRACELLULAR_LIGAND_GATED_ION_CHANNEL_ACTIVITY	0.155847	0.0340095	5.43375	1.15866e-07	7.95294e-07	6.73303
GO_INTERLEUKIN_23_PRODUCTION	0.258326	0.0277748	5.43314	1.16225e-07	7.97213e-07	6.73003
GO_POSITIVE_REGULATION_OF_TRANSPORT	0.0824735	0.00597412	5.43278	1.16441e-07	7.98144e-07	6.72823
GO_CALCIUM_ION_IMPORT	0.10751	0.00742308	5.43057	1.1776e-07	8.06635e-07	6.71733
GO_AMMONIUM_ION_BINDING	0.112227	0.0176889	5.42986	1.18187e-07	8.08999e-07	6.71383
GO_POSITIVE_REGULATION_OF_I_KAPPAB_KINASE_NF_KAPPAB_SIGNALING	0.114721	0.00342886	5.42963	1.18323e-07	8.09381e-07	6.71271
GO_TRACHEA_MORPHOGENESIS	-0.196979	-0.00596761	-5.42617	1.20425e-07	8.23194e-07	6.69567
GO_COLUMNAR_CUBOIDAL_EPITHELIAL_CELL_DIFFERENTIATION	-0.0961305	-0.00426041	-5.42379	1.21892e-07	8.32649e-07	6.68395
GO_CELLULAR_CARBOHYDRATE_CATABOLIC_PROCESS	-0.114952	0.00244824	-5.42175	1.23167e-07	8.40786e-07	6.67388
GO_LIPOPROTEIN_BIOSYNTHETIC_PROCESS	-0.103678	-0.012812	-5.41945	1.24612e-07	8.50068e-07	6.66259
GO_ENDOTHELIAL_CELL_APOPTOTIC_PROCESS	0.145313	0.01692	5.41622	1.26676e-07	8.63559e-07	6.64669
GO_PHOSPHORIC_DIESTER_HYDROLASE_ACTIVITY	0.0990669	0.0113597	5.41183	1.29536e-07	8.82452e-07	6.62509
GO_RESPONSE_TO_ERYTHROPOIETIN	0.211208	0.0107338	5.4107	1.30282e-07	8.86929e-07	6.61953
GO_POSITIVE_REGULATION_OF_TOLL_LIKE_RECEPTOR_4_SIGNALING_PATHWAY	0.196353	0.00486808	5.40969	1.30947e-07	8.90847e-07	6.61461
GO_POSITIVE_REGULATION_OF_AMYLOID_BETA_CLEARANCE	0.200393	-0.00696943	5.40827	1.31897e-07	8.96704e-07	6.60761
GO_PLATELET_DENSE_GRANULE_LUMEN	0.189233	0.00559588	5.40646	1.33113e-07	9.04353e-07	6.59873
GO_PROTEIN_MEMBRANE_ANCHOR	-0.172877	-0.0117543	-5.40476	1.34267e-07	9.11574e-07	6.59037
GO_INTERLEUKIN_13_SECRETION	0.181138	0.00355317	5.39963	1.37809e-07	9.34984e-07	6.56518
GO_LUNG_EPITHELIUM_DEVELOPMENT	-0.133298	-0.0107504	-5.39794	1.38991e-07	9.42362e-07	6.55692
GO_TUBE_FORMATION	-0.0964145	0.000285597	-5.3964	1.40083e-07	9.49127e-07	6.54934
GO_OXIDOREDUCTASE_ACTIVITY_ACTING_ON_THE_CH_NH2_GROUP_OF_DONORS_OXYGEN_AS_ACCEPTOR	0.173343	0.0227665	5.39377	1.41959e-07	9.61181e-07	6.53647
GO_LIPID_BINDING	0.0800134	0.00578635	5.3898	1.44846e-07	9.80069e-07	6.51699
GO_PYRIMIDINE_NUCLEOSIDE_CATABOLIC_PROCESS	0.211808	-0.00390114	5.3887	1.45653e-07	9.8486e-07	6.51162
GO_NEURAL_TUBE_FORMATION	-0.111269	-0.00249954	-5.38617	1.47533e-07	9.96896e-07	6.49921
GO_REGULATION_OF_RELAXATION_OF_MUSCLE	0.199419	0.0178891	5.3857	1.47883e-07	9.98587e-07	6.49692
GO_REGULATION_OF_DENDRITE_MORPHOGENESIS	-0.10708	-0.00107991	-5.38344	1.4958e-07	1.00936e-06	6.48588
GO_POSITIVE_REGULATION_OF_CELL_PROLIFERATION_IN_BONE_MARROW	0.210081	0.0175979	5.37944	1.52642e-07	1.02933e-06	6.46628
GO_DENDRITE_TERMINUS	-0.191221	-0.0143497	-5.37481	1.5625e-07	1.05267e-06	6.44367
GO_MUCOPOLYSACCHARIDE_METABOLIC_PROCESS	0.17565	0.025606	5.37473	1.56314e-07	1.05267e-06	6.44328
GO_POTASSIUM_CHANNEL_ACTIVITY	0.125178	0.0280999	5.37086	1.59399e-07	1.07272e-06	6.42437
GO_REGULATION_OF_MICROVILLUS_ORGANIZATION	-0.181102	0.00526656	-5.36453	1.64576e-07	1.10682e-06	6.39345
GO_POLY_N_ACETYLLACTOSAMINE_BIOSYNTHETIC_PROCESS	-0.194413	-0.006938	-5.36422	1.64833e-07	1.1078e-06	6.39194
GO_ACTIN_CORTICAL_PATCH	0.15926	0.00380019	5.36375	1.65226e-07	1.10969e-06	6.38964
GO_GASTRIC_ACID_SECRETION	0.156387	0.0163529	5.36338	1.65533e-07	1.11101e-06	6.38785
GO_POSITIVE_REGULATION_OF_RECEPTOR_CATABOLIC_PROCESS	0.236271	0.0116295	5.35688	1.71047e-07	1.14724e-06	6.35616
GO_RESPONSE_TO_IRON_ION	0.126725	0.00638227	5.35589	1.71906e-07	1.15223e-06	6.35131
GO_REGULATION_OF_GLYCOPROTEIN_BIOSYNTHETIC_PROCESS	0.10376	-0.00154671	5.35193	1.75366e-07	1.1741e-06	6.33204
GO_APOPTOTIC_PROCESS_INVOLVED_IN_MORPHOGENESIS	0.1511	0.0151656	5.35189	1.75403e-07	1.1741e-06	6.33183
GO_CILIARY_PART	-0.0984538	-0.00654773	-5.34874	1.78206e-07	1.19206e-06	6.3165
GO_SMOOTH_MUSCLE_ADAPTATION	0.275304	-0.00179019	5.34568	1.8097e-07	1.20974e-06	6.30162
GO_NEGATIVE_REGULATION_OF_TRANSPORT	0.0911931	0.00823885	5.34052	1.85737e-07	1.24077e-06	6.27648
GO_N_ACETYLLACTOSAMINIDE_BETA_1_3_N_ACETYLGLUCOSAMINYLTRANSFERASE_ACTIVITY	-0.194553	-0.00732118	-5.33988	1.86334e-07	1.24393e-06	6.27337
GO_REGULATION_OF_CYSTEINE_TYPE_ENDOPEPTIDASE_ACTIVITY	0.0959156	0.00577366	5.33816	1.87947e-07	1.25386e-06	6.26504
GO_CYTOPLASMIC_SIDE_OF_MEMBRANE	0.0852796	0.00598177	5.3324	1.93472e-07	1.28985e-06	6.23702
GO_GLYCOSYLCERAMIDE_BIOSYNTHETIC_PROCESS	-0.214843	-0.0106279	-5.32771	1.98076e-07	1.31967e-06	6.21428
GO_ACTOMYOSIN_CONTRACTILE_RING_ORGANIZATION	-0.239994	-0.0067839	-5.32665	1.99133e-07	1.32583e-06	6.20914
GO_REGULATION_OF_CELL_SHAPE	0.117125	0.0035735	5.32574	2.00043e-07	1.331e-06	6.20473
GO_ANTIMICROBIAL_HUMORAL_RESPONSE	0.178983	0.00744407	5.32056	2.05312e-07	1.36514e-06	6.1796
GO_ACETYLGALACTOSAMINYLTRANSFERASE_ACTIVITY	-0.138969	0.00221589	-5.31638	2.09657e-07	1.39311e-06	6.15935
GO_REGULATION_OF_POSTSYNAPTIC_MEMBRANE_NEUROTRANSMITTER_RECEPTOR_LEVELS	-0.112098	0.00173013	-5.31515	2.1095e-07	1.40077e-06	6.15341
GO_NAD_P_H_OXIDASE_ACTIVITY	0.198374	0.00603133	5.31426	2.11898e-07	1.40613e-06	6.14907
GO_SECRETORY_VESICLE	0.0970667	0.00424771	5.31354	2.12665e-07	1.41028e-06	6.14558
GO_ESTABLISHMENT_OF_MITOCHONDRION_LOCALIZATION	-0.12622	-0.0119348	-5.31278	2.13473e-07	1.41409e-06	6.14191
GO_NETRIN_ACTIVATED_SIGNALING_PATHWAY	-0.167007	0.0214359	-5.31273	2.13522e-07	1.41409e-06	6.14169
GO_REGULATION_OF_KILLING_OF_CELLS_OF_OTHER_ORGANISM	0.201227	0.0256852	5.30903	2.17516e-07	1.43959e-06	6.12377
GO_TUBE_CLOSURE	-0.108135	-0.00381917	-5.3035	2.2362e-07	1.479e-06	6.09702
GO_MAST_CELL_DIFFERENTIATION	0.240179	0.0309208	5.30047	2.27039e-07	1.50062e-06	6.08236
GO_TASTE_RECEPTOR_ACTIVITY	0.216869	0.0145745	5.29782	2.30063e-07	1.5196e-06	6.06957
GO_RESPONSE_TO_LIPID	0.0872766	0.00655612	5.29287	2.35826e-07	1.55664e-06	6.04566
GO_CYTOPLASMIC_VESICLE_PART	0.0931817	0.000925792	5.2881	2.41508e-07	1.59309e-06	6.02265
GO_PHOSPHATASE_REGULATOR_ACTIVITY	-0.0949448	-0.00325201	-5.28764	2.42065e-07	1.59571e-06	6.02042
GO_NUCLEOSIDE_CATABOLIC_PROCESS	0.164141	-0.00345401	5.28403	2.46458e-07	1.62299e-06	6.00304
GO_HOMEOSTATIC_PROCESS	0.0597062	0.00459538	5.28397	2.46528e-07	1.62299e-06	6.00276
GO_AMMONIA_LYASE_ACTIVITY	0.229733	-0.000493701	5.28312	2.47578e-07	1.62881e-06	5.99866
GO_REGULATION_OF_CHEMOKINE_C_X_C_MOTIF_LIGAND_2_PRODUCTION	0.169638	-0.00590397	5.28299	2.47738e-07	1.62881e-06	5.99803
GO_REGULATION_OF_MICROTUBULE_BASED_PROCESS	-0.0998261	-0.00345697	-5.28112	2.50067e-07	1.64304e-06	5.98899
GO_CYTOSKELETAL_PART	-0.0733257	-0.0030401	-5.27778	2.54254e-07	1.66945e-06	5.97295
GO_NEGATIVE_REGULATION_OF_MICROTUBULE_DEPOLYMERIZATION	-0.138048	0.0153563	-5.27675	2.55568e-07	1.67697e-06	5.96797
GO_ACUTE_PHASE_RESPONSE	0.171076	0.0159773	5.27533	2.57375e-07	1.68773e-06	5.96115
GO_MITOCHONDRIAL_DEPOLARIZATION	0.128945	0.0130222	5.27438	2.58597e-07	1.69462e-06	5.95658
GO_MICROTUBULE_ORGANIZING_CENTER_LOCALIZATION	-0.161169	-0.00227746	-5.27317	2.60161e-07	1.70376e-06	5.95075
GO_POSITIVE_REGULATION_OF_MULTICELLULAR_ORGANISMAL_PROCESS	0.0873326	0.00798821	5.27026	2.63962e-07	1.72667e-06	5.93674
GO_MONOAMINE_TRANSPORT	0.113857	0.024261	5.27023	2.64006e-07	1.72667e-06	5.93658
GO_NEGATIVE_REGULATION_OF_LIPID_CATABOLIC_PROCESS	0.127777	0.00543488	5.26837	2.66461e-07	1.74159e-06	5.92763
GO_RESPONSE_TO_BRONCHODILATOR	0.105467	0.00727023	5.26648	2.68975e-07	1.75687e-06	5.91856
GO_POSITIVE_REGULATION_OF_ACTIN_CYTOSKELETON_REORGANIZATION	0.149348	0.0131684	5.26525	2.70618e-07	1.76645e-06	5.91268
GO_POSTSYNAPTIC_NEUROTRANSMITTER_RECEPTOR_INTERNALIZATION	-0.152387	0.00123184	-5.26175	2.75373e-07	1.79631e-06	5.89585
GO_PROTEIN_LOCALIZATION_TO_CYTOSKELETON	-0.142811	-0.00337436	-5.26103	2.76359e-07	1.80156e-06	5.8924
GO_CYCLOOXYGENASE_PATHWAY	0.18695	0.0105913	5.2605	2.77097e-07	1.8052e-06	5.88982
GO_NEGATIVE_REGULATION_OF_LIPOPROTEIN_LIPASE_ACTIVITY	0.228572	-0.0178993	5.25736	2.81454e-07	1.83239e-06	5.87475
GO_FEAR_RESPONSE	0.110585	0.0141377	5.25574	2.83718e-07	1.84592e-06	5.86701
GO_POSITIVE_REGULATION_OF_DEFENSE_RESPONSE_TO_BACTERIUM	0.223505	0.00410481	5.25376	2.86532e-07	1.86302e-06	5.85747
GO_PHOSPHOLIPASE_D_ACTIVITY	0.252675	0.0158544	5.25344	2.86989e-07	1.86477e-06	5.85593
GO_BRAIN_MORPHOGENESIS	-0.128614	0.0146789	-5.25184	2.89272e-07	1.87839e-06	5.84828
GO_CIRCADIAN_SLEEP_WAKE_CYCLE_NON_REM_SLEEP	0.221681	0.0241949	5.24412	3.00567e-07	1.9498e-06	5.81128
GO_CELL_DIVISION	-0.119416	-0.00395669	-5.24406	3.0066e-07	1.9498e-06	5.81098
GO_2_OXOGLUTARATE_DEPENDENT_DIOXYGENASE_ACTIVITY	-0.111117	-0.0103454	-5.24127	3.04845e-07	1.97441e-06	5.79763
GO_EXTRACELLULAR_MATRIX_CONSTITUENT_SECRETION	0.197927	0.0185265	5.24126	3.04851e-07	1.97441e-06	5.79761
GO_NEGATIVE_REGULATION_BY_HOST_OF_VIRAL_TRANSCRIPTION	0.174882	-0.00127731	5.23426	3.15606e-07	2.04275e-06	5.76412
GO_POSITIVE_REGULATION_OF_MORPHOGENESIS_OF_AN_EPITHELIUM	-0.126909	0.00280101	-5.2298	3.22663e-07	2.08707e-06	5.74276
GO_NEUROTRANSMITTER_RECEPTOR_INTERNALIZATION	-0.137759	0.00718435	-5.22945	3.23218e-07	2.08931e-06	5.7411
GO_ASTROCYTE_ACTIVATION	0.175223	0.0116839	5.22382	3.32343e-07	2.1469e-06	5.71422
GO_POSITIVE_REGULATION_OF_GLYCOPROTEIN_METABOLIC_PROCESS	-0.235745	-0.00147995	-5.22012	3.38473e-07	2.18508e-06	5.69657
GO_NIK_NF_KAPPAB_SIGNALING	0.117721	0.000614122	5.21809	3.41883e-07	2.20568e-06	5.68689
GO_POSITIVE_REGULATION_OF_PHOSPHOPROTEIN_PHOSPHATASE_ACTIVITY	0.14793	0.00368881	5.21718	3.43426e-07	2.2142e-06	5.68254
GO_METAL_ION_TRANSPORT	0.074446	0.0112867	5.21658	3.44454e-07	2.21939e-06	5.67965
GO_CELLULAR_ALDEHYDE_METABOLIC_PROCESS	-0.11025	0.00100058	-5.20572	3.63413e-07	2.34004e-06	5.62792
GO_S_ADENOSYLMETHIONINE_DEPENDENT_METHYLTRANSFERASE_ACTIVITY	-0.120783	-0.0101853	-5.20532	3.64122e-07	2.3431e-06	5.62604
GO_SEXUAL_REPRODUCTION	-0.0575938	-0.000184481	-5.20515	3.64431e-07	2.34358e-06	5.62522
GO_RENAL_SYSTEM_PROCESS	0.108376	0.0128662	5.20205	3.70048e-07	2.37817e-06	5.61045
GO_RECEPTOR_MEDIATED_VIRION_ATTACHMENT_TO_HOST_CELL	0.255419	0.0301344	5.20122	3.71561e-07	2.38635e-06	5.60651
GO_PROTEIN_KINASE_C_ACTIVITY	0.137194	0.00357527	5.19959	3.74565e-07	2.4041e-06	5.59874
GO_POSITIVE_REGULATION_OF_CORTISOL_SECRETION	0.328396	-0.00496262	5.19851	3.76552e-07	2.41375e-06	5.59363
GO_POSITIVE_REGULATION_OF_GLUCOCORTICOID_SECRETION	0.328396	-0.00496262	5.19851	3.76552e-07	2.41375e-06	5.59363
GO_PYRIDINE_CONTAINING_COMPOUND_BIOSYNTHETIC_PROCESS	0.118007	0.0141284	5.1982	3.77139e-07	2.41596e-06	5.59213
GO_PARALLEL_ACTIN_FILAMENT_BUNDLE_ASSEMBLY	0.214806	-0.0121227	5.19357	3.85825e-07	2.47002e-06	5.57014
GO_KETONE_BIOSYNTHETIC_PROCESS	-0.120131	-0.00246483	-5.19174	3.8931e-07	2.49038e-06	5.56146
GO_ADENYLATE_CYCLASE_ACTIVATING_G_PROTEIN_COUPLED_RECEPTOR_SIGNALING_PATHWAY	0.117474	0.0236974	5.19164	3.89503e-07	2.49038e-06	5.56098
GO_ANTEROGRADE_DENDRITIC_TRANSPORT	0.21164	0.0338785	5.18828	3.95991e-07	2.53024e-06	5.54504
GO_GLUCOSE_IMPORT	-0.112293	0.00105112	-5.18771	3.97106e-07	2.53574e-06	5.54232
GO_REGULATION_OF_EXTRINSIC_APOPTOTIC_SIGNALING_PATHWAY_VIA_DEATH_DOMAIN_RECEPTORS	0.129153	0.00911022	5.18482	4.028e-07	2.57046e-06	5.52858
GO_ATP_DEPENDENT_MICROTUBULE_MOTOR_ACTIVITY	-0.117964	0.00245364	-5.182	4.08415e-07	2.60462e-06	5.51522
GO_POSITIVE_REGULATION_OF_UBIQUITIN_PROTEIN_TRANSFERASE_ACTIVITY	-0.144653	-0.00987318	-5.17828	4.15938e-07	2.65015e-06	5.4976
GO_RECEPTOR_MEDIATED_ENDOCYTOSIS_INVOLVED_IN_CHOLESTEROL_TRANSPORT	-0.248059	0.00354413	-5.17821	4.16084e-07	2.65015e-06	5.49726
GO_NEGATIVE_REGULATION_OF_SYNAPSE_ORGANIZATION	0.147364	0.0189153	5.17498	4.22744e-07	2.69085e-06	5.48194
GO_FUNGIFORM_PAPILLA_MORPHOGENESIS	-0.260824	-0.0101727	-5.17415	4.24463e-07	2.70007e-06	5.47802
GO_NEGATIVE_REGULATION_OF_EXTRINSIC_APOPTOTIC_SIGNALING_PATHWAY_VIA_DEATH_DOMAIN_RECEPTORS	0.14816	0.00993208	5.17053	4.32069e-07	2.74671e-06	5.46088
GO_POLYPEPTIDE_N_ACETYLGALACTOSAMINYLTRANSFERASE_ACTIVITY	-0.180993	-0.00287401	-5.16981	4.33601e-07	2.75469e-06	5.45746
GO_INTRA_GOLGI_VESICLE_MEDIATED_TRANSPORT	-0.143052	-0.0135103	-5.16958	4.34085e-07	2.75601e-06	5.45639
GO_POSITIVE_REGULATION_OF_ARACHIDONIC_ACID_SECRETION	-0.217485	-0.0266217	-5.1684	4.36597e-07	2.7702e-06	5.45082
GO_AMP_ACTIVATED_PROTEIN_KINASE_ACTIVITY	-0.205572	-0.0152802	-5.16818	4.37079e-07	2.7715e-06	5.44975
GO_PURINE_DEOXYRIBONUCLEOTIDE_CATABOLIC_PROCESS	0.215191	-0.00730026	5.16764	4.38247e-07	2.77714e-06	5.44718
GO_REGULATION_OF_CILIUM_ASSEMBLY	-0.112442	-0.00140276	-5.16735	4.38854e-07	2.77922e-06	5.44584
GO_NEURAL_TUBE_DEVELOPMENT	-0.104232	-0.00206715	-5.16421	4.45676e-07	2.82064e-06	5.43096
GO_REGULATION_OF_TRANSCRIPTION_BY_GLUCOSE	0.237352	-0.0157898	5.16406	4.45992e-07	2.82085e-06	5.43027
GO_VOLTAGE_GATED_ANION_CHANNEL_ACTIVITY	-0.149888	0.00728762	-5.16317	4.47933e-07	2.83133e-06	5.42608
GO_TIGHT_JUNCTION	-0.105836	-0.00325144	-5.16174	4.51099e-07	2.84954e-06	5.41928
GO_MYOTUBE_DIFFERENTIATION	0.102945	0.0150847	5.15879	4.57652e-07	2.88911e-06	5.40537
GO_LUNG_CELL_DIFFERENTIATION	-0.159278	-0.0229988	-5.15114	4.75107e-07	2.99741e-06	5.36925
GO_MEMBRANE_DOCKING	-0.104148	-0.00593907	-5.14752	4.83592e-07	3.04901e-06	5.35217
GO_TOLL_LIKE_RECEPTOR_BINDING	0.230271	0.0313757	5.14682	4.8525e-07	3.05753e-06	5.34887
GO_POSITIVE_REGULATION_OF_DNA_REPLICATION	-0.147934	0.0043901	-5.14644	4.86155e-07	3.06131e-06	5.34707
GO_DNA_DAMAGE_INDUCED_PROTEIN_PHOSPHORYLATION	-0.183903	-0.0234228	-5.14538	4.88678e-07	3.07525e-06	5.34208
GO_GLIAL_CELL_PROLIFERATION	0.106055	0.00792289	5.14347	4.93271e-07	3.1022e-06	5.33305
GO_MICROTUBULE_ANCHORING_AT_MICROTUBULE_ORGANIZING_CENTER	-0.142989	-0.0067046	-5.13931	5.03381e-07	3.1638e-06	5.31348
GO_CHEMOATTRACTANT_ACTIVITY	0.149301	0.00252132	5.13907	5.03969e-07	3.16549e-06	5.31235
GO_DOLICHYL_DIPHOSPHATE_BIOSYNTHETIC_PROCESS	-0.206573	-0.000970153	-5.1375	5.07855e-07	3.1879e-06	5.30494
GO_GLYCOLIPID_BINDING	0.139345	0.00448926	5.13394	5.16759e-07	3.24176e-06	5.28817
GO_MEMBRANE_PROTEIN_COMPLEX	0.0566301	-0.00240446	5.13047	5.25571e-07	3.29497e-06	5.27186
GO_REGULATION_OF_NON_MEMBRANE_SPANNING_PROTEIN_TYROSINE_KINASE_ACTIVITY	0.187598	0.0346251	5.13012	5.26477e-07	3.29857e-06	5.2702
GO_APOLIPOPROTEIN_A_I_BINDING	0.25985	-0.0146895	5.12987	5.2711e-07	3.30047e-06	5.26904
GO_CHORION_DEVELOPMENT	-0.204904	-0.000605012	-5.12888	5.29657e-07	3.31434e-06	5.26439
GO_NEGATIVE_REGULATION_OF_RESPONSE_TO_BIOTIC_STIMULUS	0.103234	-0.000693452	5.1282	5.31428e-07	3.32334e-06	5.26118
GO_PEPTIDYL_CYSTEINE_MODIFICATION	-0.10339	-0.00312948	-5.12388	5.4272e-07	3.39183e-06	5.24089
GO_AROMATIC_AMINO_ACID_FAMILY_CATABOLIC_PROCESS	0.161084	0.0223464	5.12368	5.43244e-07	3.39298e-06	5.23996
GO_FUNGIFORM_PAPILLA_DEVELOPMENT	-0.217192	-0.00289322	-5.12226	5.47031e-07	3.4135e-06	5.23326
GO_PLASMA_MEMBRANE_BOUNDED_CELL_PROJECTION_CYTOPLASM	-0.0972092	-0.00110688	-5.12214	5.47349e-07	3.4135e-06	5.2327
GO_REGULATION_OF_DNA_BINDING_TRANSCRIPTION_FACTOR_ACTIVITY	0.0875591	0.0066705	5.12206	5.47554e-07	3.4135e-06	5.23234
GO_PROTEIN_LOCALIZATION_TO_CILIUM	-0.149528	-0.016227	-5.12069	5.51211e-07	3.43241e-06	5.22592
GO_COFACTOR_TRANSMEMBRANE_TRANSPORTER_ACTIVITY	-0.127467	-0.00936239	-5.12067	5.51275e-07	3.43241e-06	5.22581
GO_PHOSPHATIDYLINOSITOL_3_5_BISPHOSPHATE_BINDING	-0.121096	-0.00276278	-5.11119	5.77288e-07	3.59214e-06	5.18134
GO_GAMETE_GENERATION	-0.0628877	-0.00185155	-5.10698	5.89224e-07	3.66412e-06	5.16161
GO_CELLULAR_CARBOHYDRATE_BIOSYNTHETIC_PROCESS	-0.0981113	0.000390959	-5.10223	6.02969e-07	3.74726e-06	5.13937
GO_POSITIVE_REGULATION_OF_CYSTEINE_TYPE_ENDOPEPTIDASE_ACTIVITY	0.100673	0.00908958	5.10064	6.07662e-07	3.77408e-06	5.13189
GO_PHAGOSOME_MATURATION	0.123408	0.00091056	5.09846	6.14099e-07	3.81169e-06	5.12173
GO_NUCLEOSIDE_BISPHOSPHATE_BIOSYNTHETIC_PROCESS	-0.106376	-0.00589207	-5.09795	6.15622e-07	3.81877e-06	5.11934
GO_VACUOLAR_LUMEN	0.11557	-0.00532697	5.09696	6.18611e-07	3.83493e-06	5.11467
GO_CONTRACTILE_RING	-0.183659	-0.019748	-5.09642	6.20234e-07	3.8426e-06	5.11215
GO_CYTOSKELETON_DEPENDENT_CYTOKINESIS	-0.127504	-0.00368644	-5.09625	6.20733e-07	3.84331e-06	5.11137
GO_FERRIC_IRON_BINDING	0.20762	0.00632431	5.09324	6.29848e-07	3.89733e-06	5.09732
GO_EQUILIBRIOCEPTION	0.238719	0.0284173	5.09204	6.33529e-07	3.91768e-06	5.0917
GO_POSITIVE_REGULATION_OF_ESTABLISHMENT_OF_PROTEIN_LOCALIZATION	0.080371	0.00121181	5.09009	6.39556e-07	3.95251e-06	5.08257
GO_LUBAC_COMPLEX	0.214687	-0.00889845	5.08979	6.40486e-07	3.95581e-06	5.08117
GO_PROTEIN_LOCALIZATION_TO_NON_MOTILE_CILIUM	-0.189654	0.000895895	-5.08877	6.43645e-07	3.97285e-06	5.07643
GO_NEGATIVE_REGULATION_OF_BONE_MINERALIZATION	0.18631	-3.20198e-05	5.08812	6.45681e-07	3.98296e-06	5.07338
GO_REGULATION_OF_CHOLESTEROL_BIOSYNTHETIC_PROCESS	-0.159079	-0.00765999	-5.08741	6.47914e-07	3.99427e-06	5.07005
GO_INTERLEUKIN_6_MEDIATED_SIGNALING_PATHWAY	0.184124	0.0167172	5.08577	6.5309e-07	4.0237e-06	5.06238
GO_POSITIVE_REGULATION_OF_INTERLEUKIN_23_PRODUCTION	0.261963	0.0270531	5.08415	6.5821e-07	4.05274e-06	5.05485
GO_MEMBRANE_DISRUPTION_IN_OTHER_ORGANISM	0.271191	-0.00295994	5.08299	6.61935e-07	4.07316e-06	5.04941
GO_REGULATION_OF_GLYCOGEN_METABOLIC_PROCESS	-0.0996192	0.0015292	-5.07989	6.71926e-07	4.13168e-06	5.03497
GO_PLATELET_DEGRANULATION	0.123254	-0.00145453	5.07979	6.72271e-07	4.13168e-06	5.03447
GO_AMYLOID_BETA_CLEARANCE	0.132857	0.00312807	5.07156	6.99563e-07	4.29676e-06	4.99612
GO_N_METHYLTRANSFERASE_ACTIVITY	-0.123726	-0.0065274	-5.0684	7.10315e-07	4.36012e-06	4.98141
GO_MYOSIN_HEAVY_CHAIN_BINDING	0.19714	-0.00257292	5.06721	7.14406e-07	4.38254e-06	4.97588
GO_RESPONSE_TO_PHORBOL_13_ACETATE_12_MYRISTATE	0.259756	-0.0287956	5.06272	7.30044e-07	4.47572e-06	4.95501
GO_CADHERIN_BINDING	-0.125502	-0.00539794	-5.06151	7.34321e-07	4.49918e-06	4.94938
GO_CELLULAR_RESPONSE_TO_HYDROPEROXIDE	0.180339	0.0207858	5.05945	7.41678e-07	4.54147e-06	4.93977
GO_GTP_RHO_BINDING	-0.126763	-0.00112481	-5.05789	7.47256e-07	4.57282e-06	4.93255
GO_POSITIVE_REGULATION_OF_SKELETAL_MUSCLE_FIBER_DEVELOPMENT	0.247691	0.0263564	5.0535	7.63257e-07	4.66788e-06	4.91213
GO_PHOTORECEPTOR_RIBBON_SYNAPSE	-0.241855	0.00103315	-5.05324	7.64198e-07	4.67078e-06	4.91094
GO_CELLULAR_RESPONSE_TO_ELECTRICAL_STIMULUS	-0.177141	0.000596941	-5.0511	7.72122e-07	4.71632e-06	4.901
GO_RESPONSE_TO_FUNGUS	0.171724	0.0129628	5.0497	7.77354e-07	4.74537e-06	4.8945
GO_ATPASE_REGULATOR_ACTIVITY	-0.107131	-0.00825045	-5.04685	7.88074e-07	4.80788e-06	4.8813
GO_RNA_7_METHYLGUANOSINE_CAP_BINDING	-0.185522	-0.0187991	-5.04552	7.93166e-07	4.83599e-06	4.87509
GO_HIGH_DENSITY_LIPOPROTEIN_PARTICLE_BINDING	0.212558	0.0146156	5.04536	7.93777e-07	4.83676e-06	4.87435
GO_POSITIVE_REGULATION_OF_PROTEIN_TYROSINE_KINASE_ACTIVITY	0.11976	0.0164265	5.04509	7.94795e-07	4.84001e-06	4.87311
GO_PHOSPHATIDYLINOSITOL_3_KINASE_SIGNALING	0.104147	0.011137	5.0425	8.04765e-07	4.89774e-06	4.8611
GO_MICROTUBULE_NUCLEATION	-0.140397	-0.0011261	-5.04236	8.05295e-07	4.89798e-06	4.86047
GO_CILIARY_NEUROTROPHIC_FACTOR_MEDIATED_SIGNALING_PATHWAY	0.207161	0.0264766	5.04069	8.11807e-07	4.93458e-06	4.85271
GO_PURINE_DEOXYRIBONUCLEOSIDE_TRIPHOSPHATE_CATABOLIC_PROCESS	0.213722	-0.00584968	5.03748	8.2442e-07	5.0082e-06	4.83785
GO_MULTICELLULAR_ORGANISMAL_RESPONSE_TO_STRESS	0.0959557	0.0188185	5.03703	8.26216e-07	5.01606e-06	4.83576
GO_RESPONSE_TO_INTERLEUKIN_7	0.140342	-0.0045504	5.03658	8.28002e-07	5.02385e-06	4.83368
GO_PROTEIN_METHYLTRANSFERASE_ACTIVITY	-0.136262	-0.0046902	-5.03602	8.30235e-07	5.0317e-06	4.83108
GO_TRANSFERASE_ACTIVITY_TRANSFERRING_ONE_CARBON_GROUPS	-0.108661	-0.0105593	-5.036	8.30304e-07	5.0317e-06	4.831
GO_HINDBRAIN_MORPHOGENESIS	-0.120977	0.00523099	-5.03408	8.3801e-07	5.07532e-06	4.8221
GO_MONOSACCHARIDE_BIOSYNTHETIC_PROCESS	-0.0999667	-0.00677165	-5.03327	8.41267e-07	5.09196e-06	4.81836
GO_ENTRAINMENT_OF_CIRCADIAN_CLOCK	-0.128891	-0.00254656	-5.03146	8.48602e-07	5.13324e-06	4.81
GO_VIRION_ATTACHMENT_TO_HOST_CELL	0.217859	0.0172002	5.0306	8.52113e-07	5.15136e-06	4.80602
GO_ER_TO_GOLGI_TRANSPORT_VESICLE_MEMBRANE	0.147896	-0.00521687	5.02932	8.57393e-07	5.18015e-06	4.80007
GO_RESPONSE_TO_INTERLEUKIN_12	0.142816	-0.0113278	5.02841	8.61156e-07	5.19973e-06	4.79585
GO_LIGASE_ACTIVITY_FORMING_CARBON_NITROGEN_BONDS	-0.114246	-0.00987293	-5.02741	8.65302e-07	5.22161e-06	4.79123
GO_RETROGRADE_VESICLE_MEDIATED_TRANSPORT_GOLGI_TO_ENDOPLASMIC_RETICULUM	-0.126783	-0.0112878	-5.02713	8.66428e-07	5.22525e-06	4.78997
GO_ANNEALING_ACTIVITY	-0.167327	-0.010944	-5.02101	8.92253e-07	5.37775e-06	4.76168
GO_PROTEIN_POLY_ADP_RIBOSYLATION	0.195555	0.00318348	5.01792	9.05569e-07	5.45471e-06	4.74741
GO_REGULATION_OF_NAD_P_H_OXIDASE_ACTIVITY	0.203942	0.00149861	5.01622	9.12987e-07	5.49609e-06	4.73955
GO_MORPHOGENESIS_OF_EMBRYONIC_EPITHELIUM	-0.0932716	0.000679107	-5.01444	9.20797e-07	5.53976e-06	4.73135
GO_HYALURONAN_METABOLIC_PROCESS	0.173605	0.021069	5.0104	9.38781e-07	5.64455e-06	4.71272
GO_MICROTUBULE_BUNDLE	-0.197975	-0.00926838	-5.0086	9.46909e-07	5.69e-06	4.70441
GO_PHOSPHOTYROSINE_RESIDUE_BINDING	0.133364	0.00168617	5.00842	9.47716e-07	5.69142e-06	4.70359
GO_COLLAGEN_RECEPTOR_ACTIVITY	0.238687	0.0155122	5.00737	9.52485e-07	5.71663e-06	4.69876
GO_SPERMATID_DIFFERENTIATION	-0.0827994	-0.0109688	-5.00401	9.6795e-07	5.80596e-06	4.68325
GO_SPINDLE	-0.116964	-0.00559052	-4.9992	9.90453e-07	5.93737e-06	4.66112
GO_REGULATION_OF_CELL_CHEMOTAXIS_TO_FIBROBLAST_GROWTH_FACTOR	0.232907	0.0361988	4.99845	9.94027e-07	5.95522e-06	4.65765
GO_POSITIVE_REGULATION_OF_CELL_POPULATION_PROLIFERATION	0.0806276	0.00521132	4.99789	9.96686e-07	5.96757e-06	4.65508
GO_OXIDOREDUCTASE_ACTIVITY_ACTING_ON_PAIRED_DONORS_WITH_INCORPORATION_OR_REDUCTION_OF_MOLECULAR_OXYGEN_REDUCED_ASCORBATE_AS_ONE_DONOR_AND_INCORPORATION_OF_ONE_ATOM_OF_OXYGEN	0.262595	0.0475411	4.99546	1.00832e-06	6.03359e-06	4.6439
GO_GASTRULATION_WITH_MOUTH_FORMING_SECOND	-0.145608	-0.00651684	-4.99304	1.02002e-06	6.09997e-06	4.63279
GO_PEPTIDASE_REGULATOR_ACTIVITY	0.120852	0.00788626	4.9919	1.0256e-06	6.12966e-06	4.62754
GO_REGULATION_OF_LYASE_ACTIVITY	0.104925	0.0119901	4.98917	1.03904e-06	6.20625e-06	4.61501
GO_REGULATION_OF_VITAMIN_D_BIOSYNTHETIC_PROCESS	0.240138	0.0228528	4.98794	1.04515e-06	6.23906e-06	4.60935
GO_INOSITOL_LIPID_MEDIATED_SIGNALING	0.0954993	0.0107451	4.98653	1.05219e-06	6.27733e-06	4.60289
GO_NEGATIVE_REGULATION_OF_FATTY_ACID_TRANSPORT	-0.185812	-0.0073699	-4.98454	1.06223e-06	6.33341e-06	4.59375
GO_PROTEIN_C_LINKED_GLYCOSYLATION	-0.209784	-0.00844211	-4.98387	1.06562e-06	6.34987e-06	4.59068
GO_RESPONSE_TO_OXYGEN_GLUCOSE_DEPRIVATION	-0.164497	-0.00913942	-4.98211	1.0746e-06	6.39955e-06	4.5826
GO_REGULATION_OF_CARBOHYDRATE_METABOLIC_PROCESS	-0.078473	-0.000690175	-4.97972	1.08692e-06	6.46906e-06	4.57163
GO_POSITIVE_REGULATION_OF_ANION_TRANSPORT	0.107452	0.00814537	4.97821	1.09475e-06	6.51176e-06	4.56472
GO_EXTRACELLULAR_LIGAND_GATED_ION_CHANNEL_ACTIVITY	0.131355	0.0355538	4.97649	1.10377e-06	6.5615e-06	4.55682
GO_EXTRAEMBRYONIC_MEMBRANE_DEVELOPMENT	-0.188887	-0.00146716	-4.97631	1.10474e-06	6.5634e-06	4.55597
GO_GAMMA_AMINOBUTYRIC_ACID_TRANSMEMBRANE_TRANSPORTER_ACTIVITY	0.244526	0.0514486	4.97555	1.10873e-06	6.58316e-06	4.5525
GO_APICAL_JUNCTION_COMPLEX	-0.101571	-0.00422451	-4.97475	1.11295e-06	6.60429e-06	4.54885
GO_MAINTENANCE_OF_PROTEIN_LOCALIZATION_IN_ENDOPLASMIC_RETICULUM	-0.16867	-0.0159388	-4.97215	1.12681e-06	6.68258e-06	4.53693
GO_NEGATIVE_REGULATION_OF_TRANSCRIPTION_REGULATORY_REGION_DNA_BINDING	-0.126895	-0.0111246	-4.97137	1.13102e-06	6.70354e-06	4.53334
GO_GPI_ANCHOR_BIOSYNTHETIC_PROCESS	-0.14741	-0.0161196	-4.97018	1.13743e-06	6.73755e-06	4.5279
GO_OSTEOCLAST_DEVELOPMENT	0.172115	0.0110504	4.96377	1.17261e-06	6.94182e-06	4.49858
GO_PURINE_CONTAINING_COMPOUND_METABOLIC_PROCESS	-0.0746125	-0.00367866	-4.96331	1.17518e-06	6.9529e-06	4.49647
GO_PRESYNAPTIC_ACTIVE_ZONE_CYTOPLASMIC_COMPONENT	-0.153653	0.0144906	-4.96204	1.18232e-06	6.99105e-06	4.49064
GO_STRESS_GRANULE_ASSEMBLY	-0.140269	-0.00818135	-4.96027	1.19229e-06	7.04578e-06	4.48256
GO_APOPTOTIC_PROCESS_INVOLVED_IN_DEVELOPMENT	0.13163	0.0106898	4.9587	1.20122e-06	7.09437e-06	4.47538
GO_MAINTENANCE_OF_SYNAPSE_STRUCTURE	-0.137119	0.0118373	-4.9557	1.21842e-06	7.19172e-06	4.46169
GO_ZYGOTIC_DETERMINATION_OF_ANTERIOR_POSTERIOR_AXIS_EMBRYO	0.231391	0.0506294	4.95455	1.22511e-06	7.22691e-06	4.45642
GO_CEREBELLAR_GRANULAR_LAYER_MORPHOGENESIS	-0.184689	0.0287177	-4.95368	1.23016e-06	7.25241e-06	4.45247
GO_ENDOPEPTIDASE_REGULATOR_ACTIVITY	0.127664	0.00747036	4.95317	1.23317e-06	7.26587e-06	4.45011
GO_PHOSPHATIDYLCHOLINE_TRANSPORTER_ACTIVITY	0.169349	0.00729184	4.93976	1.31409e-06	7.73811e-06	4.38895
GO_SLEEP	0.137214	0.0127311	4.93708	1.33083e-06	7.83207e-06	4.37677
GO_MITOCHONDRIAL_PROTEIN_CATABOLIC_PROCESS	-0.225661	-0.0163398	-4.93211	1.3625e-06	8.01369e-06	4.35415
GO_REGULATION_OF_MYOBLAST_DIFFERENTIATION	0.118906	0.00968569	4.93053	1.37272e-06	8.06905e-06	4.34696
GO_POTASSIUM_ION_TRANSMEMBRANE_TRANSPORTER_ACTIVITY	0.104683	0.026024	4.92875	1.38434e-06	8.1326e-06	4.33884
GO_REGULATION_OF_TRANSPORT	0.0710039	0.00716834	4.92847	1.3862e-06	8.13871e-06	4.33755
GO_REGULATION_OF_ANGIOTENSIN_LEVELS_IN_BLOOD	0.18049	0.0187127	4.92827	1.38747e-06	8.14021e-06	4.33667
GO_CENTROSOME_DUPLICATION	-0.146939	-0.00632571	-4.92818	1.38808e-06	8.14021e-06	4.33625
GO_NEGATIVE_REGULATION_OF_STEROL_TRANSPORT	0.191617	0.0102143	4.92667	1.39798e-06	8.19344e-06	4.32941
GO_PEPTIDASE_ACTIVATOR_ACTIVITY	0.121498	-0.00117582	4.92628	1.40059e-06	8.20392e-06	4.32762
GO_NEURON_DEATH_IN_RESPONSE_TO_HYDROGEN_PEROXIDE	0.22865	0.00561687	4.925	1.40906e-06	8.2487e-06	4.32182
GO_SPERM_PLASMA_MEMBRANE	0.284045	0.0215141	4.92405	1.4154e-06	8.28096e-06	4.3175
GO_RNA_POLYMERASE_II_REPRESSING_TRANSCRIPTION_FACTOR_BINDING	-0.128341	-0.00914256	-4.91563	1.47279e-06	8.61167e-06	4.27927
GO_MITOTIC_CYTOKINESIS	-0.131966	-0.00390954	-4.9142	1.48277e-06	8.66499e-06	4.27276
GO_REGULATION_OF_BODY_FLUID_LEVELS	0.0914509	0.00805184	4.91321	1.48967e-06	8.70021e-06	4.2683
GO_DOLICHYL_PHOSPHATE_MANNOSE_PROTEIN_MANNOSYLTRANSFERASE_ACTIVITY	-0.169563	-0.0128995	-4.91263	1.49375e-06	8.71892e-06	4.26567
GO_POSITIVE_REGULATION_OF_GLYCOGEN_STARCH_SYNTHASE_ACTIVITY	-0.212252	-0.0081308	-4.91072	1.50726e-06	8.79265e-06	4.25701
GO_DOUBLE_STRAND_BREAK_REPAIR_VIA_SYNTHESIS_DEPENDENT_STRAND_ANNEALING	-0.212521	-0.00676665	-4.91036	1.50988e-06	8.80277e-06	4.25534
GO_FIBROBLAST_GROWTH_FACTOR_PRODUCTION	0.187301	0.0091764	4.90745	1.53072e-06	8.91908e-06	4.24216
GO_REGULATION_OF_CYTOLYSIS	0.229979	0.0270593	4.9047	1.55065e-06	9.02992e-06	4.22972
GO_CARBOHYDRATE_DERIVATIVE_BIOSYNTHETIC_PROCESS	-0.0672658	-0.00610296	-4.90068	1.58027e-06	9.19703e-06	4.21152
GO_COLUMNAR_CUBOIDAL_EPITHELIAL_CELL_DEVELOPMENT	-0.0970315	-0.00620241	-4.89658	1.61105e-06	9.37073e-06	4.19297
GO_SIGNAL_SEQUENCE_BINDING	-0.144758	-0.00788861	-4.89407	1.63019e-06	9.47653e-06	4.18161
GO_SYNAPTIC_GROWTH_AT_NEUROMUSCULAR_JUNCTION	-0.197753	-0.00956725	-4.89336	1.63564e-06	9.5027e-06	4.1784
GO_POSITIVE_REGULATION_OF_MONOCYTE_CHEMOTACTIC_PROTEIN_1_PRODUCTION	0.190202	-0.0023659	4.88812	1.67636e-06	9.73362e-06	4.15475
GO_NEGATIVE_REGULATION_OF_MEIOTIC_NUCLEAR_DIVISION	-0.213969	0.00335968	-4.88729	1.68293e-06	9.7661e-06	4.15099
GO_PROTEIN_PALMITOYLATION	-0.124327	-0.009075	-4.88693	1.6858e-06	9.77705e-06	4.14936
GO_CARBOHYDRATE_CATABOLIC_PROCESS	-0.0845004	-0.00437212	-4.88659	1.68847e-06	9.78685e-06	4.14783
GO_REGULATION_OF_GLUTAMINE_FAMILY_AMINO_ACID_METABOLIC_PROCESS	0.204187	-0.00721955	4.88529	1.69883e-06	9.8412e-06	4.14195
GO_CEREBELLAR_CORTEX_DEVELOPMENT	-0.106625	-0.00015725	-4.88368	1.71169e-06	9.90992e-06	4.1347
GO_ADHESION_OF_SYMBIONT_TO_HOST	0.188546	0.00784743	4.86973	1.82737e-06	1.05736e-05	4.07183
GO_OXIDOREDUCTASE_ACTIVITY_ACTING_ON_THE_CH_NH2_GROUP_OF_DONORS	0.141262	0.0258465	4.8676	1.84566e-06	1.06732e-05	4.06226
GO_MICROTUBULE_DEPOLYMERIZATION	-0.119545	0.00453353	-4.86699	1.85092e-06	1.06974e-05	4.05952
GO_PERIPHERAL_NERVOUS_SYSTEM_MYELIN_MAINTENANCE	-0.178143	-0.00763495	-4.86521	1.8664e-06	1.07807e-05	4.05152
GO_GLYCOSAMINOGLYCAN_BINDING	0.134744	0.0141547	4.86484	1.86969e-06	1.07934e-05	4.04982
GO_PROTEIN_CONTAINING_COMPLEX_LOCALIZATION	-0.105419	-0.00945558	-4.86233	1.89174e-06	1.09144e-05	4.03855
GO_TELOMERE_TETHERING_AT_NUCLEAR_PERIPHERY	-0.240973	-0.0069794	-4.86107	1.90286e-06	1.09722e-05	4.03292
GO_COPI_COATED_VESICLE_MEMBRANE	-0.163619	-0.030027	-4.86041	1.90874e-06	1.09998e-05	4.02995
GO_NEGATIVE_REGULATION_OF_HISTONE_H4_ACETYLATION	0.178945	-0.0102567	4.85949	1.91697e-06	1.10408e-05	4.02582
GO_OTIC_VESICLE_FORMATION	-0.204148	-0.00153803	-4.85931	1.91865e-06	1.10441e-05	4.02498
GO_REGULATION_OF_ION_TRANSMEMBRANE_TRANSPORT	0.0777201	0.014013	4.85874	1.92375e-06	1.10671e-05	4.02243
GO_CELL_PROJECTION_ASSEMBLY	-0.079005	-0.00741163	-4.85835	1.92721e-06	1.10806e-05	4.0207
GO_GANGLIOSIDE_BIOSYNTHETIC_PROCESS	0.17685	0.00914402	4.85389	1.96784e-06	1.13077e-05	4.00065
GO_REGULATION_OF_ISOMERASE_ACTIVITY	0.184955	0.00400584	4.84892	2.01405e-06	1.15666e-05	3.97834
GO_MAMMALIAN_OOGENESIS_STAGE	-0.186755	0.048829	-4.84709	2.03132e-06	1.16591e-05	3.97014
GO_INDOLE_CONTAINING_COMPOUND_BIOSYNTHETIC_PROCESS	0.253072	0.0359	4.84106	2.08926e-06	1.19847e-05	3.94311
GO_NEGATIVE_REGULATION_OF_CELL_MOTILITY	0.10021	0.00733151	4.84014	2.09824e-06	1.20242e-05	3.93899
GO_REGULATION_OF_PEPTIDASE_ACTIVITY	0.0941084	0.00482761	4.8401	2.09854e-06	1.20242e-05	3.93885
GO_CELLULAR_RESPONSE_TO_ESTROGEN_STIMULUS	0.146211	-0.00673596	4.8396	2.10344e-06	1.20453e-05	3.93661
GO_POSITIVE_REGULATION_OF_CORTICOSTEROID_HORMONE_SECRETION	0.25014	0.0110165	4.83666	2.13245e-06	1.22045e-05	3.92345
GO_FILOPODIUM_TIP	-0.13528	0.00428738	-4.83527	2.14638e-06	1.22771e-05	3.9172
GO_METALLOENDOPEPTIDASE_INHIBITOR_ACTIVITY	0.196095	0.00994515	4.83495	2.1495e-06	1.2288e-05	3.9158
GO_COPI_VESICLE_COAT	-0.159137	-0.0340657	-4.83437	2.15533e-06	1.23142e-05	3.9132
GO_MITOTIC_SPINDLE_ASTRAL_MICROTUBULE	-0.213736	0.0271955	-4.83156	2.18368e-06	1.24691e-05	3.90064
GO_POSITIVE_REGULATION_OF_MYOBLAST_PROLIFERATION	-0.157452	-0.000655416	-4.83078	2.1917e-06	1.25032e-05	3.89712
GO_MITOTIC_SPINDLE	-0.13305	0.00114759	-4.83073	2.19217e-06	1.25032e-05	3.89692
GO_CULLIN_FAMILY_PROTEIN_BINDING	-0.132241	-0.00750097	-4.83005	2.19913e-06	1.25358e-05	3.89387
GO_COPPER_ION_IMPORT	-0.197857	-0.00257776	-4.8289	2.21089e-06	1.25957e-05	3.88874
GO_SCHWANN_CELL_DEVELOPMENT	-0.109168	-0.000585731	-4.82876	2.21238e-06	1.25969e-05	3.8881
GO_REGULATION_OF_MACROPHAGE_DIFFERENTIATION	0.137824	0.00631867	4.82391	2.2628e-06	1.28767e-05	3.86645
GO_VOLTAGE_GATED_POTASSIUM_CHANNEL_ACTIVITY_INVOLVED_IN_CARDIAC_MUSCLE_CELL_ACTION_POTENTIAL_REPOLARIZATION	0.153586	0.0339494	4.82318	2.27048e-06	1.2913e-05	3.8632
GO_FATTY_ACID_LIGASE_ACTIVITY	0.127258	-0.000879549	4.81845	2.3209e-06	1.31923e-05	3.8421
GO_HETEROCHROMATIN_ASSEMBLY	-0.164053	-0.0103025	-4.81314	2.37881e-06	1.35138e-05	3.81842
GO_VESICLE_LUMEN	0.104168	-0.00504128	4.81068	2.40611e-06	1.36611e-05	3.80746
GO_CATECHOLAMINE_BIOSYNTHETIC_PROCESS	0.151017	0.0250413	4.8097	2.41717e-06	1.37161e-05	3.80306
GO_ORGANOPHOSPHATE_BIOSYNTHETIC_PROCESS	-0.061277	-0.00577037	-4.80859	2.42961e-06	1.37788e-05	3.79813
GO_EXOPEPTIDASE_ACTIVITY	0.0861317	-0.0005864	4.80732	2.44392e-06	1.38521e-05	3.79249
GO_NEGATIVE_REGULATION_OF_LOCOMOTION	0.0949075	0.00681435	4.8054	2.46575e-06	1.39679e-05	3.78395
GO_COMMISSURAL_NEURON_AXON_GUIDANCE	-0.170219	-0.00991183	-4.80022	2.52564e-06	1.42991e-05	3.7609
GO_CELLULAR_RESPONSE_TO_LIPID	0.0825591	0.00600297	4.79941	2.53513e-06	1.43446e-05	3.7573
GO_NEGATIVE_REGULATION_OF_VIRAL_ENTRY_INTO_HOST_CELL	0.146063	0.0156532	4.79901	2.53981e-06	1.4363e-05	3.75553
GO_RESPONSE_TO_NITRIC_OXIDE	0.127803	0.00447519	4.79771	2.55514e-06	1.44416e-05	3.74975
GO_INTRACELLULAR_LIPID_TRANSPORT	-0.111421	-0.00110459	-4.79633	2.57149e-06	1.45257e-05	3.74363
GO_NEGATIVE_REGULATION_OF_MITOCHONDRIAL_MEMBRANE_PERMEABILITY	-0.245132	-0.0209086	-4.79471	2.59089e-06	1.4627e-05	3.73641
GO_POSITIVE_REGULATION_OF_UBIQUITIN_PROTEIN_LIGASE_ACTIVITY	-0.176022	-0.0101685	-4.79355	2.60485e-06	1.46975e-05	3.73125
GO_RIBOSE_PHOSPHATE_BIOSYNTHETIC_PROCESS	-0.0877264	-0.0117515	-4.79304	2.611e-06	1.47239e-05	3.72898
GO_ESTABLISHMENT_OR_MAINTENANCE_OF_TRANSMEMBRANE_ELECTROCHEMICAL_GRADIENT	0.173623	0.00711404	4.79234	2.61946e-06	1.47633e-05	3.72588
GO_GAMMA_AMINOBUTYRIC_ACID_TRANSPORT	0.166298	0.0430621	4.78941	2.6552e-06	1.49563e-05	3.71287
GO_KINESIN_BINDING	-0.114406	0.00790343	-4.7872	2.68237e-06	1.51008e-05	3.70309
GO_GALANIN_RECEPTOR_ACTIVITY	0.227585	0.0507755	4.78652	2.6908e-06	1.51397e-05	3.70008
GO_MITOTIC_SPINDLE_MIDZONE	-0.170968	0.0139902	-4.7848	2.71234e-06	1.52523e-05	3.69242
GO_PROTEIN_LOCALIZATION_TO_MICROTUBULE	-0.148914	0.000916926	-4.78114	2.75856e-06	1.55035e-05	3.6762
GO_DNA_REPAIR_COMPLEX_ASSEMBLY	-0.211108	0.00114366	-4.77881	2.7884e-06	1.56624e-05	3.66587
GO_UBIQUITIN_LIKE_PROTEIN_CONJUGATING_ENZYME_BINDING	-0.129707	0.00484418	-4.77763	2.80357e-06	1.57387e-05	3.66067
GO_CARBONATE_DEHYDRATASE_ACTIVITY	-0.187498	-0.00971032	-4.77445	2.84496e-06	1.59621e-05	3.6466
GO_POSITIVE_REGULATION_OF_PEPTIDASE_ACTIVITY	0.0963932	0.00640212	4.77377	2.85395e-06	1.60036e-05	3.64357
GO_MICROTUBULE_BUNDLE_FORMATION	-0.121276	-0.01076	-4.77326	2.86061e-06	1.60319e-05	3.64133
GO_L_THREONINE_CATABOLIC_PROCESS_TO_GLYCINE	0.224839	-0.0366837	4.77295	2.86467e-06	1.60457e-05	3.63997
GO_REGULATION_OF_DENDRITE_DEVELOPMENT	-0.0900573	-0.00191985	-4.76959	2.90945e-06	1.62874e-05	3.62508
GO_POSITIVE_REGULATION_OF_CEREBELLAR_GRANULE_CELL_PRECURSOR_PROLIFERATION	-0.214145	0.018094	-4.76814	2.92894e-06	1.63873e-05	3.61867
GO_NEUROBLAST_DIVISION	-0.151135	0.00940234	-4.76606	2.95705e-06	1.65353e-05	3.6095
GO_GROWTH_HORMONE_SECRETION	-0.164484	-0.0101472	-4.7643	2.9812e-06	1.6661e-05	3.6017
GO_NEGATIVE_REGULATION_OF_TROPHOBLAST_CELL_MIGRATION	0.234164	0.00721511	4.76138	3.0215e-06	1.68768e-05	3.58881
GO_TRANSITION_BETWEEN_FAST_AND_SLOW_FIBER	-0.171743	-0.0114106	-4.76074	3.0304e-06	1.6917e-05	3.58599
GO_PHOSPHOLIPID_CATABOLIC_PROCESS	0.101288	-0.00304941	4.76018	3.03815e-06	1.69508e-05	3.58354
GO_POSITIVE_REGULATION_OF_MELANOCYTE_DIFFERENTIATION	0.237448	0.00764815	4.75956	3.04695e-06	1.69904e-05	3.58076
GO_POSITIVE_REGULATION_OF_FILOPODIUM_ASSEMBLY	0.118342	0.00235687	4.75927	3.05101e-06	1.70036e-05	3.57948
GO_PRE_MRNA_INTRONIC_BINDING	-0.150858	-0.00440515	-4.75862	3.06003e-06	1.70444e-05	3.57665
GO_PHOTORECEPTOR_CELL_MAINTENANCE	-0.105361	0.0206653	-4.75734	3.07816e-06	1.71358e-05	3.57098
GO_CALCITONIN_FAMILY_RECEPTOR_COMPLEX	0.2558	0.00192491	4.7568	3.08575e-06	1.71685e-05	3.56861
GO_TRANSFERASE_ACTIVITY_TRANSFERRING_ACYL_GROUPS_ACYL_GROUPS_CONVERTED_INTO_ALKYL_ON_TRANSFER	-0.219978	-0.00172654	-4.7525	3.1474e-06	1.75017e-05	3.54963
GO_NITRIC_OXIDE_SYNTHASE_BIOSYNTHETIC_PROCESS	0.162528	0.0141874	4.75128	3.16505e-06	1.75901e-05	3.54427
GO_CELLULAR_RESPONSE_TO_LIPOPROTEIN_PARTICLE_STIMULUS	0.144989	0.0125236	4.7482	3.21016e-06	1.78308e-05	3.53069
GO_TRACHEA_DEVELOPMENT	-0.13345	-0.00152073	-4.74728	3.22376e-06	1.78965e-05	3.52663
GO_POSITIVE_REGULATION_OF_REGULATED_SECRETORY_PATHWAY	0.101974	0.00884294	4.74243	3.29629e-06	1.82889e-05	3.50528
GO_REGULATION_OF_EPITHELIAL_CELL_APOPTOTIC_PROCESS	0.111933	0.00977869	4.74061	3.32388e-06	1.84318e-05	3.49728
GO_PANCREAS_DEVELOPMENT	-0.110521	0.0014568	-4.73862	3.3544e-06	1.85907e-05	3.48852
GO_POSITIVE_REGULATION_OF_TOLL_LIKE_RECEPTOR_SIGNALING_PATHWAY	0.143454	0.00562282	4.73743	3.37268e-06	1.86816e-05	3.4833
GO_CENTROSOME	-0.0989656	-0.00808293	-4.73696	3.38001e-06	1.87119e-05	3.48122
GO_CHONDROITIN_SULFATE_METABOLIC_PROCESS	0.212655	0.0264791	4.73551	3.40251e-06	1.88259e-05	3.47485
GO_PHOTORECEPTOR_CELL_OUTER_SEGMENT_ORGANIZATION	-0.150188	-0.0111235	-4.73441	3.41968e-06	1.89105e-05	3.47002
GO_CELLULAR_GLUCOSE_HOMEOSTASIS	-0.0674376	-0.00298941	-4.73365	3.43157e-06	1.8957e-05	3.46669
GO_PROTEIN_O_LINKED_GLYCOSYLATION_VIA_SERINE	-0.16472	0.0162451	-4.73363	3.4319e-06	1.8957e-05	3.4666
GO_SKELETAL_MUSCLE_SATELLITE_CELL_DIFFERENTIATION	-0.206995	0.00336672	-4.73313	3.43975e-06	1.89833e-05	3.46441
GO_ADENYLATE_CYCLASE_INHIBITING_G_PROTEIN_COUPLED_RECEPTOR_SIGNALING_PATHWAY	0.107102	0.0273854	4.73309	3.44045e-06	1.89833e-05	3.46421
GO_CARBOHYDRATE_HOMEOSTASIS	-0.0602803	-0.00170988	-4.73226	3.45358e-06	1.90452e-05	3.46056
GO_POSITIVE_REGULATION_OF_HYDROLASE_ACTIVITY	0.0783748	0.00478193	4.73003	3.4889e-06	1.92294e-05	3.4508
GO_REGULATION_OF_TUMOR_NECROSIS_FACTOR_MEDIATED_SIGNALING_PATHWAY	0.0960448	-0.00572236	4.72954	3.49682e-06	1.92624e-05	3.44862
GO_DNA_RECOMBINASE_MEDIATOR_COMPLEX	-0.205777	-0.0134339	-4.72798	3.52183e-06	1.93895e-05	3.44179
GO_UDP_GLYCOSYLTRANSFERASE_ACTIVITY	-0.0997715	-0.00521091	-4.72671	3.54228e-06	1.94913e-05	3.43624
GO_OTIC_VESICLE_MORPHOGENESIS	-0.197524	-0.00935788	-4.72542	3.56331e-06	1.95962e-05	3.43056
GO_NEGATIVE_REGULATION_OF_SODIUM_ION_TRANSPORT	-0.129977	0.00428321	-4.72275	3.60714e-06	1.98264e-05	3.41883
GO_PROTEIN_K29_LINKED_DEUBIQUITINATION	-0.227956	0.00240429	-4.72115	3.63357e-06	1.99607e-05	3.41183
GO_NEGATIVE_REGULATION_OF_CELL_FATE_COMMITMENT	0.166113	0.0227764	4.72003	3.65224e-06	2.00522e-05	3.40691
GO_CELLULAR_LIPID_BIOSYNTHETIC_PROCESS	-0.178726	-0.010252	-4.71751	3.6944e-06	2.02725e-05	3.3959
GO_COATED_MEMBRANE	-0.097836	-0.00580227	-4.71623	3.71617e-06	2.03808e-05	3.39027
GO_PROTEIN_AUTO_ADP_RIBOSYLATION	0.1653	-0.000919252	4.71238	3.78197e-06	2.07303e-05	3.37344
GO_PHOSPHATASE_ACTIVATOR_ACTIVITY	-0.14932	-0.0176019	-4.71063	3.8124e-06	2.08856e-05	3.36575
GO_PROTEASOME_CORE_COMPLEX_BETA_SUBUNIT_COMPLEX	0.255644	-0.0423142	4.7078	3.86183e-06	2.11448e-05	3.3534
GO_UBIQUITIN_DEPENDENT_ENDOCYTOSIS	0.208531	-0.00119375	4.70544	3.90362e-06	2.13619e-05	3.34308
GO_PHOTORECEPTOR_INNER_SEGMENT	-0.0997661	0.00150048	-4.70155	3.97337e-06	2.17317e-05	3.32609
GO_EUCHROMATIN	-0.127557	-0.00795238	-4.70043	3.99382e-06	2.18316e-05	3.32117
GO_RISC_LOADING_COMPLEX	-0.193912	-0.00612594	-4.69913	4.01751e-06	2.19491e-05	3.3155
GO_RNA_IMPORT_INTO_MITOCHONDRION	-0.211119	-0.0247833	-4.69824	4.03379e-06	2.2026e-05	3.31162
GO_REGULATION_OF_AMYLOID_BETA_CLEARANCE	0.137668	0.00159897	4.69617	4.07194e-06	2.22221e-05	3.3026
GO_DSRNA_TRANSPORT	0.206067	-0.00307388	4.69545	4.08535e-06	2.22831e-05	3.29945
GO_INTERLEUKIN_1_ALPHA_PRODUCTION	0.185782	0.00979248	4.69417	4.10916e-06	2.24008e-05	3.29387
GO_RESPONSE_TO_LIGHT_INTENSITY	-0.166685	0.00453115	-4.69278	4.13523e-06	2.25306e-05	3.28781
GO_POTASSIUM_ION_HOMEOSTASIS	0.121676	0.0179064	4.69245	4.14143e-06	2.25521e-05	3.28637
GO_REGULATION_OF_GROWTH_RATE	0.199704	0.0129585	4.69162	4.15717e-06	2.26254e-05	3.28274
GO_PURINE_CONTAINING_COMPOUND_BIOSYNTHETIC_PROCESS	-0.0824328	-0.00968698	-4.6913	4.16311e-06	2.26454e-05	3.28137
GO_ESTABLISHMENT_OF_CENTROSOME_LOCALIZATION	-0.163408	-0.0127353	-4.68981	4.19148e-06	2.27785e-05	3.27486
GO_POSITIVE_REGULATION_OF_GLIOGENESIS	0.100131	0.00629409	4.68978	4.19214e-06	2.27785e-05	3.27471
GO_ESCRT_COMPLEX	-0.127634	-0.0109975	-4.68796	4.22687e-06	2.2949e-05	3.2668
GO_UBIQUITIN_DEPENDENT_PROTEIN_CATABOLIC_PROCESS_VIA_THE_MULTIVESICULAR_BODY_SORTING_PATHWAY	-0.122438	-0.00799745	-4.6879	4.22812e-06	2.2949e-05	3.26652
GO_POSITIVE_REGULATION_OF_GASTRO_INTESTINAL_SYSTEM_SMOOTH_MUSCLE_CONTRACTION	0.222832	0.0256453	4.68599	4.26493e-06	2.31363e-05	3.2582
GO_ISOMERASE_ACTIVITY	-0.0835642	-0.0130276	-4.68396	4.30437e-06	2.33375e-05	3.24938
GO_FEMALE_GAMETE_GENERATION	-0.0672639	0.00448553	-4.6832	4.31937e-06	2.34062e-05	3.24604
GO_PROTEIN_TYROSINE_KINASE_ACTIVITY	0.0919336	0.00956814	4.6779	4.42446e-06	2.39626e-05	3.223
GO_WNT_SIGNALING_PATHWAY_INVOLVED_IN_MIDBRAIN_DOPAMINERGIC_NEURON_DIFFERENTIATION	-0.166707	0.00142458	-4.67774	4.42774e-06	2.39674e-05	3.22229
GO_BLEB	0.18709	-0.0101595	4.67468	4.48953e-06	2.42887e-05	3.20901
GO_REGULATION_OF_CARBOHYDRATE_CATABOLIC_PROCESS	-0.107095	-0.00332427	-4.6723	4.53821e-06	2.45388e-05	3.19867
GO_LUNG_MORPHOGENESIS	-0.111548	0.0007255	-4.67148	4.5552e-06	2.46173e-05	3.19509
GO_CILIARY_MEMBRANE	-0.0823515	0.00106232	-4.67031	4.57928e-06	2.47341e-05	3.19004
GO_POSITIVE_REGULATION_OF_SYNAPTIC_TRANSMISSION_GLUTAMATERGIC	0.139516	0.00991081	4.66785	4.63075e-06	2.49986e-05	3.17933
GO_NEGATIVE_REGULATION_OF_CYSTEINE_TYPE_ENDOPEPTIDASE_ACTIVITY	0.0836	0.00231069	4.66716	4.64522e-06	2.50631e-05	3.17634
GO_PROSTANOID_RECEPTOR_ACTIVITY	0.183625	0.0459421	4.66679	4.65289e-06	2.50909e-05	3.17476
GO_NEUROPEPTIDE_SIGNALING_PATHWAY	0.12095	0.0355264	4.66497	4.69139e-06	2.52849e-05	3.16686
GO_ASTRAL_MICROTUBULE_ORGANIZATION	-0.200157	0.00646143	-4.66421	4.70769e-06	2.53591e-05	3.16354
GO_CELLULAR_RESPONSE_TO_TEMPERATURE_STIMULUS	0.239427	0.00516147	4.66116	4.77308e-06	2.56974e-05	3.15032
GO_MICROTUBULE_ORGANIZING_CENTER	-0.0858546	-0.00719177	-4.66068	4.78337e-06	2.5739e-05	3.14825
GO_NECROPTOTIC_SIGNALING_PATHWAY	0.217102	0.0229335	4.65982	4.80213e-06	2.5826e-05	3.1445
GO_REGULATION_OF_NEUROTRANSMITTER_LEVELS	0.0654902	0.0148631	4.65959	4.80718e-06	2.58341e-05	3.1435
GO_ENDORIBONUCLEASE_ACTIVITY_PRODUCING_3_PHOSPHOMONOESTERS	0.187835	-0.0177668	4.65951	4.80881e-06	2.58341e-05	3.14317
GO_RECEPTOR_REGULATOR_ACTIVITY	0.112183	0.0165054	4.65727	4.85785e-06	2.60835e-05	3.13345
GO_REGULATION_OF_SYMBIOSIS_ENCOMPASSING_MUTUALISM_THROUGH_PARASITISM	0.0917475	-0.000393001	4.65523	4.90284e-06	2.6311e-05	3.12462
GO_CATION_TRANSPORT	0.060773	0.00759772	4.65372	4.93632e-06	2.64764e-05	3.1181
GO_EXTRINSIC_COMPONENT_OF_SYNAPTIC_MEMBRANE	-0.155639	-0.000996722	-4.65288	4.95509e-06	2.65628e-05	3.11446
GO_ELASTIN_CATABOLIC_PROCESS	0.291142	0.0089439	4.65242	4.9655e-06	2.66043e-05	3.11245
GO_LACTATE_DEHYDROGENASE_ACTIVITY	-0.196488	-0.0125427	-4.65073	5.00345e-06	2.67933e-05	3.10515
GO_MEIOTIC_ATTACHMENT_OF_TELOMERE_TO_NUCLEAR_ENVELOPE	-0.266529	-0.00137549	-4.64748	5.07739e-06	2.71747e-05	3.0911
GO_NAD_P_PLUS_PROTEIN_ARGININE_ADP_RIBOSYLTRANSFERASE_ACTIVITY	0.306508	0.0146369	4.64406	5.15637e-06	2.75826e-05	3.07631
GO_ESTABLISHMENT_OF_MEIOTIC_SPINDLE_LOCALIZATION	-0.226572	-0.0020919	-4.64238	5.19554e-06	2.77772e-05	3.06906
GO_PROTEIN_O_LINKED_GLYCOSYLATION_VIA_THREONINE	-0.195718	0.014406	-4.6398	5.25641e-06	2.80876e-05	3.05791
GO_POSITIVE_REGULATION_OF_KILLING_OF_CELLS_OF_OTHER_ORGANISM	0.172965	0.018162	4.63954	5.26258e-06	2.81055e-05	3.05678
GO_PHOSPHOTRANSFERASE_ACTIVITY_FOR_OTHER_SUBSTITUTED_PHOSPHATE_GROUPS	-0.14825	-0.00932495	-4.63752	5.31076e-06	2.83477e-05	3.04805
GO_TRANSMEMBRANE_RECEPTOR_PROTEIN_SERINE_THREONINE_KINASE_ACTIVITY	-0.156959	-0.000148542	-4.63737	5.31437e-06	2.83518e-05	3.0474
GO_VESICLE_COAT	-0.112208	-0.0125599	-4.63707	5.32156e-06	2.8375e-05	3.04611
GO_POLYMERIC_CYTOSKELETAL_FIBER	-0.0680397	-2.2757e-05	-4.63473	5.37787e-06	2.866e-05	3.03602
GO_AMINOPEPTIDASE_ACTIVITY	0.0859631	0.00223209	4.63452	5.38307e-06	2.86724e-05	3.0351
GO_MEIOTIC_CELL_CYCLE_PROCESS	-0.10708	-0.000752494	-4.63276	5.42579e-06	2.88845e-05	3.02753
GO_ALDEHYDE_BIOSYNTHETIC_PROCESS	-0.166479	-0.00746545	-4.63175	5.45064e-06	2.90014e-05	3.02315
GO_PROTEIN_LIPID_COMPLEX_ASSEMBLY	0.129671	-0.0167215	4.63086	5.47248e-06	2.91021e-05	3.01932
GO_FILOPODIUM_ASSEMBLY	0.107438	0.00505964	4.62753	5.55496e-06	2.95249e-05	3.00499
GO_CARBOHYDRATE_DERIVATIVE_METABOLIC_PROCESS	-0.0608577	-0.00556018	-4.62646	5.58189e-06	2.96523e-05	3.00036
GO_REGULATION_OF_GASTRIC_MOTILITY	0.237487	0.00650157	4.6262	5.58834e-06	2.96708e-05	2.99925
GO_THROMBIN_ACTIVATED_RECEPTOR_SIGNALING_PATHWAY	0.15476	0.0121237	4.6257	5.60083e-06	2.97213e-05	2.99712
GO_NEGATIVE_REGULATION_OF_DEPHOSPHORYLATION	-0.0817323	0.00557682	-4.62281	5.6743e-06	3.00952e-05	2.98464
GO_REGULATION_OF_CHOLESTEROL_EFFLUX	0.110195	0.00168264	4.62197	5.69573e-06	3.01928e-05	2.98103
GO_REGULATION_OF_SPINDLE_ASSEMBLY	-0.142444	-0.00702466	-4.62063	5.73005e-06	3.03586e-05	2.97527
GO_RESPONSE_TO_METHYLMERCURY	0.209859	0.0139353	4.61901	5.77202e-06	3.05648e-05	2.96829
GO_PROTEIN_TRIMERIZATION	0.0989094	-0.00243176	4.61602	5.85002e-06	3.09614e-05	2.95543
GO_TRANSCRIPTION_ELONGATION_FROM_RNA_POLYMERASE_II_PROMOTER	-0.12858	-0.0146276	-4.61295	5.93099e-06	3.13733e-05	2.94227
GO_INTRACELLULAR_PROTEIN_TRANSMEMBRANE_TRANSPORT	-0.111356	-0.0212214	-4.61201	5.95619e-06	3.14899e-05	2.93821
GO_REGULATION_OF_NUCLEOTIDE_BINDING_OLIGOMERIZATION_DOMAIN_CONTAINING_2_SIGNALING_PATHWAY	0.207283	0.00813599	4.61163	5.96637e-06	3.15271e-05	2.93657
GO_REGULATION_OF_MEMBRANE_PROTEIN_ECTODOMAIN_PROTEOLYSIS	0.140561	0.0075597	4.61002	6.00947e-06	3.1738e-05	2.92968
GO_POSITIVE_REGULATION_OF_BEHAVIOR	0.15051	0.00791496	4.60783	6.0689e-06	3.20349e-05	2.92026
GO_HISTAMINE_TRANSPORT	0.178694	0.0114578	4.60737	6.08137e-06	3.20694e-05	2.9183
GO_POSITIVE_REGULATION_OF_DNA_BINDING_TRANSCRIPTION_FACTOR_ACTIVITY	0.0858601	0.0100962	4.60735	6.08186e-06	3.20694e-05	2.91822
GO_CARDIAC_MUSCLE_MYOBLAST_PROLIFERATION	-0.219395	-0.0165333	-4.607	6.09162e-06	3.21039e-05	2.91669
GO_ACTIVATION_OF_CYSTEINE_TYPE_ENDOPEPTIDASE_ACTIVITY_INVOLVED_IN_APOPTOTIC_PROCESS	0.106722	0.0101573	4.6002	6.28001e-06	3.30794e-05	2.88753
GO_POSITIVE_REGULATION_OF_PLATELET_DERIVED_GROWTH_FACTOR_RECEPTOR_SIGNALING_PATHWAY	-0.204261	-0.000595854	-4.59717	6.36579e-06	3.35135e-05	2.87454
GO_CILIARY_TIP	-0.136976	-0.0172243	-4.59694	6.37237e-06	3.35265e-05	2.87355
GO_MULTIVESICULAR_BODY_ORGANIZATION	-0.136929	-0.00930872	-4.59685	6.37497e-06	3.35265e-05	2.87316
GO_POSITIVE_REGULATION_OF_DENDRITIC_SPINE_DEVELOPMENT	-0.127725	-0.000388143	-4.59522	6.42152e-06	3.37535e-05	2.8662
GO_CELLULAR_RESPONSE_TO_MURAMYL_DIPEPTIDE	0.172894	0.00520407	4.59315	6.48128e-06	3.40349e-05	2.85733
GO_NEGATIVE_REGULATION_OF_MONOCYTE_DIFFERENTIATION	0.214027	0.0475749	4.59313	6.48187e-06	3.40349e-05	2.85724
GO_RESPONSE_TO_NUTRIENT	0.0659803	0.00650301	4.59277	6.4923e-06	3.40718e-05	2.8557
GO_MDA_5_SIGNALING_PATHWAY	0.178411	-0.00823975	4.59207	6.51269e-06	3.41608e-05	2.8527
GO_PHOSPHOLIPASE_A2_ACTIVITY	0.115492	-0.00530018	4.59187	6.51835e-06	3.41633e-05	2.85187
GO_VESICLE_CARGO_LOADING	-0.160208	-0.00970284	-4.59182	6.52e-06	3.41633e-05	2.85163
GO_CYTOKINETIC_PROCESS	-0.11992	-0.0109026	-4.59124	6.53678e-06	3.42333e-05	2.84917
GO_VAGINA_DEVELOPMENT	0.152964	0.0157381	4.59083	6.54893e-06	3.4261e-05	2.84739
GO_CITRULLINE_BIOSYNTHETIC_PROCESS	-0.198586	1.00636e-06	-4.59083	6.54894e-06	3.4261e-05	2.84739
GO_CELL_DIVISION_SITE	-0.0996007	-0.00128386	-4.58937	6.5916e-06	3.44661e-05	2.84118
GO_CENTRIOLAR_SATELLITE	-0.142	-0.0248934	-4.58872	6.61092e-06	3.45358e-05	2.83837
GO_GLANDULAR_EPITHELIAL_CELL_DIFFERENTIATION	-0.103577	-0.000424851	-4.58863	6.61363e-06	3.45358e-05	2.83798
GO_CYSTEINE_TYPE_ENDOPEPTIDASE_ACTIVITY_INVOLVED_IN_APOPTOTIC_SIGNALING_PATHWAY	0.225774	0.0109654	4.58857	6.6153e-06	3.45358e-05	2.83774
GO_POSITIVE_REGULATION_OF_CORTICOTROPIN_SECRETION	0.210062	-0.0201985	4.58597	6.69244e-06	3.49203e-05	2.82664
GO_ATPASE_ACTIVITY	-0.0748743	-0.00430591	-4.58553	6.70572e-06	3.49713e-05	2.82475
GO_POSITIVE_REGULATION_OF_ENDOTHELIAL_CELL_DEVELOPMENT	0.221313	-0.00675132	4.58501	6.72119e-06	3.50337e-05	2.82254
GO_AXONOGENESIS_INVOLVED_IN_INNERVATION	0.217394	0.0304669	4.58347	6.7678e-06	3.52582e-05	2.81593
GO_POSITIVE_REGULATION_OF_CHOLESTEROL_STORAGE	0.196389	0.00451605	4.58277	6.78878e-06	3.53491e-05	2.81297
GO_CARBOHYDRATE_BIOSYNTHETIC_PROCESS	-0.0704622	-0.00169997	-4.57826	6.92686e-06	3.60493e-05	2.7937
GO_CARBON_CATABOLITE_REGULATION_OF_TRANSCRIPTION	0.220432	0.0050245	4.57738	6.95421e-06	3.61728e-05	2.78993
GO_CEREBELLAR_CORTEX_MORPHOGENESIS	-0.119387	0.00845969	-4.57715	6.96123e-06	3.61904e-05	2.78896
GO_PLASMA_LIPOPROTEIN_PARTICLE_CLEARANCE	0.0994208	-0.00193696	4.5756	7.00966e-06	3.64232e-05	2.78233
GO_GROWTH_INVOLVED_IN_HEART_MORPHOGENESIS	0.214664	0.00603593	4.57485	7.03317e-06	3.65264e-05	2.77912
GO_POLYSACCHARIDE_BIOSYNTHETIC_PROCESS	-0.097452	0.00437608	-4.57339	7.07881e-06	3.67443e-05	2.77293
GO_CHOLINE_TRANSPORT	-0.198904	-0.0190501	-4.57243	7.10939e-06	3.68839e-05	2.76881
GO_SPINDLE_POLE	-0.114072	-0.0058405	-4.56603	7.31494e-06	3.79306e-05	2.74154
GO_POSITIVE_REGULATION_OF_HOMOTYPIC_CELL_CELL_ADHESION	0.172951	0.0163683	4.56087	7.48484e-06	3.87914e-05	2.71957
GO_GLUCOSE_CATABOLIC_PROCESS	-0.172345	-0.0162943	-4.55963	7.52625e-06	3.89858e-05	2.71429
GO_NEGATIVE_REGULATION_OF_PROTEIN_DEPHOSPHORYLATION	-0.0827663	0.00175044	-4.55796	7.58224e-06	3.92417e-05	2.7072
GO_CLATHRIN_LIGHT_CHAIN_BINDING	-0.185337	-0.0182077	-4.55792	7.5835e-06	3.92417e-05	2.70704
GO_REGULATION_OF_SYSTEMIC_ARTERIAL_BLOOD_PRESSURE_BY_CIRCULATORY_RENIN_ANGIOTENSIN	0.157292	0.021627	4.55574	7.65739e-06	3.96035e-05	2.69777
GO_MEMBRANE_REGION	0.0967748	0.00950142	4.55537	7.66999e-06	3.96459e-05	2.6962
GO_EXPORT_ACROSS_PLASMA_MEMBRANE	0.127533	0.0212291	4.55522	7.67501e-06	3.96459e-05	2.69557
GO_NEGATIVE_REGULATION_OF_CELL_POPULATION_PROLIFERATION	0.0740596	0.00714581	4.55515	7.6775e-06	3.96459e-05	2.69526
GO_NEGATIVE_REGULATION_OF_ERBB_SIGNALING_PATHWAY	-0.116224	1.61893e-05	-4.55393	7.71926e-06	3.9841e-05	2.69007
GO_RESPONSE_TO_EPIDERMAL_GROWTH_FACTOR	-0.109307	-0.0060888	-4.55203	7.78475e-06	4.01582e-05	2.68199
GO_SODIUM_ION_EXPORT_ACROSS_PLASMA_MEMBRANE	0.166409	0.0160543	4.55183	7.79151e-06	4.01723e-05	2.68116
GO_REGULATION_OF_PROTEIN_DEPOLYMERIZATION	-0.0833146	0.00603599	-4.55109	7.81717e-06	4.02838e-05	2.67801
GO_TERTIARY_GRANULE_LUMEN	0.128976	0.00282362	4.54878	7.89784e-06	4.06785e-05	2.6682
GO_BONE_CELL_DEVELOPMENT	0.130272	0.0138329	4.54727	7.95103e-06	4.09314e-05	2.66178
GO_SKELETAL_MUSCLE_CONTRACTION	0.106361	0.00132848	4.54672	7.97022e-06	4.10091e-05	2.65947
GO_PALMITOYLTRANSFERASE_COMPLEX	-0.1461	-0.0221494	-4.54416	8.06116e-06	4.14431e-05	2.64862
GO_VACUOLAR_PART	0.0825182	-0.00495816	4.54412	8.06288e-06	4.14431e-05	2.64841
GO_BMP_SIGNALING_PATHWAY_INVOLVED_IN_HEART_DEVELOPMENT	-0.195455	-0.00870309	-4.54381	8.07373e-06	4.14775e-05	2.64713
GO_MEIOTIC_CELL_CYCLE	-0.102987	-0.00181385	-4.54286	8.10787e-06	4.16315e-05	2.64309
GO_DOPAMINE_METABOLIC_PROCESS	0.113519	0.0203139	4.54082	8.18152e-06	4.19881e-05	2.63444
GO_REGULATION_OF_INTRACELLULAR_LIPID_TRANSPORT	-0.178971	0.00177405	-4.53707	8.31872e-06	4.26703e-05	2.61854
GO_HYALURONONGLUCOSAMINIDASE_ACTIVITY	-0.19038	-0.0163565	-4.53309	8.4666e-06	4.34065e-05	2.60169
GO_MICROTUBULE_CYTOSKELETON_ORGANIZATION_INVOLVED_IN_MITOSIS	-0.130991	-0.00232038	-4.52811	8.65499e-06	4.43496e-05	2.58065
GO_REGULATION_OF_CYTOKINESIS	-0.117987	-0.000271523	-4.52735	8.6842e-06	4.44765e-05	2.57743
GO_POSITIVE_REGULATION_OF_RENAL_SODIUM_EXCRETION	0.179949	0.0235364	4.52586	8.74149e-06	4.47469e-05	2.57114
GO_SPHERICAL_HIGH_DENSITY_LIPOPROTEIN_PARTICLE	0.226845	-0.00782083	4.52434	8.80052e-06	4.5026e-05	2.56471
GO_METHYLATION	-0.0964201	-0.00526975	-4.52062	8.94629e-06	4.57484e-05	2.549
GO_PLATELET_ALPHA_GRANULE_LUMEN	0.129676	-0.00389441	4.52032	8.95808e-06	4.57852e-05	2.54774
GO_PROTEIN_KINASE_COMPLEX	-0.100424	-0.00232715	-4.5181	9.04629e-06	4.62125e-05	2.53838
GO_POSITIVE_REGULATION_OF_AMINO_ACID_TRANSPORT	0.136435	0.0203459	4.51541	9.1545e-06	4.67413e-05	2.52701
GO_REGULATION_OF_MICROTUBULE_POLYMERIZATION_OR_DEPOLYMERIZATION	-0.0828927	-0.00293946	-4.51406	9.20919e-06	4.69965e-05	2.52132
GO_NEGATIVE_REGULATION_OF_MYOSIN_LIGHT_CHAIN_PHOSPHATASE_ACTIVITY	0.18902	0.00458642	4.51011	9.37081e-06	4.77969e-05	2.50469
GO_O_GLYCAN_PROCESSING	-0.130111	3.38291e-05	-4.50942	9.39961e-06	4.79193e-05	2.50175
GO_MICROTUBULE_END	-0.127372	-0.00388586	-4.50846	9.4394e-06	4.80754e-05	2.49772
GO_MALE_MATING_BEHAVIOR	-0.152883	-0.0112775	-4.50834	9.44445e-06	4.80754e-05	2.49721
GO_REGULATION_OF_VASCULATURE_DEVELOPMENT	0.103782	0.00767207	4.50833	9.44467e-06	4.80754e-05	2.49718
GO_REGULATION_OF_POSTTRANSCRIPTIONAL_GENE_SILENCING	-0.108515	-0.00933762	-4.5078	9.46695e-06	4.81643e-05	2.49493
GO_DORSAL_VENTRAL_PATTERN_FORMATION	-0.102245	-0.00364348	-4.50706	9.49784e-06	4.82968e-05	2.49182
GO_LIGAND_GATED_CATION_CHANNEL_ACTIVITY	0.099824	0.0256655	4.5067	9.5128e-06	4.83482e-05	2.49031
GO_UBIQUITIN_LIKE_PROTEIN_SPECIFIC_PROTEASE_ACTIVITY	-0.119857	-0.000923766	-4.50573	9.55355e-06	4.85307e-05	2.48623
GO_ANCHORED_COMPONENT_OF_EXTERNAL_SIDE_OF_PLASMA_MEMBRANE	0.151145	0.00168022	4.50526	9.57322e-06	4.86059e-05	2.48426
GO_PROTEIN_KINASE_B_SIGNALING	0.0881122	0.0088672	4.50281	9.67733e-06	4.91095e-05	2.47393
GO_EMBRYONIC_DIGIT_MORPHOGENESIS	-0.117769	-0.000656256	-4.50108	9.75111e-06	4.94588e-05	2.46667
GO_PROTEASOMAL_UBIQUITIN_INDEPENDENT_PROTEIN_CATABOLIC_PROCESS	0.210521	-0.0308458	4.49576	9.98209e-06	5.06046e-05	2.44429
GO_ZYMOGEN_GRANULE	-0.155824	-0.00543125	-4.49508	1.00122e-05	5.07315e-05	2.44142
GO_REGULATION_OF_TISSUE_REMODELING	0.105853	0.0155732	4.49191	1.01524e-05	5.14159e-05	2.42813
GO_AXIS_SPECIFICATION	-0.0926888	0.000536932	-4.49065	1.02087e-05	5.16748e-05	2.42284
GO_APICAL_JUNCTION_ASSEMBLY	-0.114961	-0.00645561	-4.49048	1.02166e-05	5.16885e-05	2.42211
GO_ADHESION_OF_SYMBIONT_TO_HOST_CELL	0.179487	0.0150151	4.48956	1.02578e-05	5.18707e-05	2.41826
GO_CALCIUM_ACTIVATED_CATION_CHANNEL_ACTIVITY	0.115771	0.00745798	4.48915	1.02762e-05	5.19375e-05	2.41655
GO_POSITIVE_REGULATION_OF_PHAGOCYTOSIS_ENGULFMENT	0.154708	0.0224705	4.48837	1.03117e-05	5.20905e-05	2.41325
GO_RIBOSOMAL_LARGE_SUBUNIT_BINDING	-0.169538	-0.00597214	-4.48675	1.03853e-05	5.24356e-05	2.40646
GO_GLYCEROPHOSPHOLIPID_CATABOLIC_PROCESS	0.111573	0.00426112	4.48655	1.03941e-05	5.24537e-05	2.40565
GO_FATTY_ACID_BINDING	0.127987	-0.00187177	4.4862	1.04105e-05	5.25098e-05	2.40414
GO_MAGNESIUM_ION_BINDING	-0.0796326	-0.000306054	-4.48407	1.05082e-05	5.2976e-05	2.39522
GO_RESPONSE_TO_LIGHT_STIMULUS	-0.0628714	-0.00182789	-4.4831	1.05531e-05	5.31754e-05	2.39115
GO_POSITIVE_REGULATION_OF_SIGNALING	0.0684807	0.00443847	4.4829	1.05619e-05	5.31932e-05	2.39034
GO_RESPONSE_TO_ACTIVITY	-0.0804136	0.0024932	-4.4824	1.05854e-05	5.32615e-05	2.38823
GO_EXTRINSIC_COMPONENT_OF_POSTSYNAPTIC_MEMBRANE	-0.157877	-0.00191209	-4.48238	1.05862e-05	5.32615e-05	2.38816
GO_REGULATION_OF_CATION_TRANSMEMBRANE_TRANSPORT	0.0726311	0.0112337	4.47989	1.07027e-05	5.38208e-05	2.37769
GO_NEGATIVE_REGULATION_OF_PROTEIN_COMPLEX_DISASSEMBLY	-0.0836974	0.00883266	-4.47572	1.09e-05	5.47853e-05	2.36025
GO_C_PALMITOYLTRANSFERASE_ACTIVITY	-0.20263	-0.00540511	-4.47435	1.09656e-05	5.50874e-05	2.35451
GO_SPINDLE_MICROTUBULE	-0.144075	-0.00469378	-4.4736	1.10016e-05	5.52404e-05	2.35138
GO_CYTOCHROME_B5_REDUCTASE_ACTIVITY_ACTING_ON_NAD_P_H	-0.176638	-0.0135854	-4.47315	1.10231e-05	5.53207e-05	2.34952
GO_PHOSPHOFRUCTOKINASE_ACTIVITY	-0.196228	-0.00926947	-4.47293	1.10341e-05	5.53479e-05	2.34857
GO_CELLULAR_RESPONSE_TO_OXIDISED_LOW_DENSITY_LIPOPROTEIN_PARTICLE_STIMULUS	0.16428	0.0273295	4.47117	1.11193e-05	5.57471e-05	2.34122
GO_LIGAND_GATED_ION_CHANNEL_ACTIVITY	0.0996804	0.0260018	4.46571	1.13882e-05	5.70665e-05	2.3184
GO_ENDOCRINE_PANCREAS_DEVELOPMENT	-0.104747	-0.0059388	-4.46276	1.15363e-05	5.77797e-05	2.30606
GO_CEREBRAL_CORTEX_DEVELOPMENT	-0.098924	-0.00131603	-4.46253	1.15475e-05	5.77858e-05	2.30513
GO_MEIOTIC_SPINDLE_ORGANIZATION	-0.159746	0.00104248	-4.4625	1.15491e-05	5.77858e-05	2.305
GO_PROTEIN_METHYLATION	-0.114596	-0.00183639	-4.46069	1.16407e-05	5.82154e-05	2.29745
GO_NEDD8_SPECIFIC_PROTEASE_ACTIVITY	-0.189391	-0.00900762	-4.45899	1.17279e-05	5.86218e-05	2.29033
[truncated: 7,989 more rows]
