# Supplementary material for: Integrated Analysis of Immune Infiltration Features for Cervical Carcinoma and Their Associated Immunotherapeutic Responses
Source: Front Cell Dev Biol. 2021 Apr 9;9:573497. doi: 10.3389/fcell.2021.573497 (PMC8063060; doi:10.3389/fcell.2021.573497)
Supplement: Supplementary Figure 1 — Flow chart and cluster analysis related information. (A) The diagrammatical flow chart for this study. (B) TME clusters; TCGA matrixes for each k (k = 2–4), displaying the clustering stability using 1,000 iterations of hierarchical clustering. (C) TME gene clusters; TCGA matrixes for each k (k = 2–4), displaying the clustering stability using 1000 iterations of hierarchical clustering. [file Data_Sheet_1.ZIP › Table S2.xlsx]

## Sheet: Sheet 1-383 differentially expr
383 differentially expressed genes in TCGA
1	gene	logFC	AveExpr	t	P.Value	adj.P.Val	B
2	C1QA	2.41448	6.51414	19.0632	3.52371e-53	4.93927e-49	110.29
3	HCST	1.84667	4.29168	19.0069	5.69141e-53	4.93927e-49	109.816
4	SLAMF8	1.6829	2.7248	18.9751	7.4585e-53	4.93927e-49	109.548
5	CD48	1.86322	3.34023	18.7544	4.89488e-52	2.31861e-48	107.684
6	LAPTM5	1.70976	5.79458	18.7337	5.83533e-52	2.31861e-48	107.51
7	FERMT3	1.42658	3.7322	18.6999	7.78633e-52	2.57818e-48	107.224
8	PCED1B-AS1	1.70037	3.45166	18.3201	1.99236e-50	5.65461e-47	104.012
9	C1QB	2.48887	6.51708	18.1146	1.1544e-49	2.86681e-46	102.272
10	SASH3	1.46685	2.65018	17.9742	3.83716e-49	8.47032e-46	101.082
11	LILRB4	1.92789	2.86067	17.8432	1.17652e-48	2.33739e-45	99.9714
12	WAS	1.31642	2.66047	17.8053	1.62756e-48	2.93952e-45	99.6498
13	CD2	1.85493	3.31496	17.7404	2.83601e-48	4.69526e-45	99.0996
14	ABI3	1.36259	2.86897	17.6641	5.45151e-48	8.33116e-45	98.4521
15	DOK2	1.38482	2.39504	17.5862	1.0623e-47	1.50748e-44	97.791
16	TNFAIP8L2	1.32258	2.15456	17.5742	1.17684e-47	1.55869e-44	97.6896
17	GIMAP5	1.50292	2.62284	17.496	2.30042e-47	2.8564e-44	97.0254
18	ITGB2	1.75799	4.73962	17.4701	2.87086e-47	3.35502e-44	96.8059
19	HAVCR2	1.43144	2.37703	17.449	3.44052e-47	3.63395e-44	96.6265
20	TRBC1	2.06965	4.21639	17.4478	3.47536e-47	3.63395e-44	96.6165
21	TYROBP	1.83122	6.33331	17.3517	7.9184e-47	7.86574e-44	95.8005
22	CD27	1.81159	2.65559	17.3078	1.15338e-46	1.09116e-43	95.4278
23	AIF1	1.72206	4.97581	17.2554	1.80592e-46	1.63083e-43	94.9835
24	TRAC	2.05407	4.67387	17.1359	5.02991e-46	4.34475e-43	93.9684
25	TRPV2	1.27608	3.06065	17.0743	8.52691e-46	7.05851e-43	93.4454
26	CD53	1.69368	4.40312	17.063	9.39224e-46	7.46383e-43	93.3496
27	TRBC2	2.13441	5.0679	17.0167	1.39617e-45	1.06668e-42	92.9567
28	CD3D	1.99728	3.83586	17.0123	1.44966e-45	1.06668e-42	92.9195
29	FCER1G	1.80225	5.78696	16.993	1.7106e-45	1.21373e-42	92.7554
30	CCR5	1.40664	1.74032	16.9765	1.97132e-45	1.35049e-42	92.6149
31	NCKAP1L	1.35774	2.16483	16.9063	3.59677e-45	2.3819e-42	92.0189
32	CXCR3	1.445	1.70883	16.8475	5.95168e-45	3.81426e-42	91.5198
33	SPI1	1.58015	3.8712	16.8159	7.80605e-45	4.84634e-42	91.251
34	C1QC	2.22558	6.18781	16.803	8.71306e-45	5.24553e-42	91.1421
35	MS4A6A	1.78961	4.54936	16.7695	1.16087e-44	6.78323e-42	90.8578
36	FCGR1A	1.99148	3.50279	16.7306	1.62059e-44	9.19896e-42	90.5271
37	C1orf162	1.34797	3.15385	16.7199	1.77701e-44	9.80665e-42	90.4358
38	TFEC	1.05298	1.14328	16.6478	3.29308e-44	1.76821e-41	89.8245
39	MPEG1	1.32429	2.07062	16.4571	1.68756e-43	8.82281e-41	88.2051
40	SIRPG	1.48481	1.84234	16.4537	1.73692e-43	8.84807e-41	88.1765
41	PTPRCAP	1.81087	3.54174	16.4504	1.7873e-43	8.87709e-41	88.1482
42	TNFSF13B	1.31459	1.97527	16.4321	2.08993e-43	1.0127e-40	87.9931
43	SNX20	1.23972	1.83607	16.2609	9.05311e-43	4.28234e-40	86.5403
44	ARHGAP15	1.17869	1.98605	16.2571	9.35129e-43	4.32051e-40	86.5082
45	CORO1A	1.43414	5.19184	16.2435	1.05129e-42	4.74682e-40	86.3921
46	DOCK2	1.2261	2.01643	16.2113	1.38434e-42	6.11172e-40	86.1194
47	CD33	1.06941	1.522	16.1949	1.59344e-42	6.88193e-40	85.9799
48	CYBB	1.6124	2.75868	16.1891	1.67507e-42	7.08054e-40	85.9304
49	NKG7	2.17938	4.1847	16.1576	2.19254e-42	9.07484e-40	85.6636
50	GZMH	1.9641	2.53367	16.1493	2.35488e-42	9.54783e-40	85.5928
51	1	1.31279	1.69392	16.1016	3.54161e-42	1.38031e-39	85.1884
52	CD3E	1.85251	3.78975	16.1015	3.54336e-42	1.38031e-39	85.1879
53	GMFG	1.41836	4.63636	16.0903	3.90052e-42	1.49022e-39	85.0927
54	RASAL3	1.27101	2.25403	16.0684	4.70338e-42	1.76306e-39	84.9072
55	ITGAL	1.50945	2.25426	16.0566	5.20543e-42	1.91512e-39	84.8067
56	CD300LF	1.02245	1.3932	16.0186	7.20033e-42	2.60089e-39	84.4852
57	IL21R	1.12688	1.29801	15.9937	8.91483e-42	3.1627e-39	84.2735
58	TBC1D10C	1.50197	2.58457	15.9703	1.08869e-41	3.79456e-39	84.0755
59	IFI30	1.29614	7.73909	15.967	1.11995e-41	3.83622e-39	84.0474
60	PTPN7	1.33574	2.34127	15.9218	1.64789e-41	5.54893e-39	83.6646
61	SEPTIN1	1.37564	2.75782	15.8636	2.71048e-41	8.97485e-39	83.1715
62	TIGIT	1.36519	1.78758	15.773	5.88358e-41	1.91357e-38	82.4033
63	APBB1IP	1.23062	1.88054	15.7712	5.97178e-41	1.91357e-38	82.3886
64	RNASE6	1.39157	3.047	15.7653	6.2811e-41	1.98074e-38	82.3385
65	GIMAP4	1.47596	3.12946	15.7319	8.35611e-41	2.59392e-38	82.0556
66	PSTPIP1	1.4032	2.72347	15.7177	9.43334e-41	2.88326e-38	81.9355
67	CD4	1.58783	3.61459	15.7028	1.07184e-40	3.22641e-38	81.8089
68	CD37	1.60495	3.60448	15.6316	1.96947e-40	5.83992e-38	81.2059
69	WDFY4	1.05219	1.35954	15.6287	2.01803e-40	5.89592e-38	81.1818
70	TRAF3IP3	1.35403	2.52422	15.6143	2.28227e-40	6.57128e-38	81.0599
71	GNGT2	1.0625	1.83167	15.5758	3.17042e-40	8.9981e-38	80.7341
72	IL10RA	1.3571	2.42826	15.504	5.85048e-40	1.63706e-37	80.1269
73	CD8A	1.94529	2.92014	15.4784	7.28246e-40	2.00945e-37	79.9099
74	CD86	1.21387	2.18614	15.4746	7.52243e-40	2.04723e-37	79.8778
75	IL12RB1	1.11582	1.46983	15.4614	8.42056e-40	2.26069e-37	79.766
76	CD52	1.77453	5.65714	15.4281	1.11878e-39	2.96357e-37	79.4844
77	LRRC25	1.03317	1.62151	15.4027	1.38893e-39	3.63077e-37	79.27
78	FGL2	1.46858	2.1727	15.3951	1.48274e-39	3.82565e-37	79.2053
79	EVI2A	1.27141	2.22116	15.3635	1.94125e-39	4.94445e-37	78.9382
80	C3AR1	1.33582	2.26316	15.3401	2.36906e-39	5.95773e-37	78.7409
81	BTK	1.02474	1.6151	15.333	2.51615e-39	6.24853e-37	78.6812
82	SPN	1.17114	1.7961	15.3294	2.59511e-39	6.36506e-37	78.6505
83	PDCD1	1.22961	1.38172	15.3051	3.19291e-39	7.7358e-37	78.4451
84	LAIR1	1.57347	3.01003	15.2708	4.27646e-39	1.02362e-36	78.1555
85	IL16	1.23602	2.20968	15.2647	4.50641e-39	1.06582e-36	78.1036
86	CTLA4	1.12064	1.49558	15.2318	5.96296e-39	1.39372e-36	77.826
87	FCGR3A	2.00232	4.16011	15.1101	1.68148e-38	3.83976e-36	76.7986
88	LY86	1.24276	2.0292	15.0141	3.80389e-38	8.58772e-36	75.9896
89	CXCL9	2.76701	4.02427	14.9885	4.73141e-38	1.05617e-35	75.7734
90	ARHGAP9	1.39225	3.44483	14.9325	7.61787e-38	1.6816e-35	75.3014
91	SLA	1.32472	2.42037	14.9065	9.5012e-38	2.07429e-35	75.0824
92	MNDA	1.31954	2.23339	14.8854	1.13628e-37	2.45376e-35	74.9051
93	CST7	1.6273	3.12954	14.8744	1.24753e-37	2.6489e-35	74.8125
94	CXCR6	1.47593	2.15696	14.8739	1.25332e-37	2.6489e-35	74.808
95	CCL5	2.10333	5.35712	14.8523	1.505e-37	3.14735e-35	74.6266
96	MYO1F	1.14844	2.53116	14.8096	2.16414e-37	4.42102e-35	74.2666
97	EVI2B	1.37559	2.57357	14.8062	2.22723e-37	4.46953e-35	74.2382
98	SIGLEC1	1.26607	1.60903	14.7932	2.48611e-37	4.93915e-35	74.1292
99	IGSF6	1.1469	1.92371	14.7788	2.81019e-37	5.52773e-35	74.0078
100	CYTH4	1.10768	2.31236	14.7108	5.00556e-37	9.6549e-35	73.4357
101	GZMM	1.30582	1.66855	14.6991	5.52907e-37	1.05621e-34	73.3371
102	LAG3	1.69413	2.68244	14.6372	9.34479e-37	1.76812e-34	72.817
103	SH2D1A	1.01919	1.05616	14.6269	1.01928e-36	1.91038e-34	72.7309
104	LILRB2	1.22238	1.92674	14.6092	1.1851e-36	2.18003e-34	72.5816
105	LILRB1	1.03814	1.44895	14.5997	1.28389e-36	2.34009e-34	72.5022
106	ADAMDEC1	1.80651	2.15181	14.5978	1.30485e-36	2.35668e-34	72.4862
107	FCGR1B	1.16686	1.48874	14.5884	1.41289e-36	2.52883e-34	72.4074
108	CD3G	1.13023	1.41853	14.5188	2.5486e-36	4.52081e-34	71.8228
109	LST1	1.49995	4.26727	14.4438	4.80705e-36	8.45148e-34	71.194
110	AOAH	1.4308	2.30846	14.3656	9.31691e-36	1.60956e-33	70.5382
111	SLAMF7	1.65097	2.81576	14.3615	9.64307e-36	1.65154e-33	70.5041
112	SIGLEC10	1.21469	1.67515	14.3152	1.42538e-35	2.42035e-33	70.1169
113	IL2RG	1.79771	4.62308	14.2195	3.19941e-35	5.3414e-33	69.3157
114	MS4A4A	1.35651	2.32142	14.2181	3.23617e-35	5.35775e-33	69.3044
115	CD72	1.09714	1.74458	14.1947	3.94464e-35	6.4767e-33	69.1082
116	CMKLR1	1.01087	1.30012	14.1822	4.38323e-35	7.13785e-33	69.0038
117	IL18BP	1.27074	3.31514	14.1223	7.26092e-35	1.17279e-32	68.5037
118	CD5	1.05091	1.35905	14.1163	7.63724e-35	1.22362e-32	68.4536
119	CD14	1.40012	5.02589	14.1137	7.81052e-35	1.24137e-32	68.4314
120	PARVG	1.35551	2.95659	14.1102	8.04278e-35	1.26814e-32	68.4023
121	FPR3	1.35959	2.34376	14.0621	1.20574e-34	1.88617e-32	68.0011
122	SLAMF6	1.08016	1.30218	14.0548	1.28299e-34	1.99134e-32	67.9396
123	LY96	1.22158	3.00543	14.0177	1.7523e-34	2.69867e-32	67.6307
124	CD163	1.68455	3.50173	13.9822	2.36326e-34	3.6116e-32	67.3343
125	GBP4	2.04278	4.26497	13.9501	3.09461e-34	4.65762e-32	67.0672
126	CXCR2P1	1.18404	0.90738	13.918	4.05584e-34	5.96869e-32	66.7992
127	CCR1	1.06721	1.71829	13.8741	5.8619e-34	8.50061e-32	66.4342
128	CCL4	1.66311	3.83829	13.8528	7.01334e-34	1.00967e-31	66.2565
129	TRBV20-1	1.30979	1.52574	13.851	7.11959e-34	1.01759e-31	66.2416
130	SLCO2B1	1.37714	2.5362	13.7543	1.60329e-33	2.24314e-31	65.4373
131	GZMK	1.58095	1.90725	13.7303	1.95988e-33	2.72287e-31	65.2384
132	LCP2	1.31668	3.26719	13.7027	2.47053e-33	3.40847e-31	65.009
133	APOC1	2.09062	6.88707	13.6879	2.79681e-33	3.83202e-31	64.8861
134	LCP1	1.50335	4.45812	13.6398	4.18552e-33	5.69546e-31	64.4866
135	MS4A7	1.19995	2.32159	13.6138	5.20082e-33	7.02889e-31	64.2715
136	CD300A	1.0113	2.70007	13.5876	6.47903e-33	8.69722e-31	64.0538
137	TRGC2	1.52158	1.82745	13.5633	7.93458e-33	1.05796e-30	63.853
138	RASSF4	1.19014	2.86782	13.5551	8.50209e-33	1.12607e-30	63.7845
139	SP140	1.08251	1.77693	13.5407	9.59045e-33	1.26181e-30	63.6652
140	CSF1R	1.38162	3.06022	13.5397	9.66921e-33	1.2638e-30	63.6571
141	LY9	1.00172	1.07941	13.5084	1.25605e-32	1.63098e-30	63.3979
142	SELPLG	1.23712	3.21825	13.447	2.09612e-32	2.70414e-30	62.8906
143	HK3	1.26003	1.97734	13.3627	4.23602e-32	5.42948e-30	62.1936
144	IKZF1	1.02871	1.631	13.3279	5.66051e-32	7.20881e-30	61.9065
145	GIMAP7	1.34163	2.62989	13.316	6.24785e-32	7.90612e-30	61.8087
146	ADA2	1.53794	3.06427	13.3133	6.39179e-32	8.03707e-30	61.7861
147	APOE	2.17916	6.99275	13.2554	1.03524e-31	1.29353e-29	61.3084
148	HLA-DPB1	1.84491	7.07868	13.1942	1.7215e-31	2.12429e-29	60.8046
149	CD6	1.13289	2.11647	13.1803	1.93242e-31	2.36984e-29	60.6902
150	CYTIP	1.21675	2.35571	13.1437	2.61851e-31	3.19153e-29	60.3892
151	CD96	1.24408	2.09413	12.965	1.15182e-30	1.35404e-28	58.9219
152	USP30-AS1	1.19325	1.83163	12.9633	1.16821e-30	1.36522e-28	58.908
153	FCGR2B	1.25928	2.37144	12.8166	3.92498e-30	4.48147e-28	57.7077
154	BATF	1.49328	3.29393	12.8044	4.33948e-30	4.92643e-28	57.6082
155	IGHM	3.24002	5.72789	12.7759	5.48742e-30	6.15924e-28	57.3758
156	APOC4-APOC2	1.6417	2.77205	12.7732	5.61179e-30	6.26345e-28	57.3536
157	SLA2	1.03557	1.4307	12.7558	6.47606e-30	7.1877e-28	57.2117
158	PLA2G7	1.23339	2.24896	12.7527	6.64289e-30	7.33191e-28	57.1866
159	PILRA	1.0599	2.47104	12.6463	1.59461e-29	1.74066e-27	56.3194
160	PLEK	1.33155	2.61496	12.5567	3.32653e-29	3.55312e-27	55.5912
161	PLA2G2D	1.41928	1.06002	12.5283	4.19925e-29	4.46131e-27	55.3605
162	PTPRC	1.44398	2.85486	12.4819	6.14329e-29	6.49195e-27	54.9838
163	CD7	1.54922	3.60057	12.4492	8.03001e-29	8.39643e-27	54.7186
164	NCF1C	1.01025	1.81587	12.4108	1.09907e-28	1.13136e-26	54.4078
165	CD79B	1.12804	1.74337	12.4018	1.18285e-28	1.20511e-26	54.3351
166	ZAP70	1.31472	2.32479	12.3825	1.38483e-28	1.4037e-26	54.179
167	APOC2	1.69049	2.61334	12.3513	1.78685e-28	1.802e-26	53.9266
168	SLC7A7	1.20208	2.95705	12.3213	2.28165e-28	2.27786e-26	53.6846
169	PRF1	1.52475	2.65201	12.3085	2.53374e-28	2.51689e-26	53.5808
170	SAMSN1	1.10336	2.40531	12.2973	2.77635e-28	2.74417e-26	53.4903
171	JAML	1.3635	2.72782	12.2651	3.60673e-28	3.54727e-26	53.2312
172	KLRD1	1.16369	1.43341	12.2379	4.50242e-28	4.38478e-26	53.0116
173	SRGN	1.43136	5.41559	12.1686	7.91055e-28	7.62907e-26	52.4537
174	GZMB	1.8956	4.07846	12.1395	1.00159e-27	9.56659e-26	52.22
175	CXCL13	2.33231	3.1866	12.1373	1.01991e-27	9.69504e-26	52.2021
176	APOL3	1.48915	4.30269	12.1302	1.08092e-27	1.0226e-25	52.1446
177	IL4I1	1.23823	2.99393	12.0542	2.00164e-27	1.87578e-25	51.5346
178	GBP5	2.21782	3.88916	12.0143	2.76384e-27	2.56585e-25	51.2152
179	IFNG	1.03678	0.927086	11.9688	3.99223e-27	3.655e-25	50.8512
180	HLA-DPA1	1.87826	6.94982	11.9637	4.16106e-27	3.7921e-25	50.8102
181	NCF1	1.13749	2.61596	11.9334	5.31454e-27	4.82118e-25	50.568
182	TNFRSF1B	1.12639	3.63516	11.9274	5.57954e-27	5.03858e-25	50.5199
183	CD74	1.78129	10.5805	11.8954	7.22244e-27	6.49268e-25	50.2644
184	GPSM3	1.02353	3.99171	11.8842	7.9093e-27	7.07811e-25	50.1745
185	MSR1	1.22419	2.27294	11.8683	8.98817e-27	7.97178e-25	50.0479
186	TREM2	1.54036	3.28878	11.7952	1.61947e-26	1.41114e-24	49.4652
187	CD247	1.21775	2.58913	11.7745	1.91158e-26	1.64404e-24	49.301
188	GYPC	1.15019	3.21103	11.6871	3.85725e-26	3.27487e-24	48.6063
189	CXCL10	2.5767	5.35066	11.6539	5.0319e-26	4.25399e-24	48.3432
190	KLRK1	1.29226	2.25382	11.6475	5.29589e-26	4.4582e-24	48.2926
191	ZNF683	1.57912	2.16009	11.6084	7.24126e-26	5.99425e-24	47.983
192	LCK	1.15452	2.85786	11.5839	8.81135e-26	7.2637e-24	47.7888
193	BIN2	1.10237	2.24507	11.5562	1.09946e-25	9.02603e-24	47.5697
194	CTSW	1.55719	3.04842	11.5118	1.56659e-25	1.26006e-23	47.2194
195	HLA-DRA	1.80862	9.05608	11.4638	2.29671e-25	1.83248e-23	46.8408
196	GZMA	1.70341	3.91707	11.3465	5.83189e-25	4.54361e-23	45.9188
197	ITM2A	1.17248	2.44163	11.3097	7.80802e-25	6.01248e-23	45.6301
198	LINC01871	1.55814	3.07277	11.2126	1.68371e-24	1.29152e-22	44.87
199	RCSD1	1.01602	1.84296	11.2012	1.84171e-24	1.40728e-22	44.7812
200	NAPSB	1.3245	2.73835	11.094	4.28717e-24	3.202e-22	43.9455
201	CALHM6	1.4282	4.42788	10.9172	1.7137e-23	1.24711e-21	42.5751
202	LINC02446	1.2757	1.16524	10.8819	2.25762e-23	1.62507e-21	42.3025
203	IRF8	1.09253	2.20021	10.8708	2.46282e-23	1.76639e-21	42.2165
204	SPOCK2	1.27128	2.77738	10.8475	2.95216e-23	2.10973e-21	42.0373
205	FCGR2A	1.11394	3.71451	10.8302	3.37747e-23	2.40502e-21	41.9042
206	CD38	1.19925	1.93306	10.7956	4.42187e-23	3.13748e-21	41.6378
207	IL2RB	1.20384	2.60864	10.7414	6.73888e-23	4.73079e-21	41.2212
208	GBP1P1	1.28465	2.03227	10.6603	1.26331e-22	8.71466e-21	40.5999
209	GBP1	1.65781	5.44756	10.6372	1.51068e-22	1.03136e-20	40.4232
210	HLA-DQA1	2.13599	5.21098	10.634	1.54842e-22	1.04991e-20	40.3988
211	GPR171	1.08875	1.4806	10.6277	1.62571e-22	1.09485e-20	40.3506
212	LGALS2	1.51443	2.07492	10.6168	1.76834e-22	1.18289e-20	40.2675
213	STAB1	1.04574	4.5059	10.6111	1.84781e-22	1.23189e-20	40.224
214	HAMP	1.02761	1.51	10.5745	2.4517e-22	1.62903e-20	39.9445
215	CXCL11	2.08757	3.13222	10.5116	3.97882e-22	2.59171e-20	39.4659
216	ZBP1	1.21141	2.04994	10.4163	8.27028e-22	5.31733e-20	38.7427
217	IGHG1	2.8215	10.2741	10.4069	8.88513e-22	5.69422e-20	38.6719
218	IGKC	2.72213	11.1079	10.3522	1.35024e-21	8.59784e-20	38.2583
219	AC020656.1	1.92209	4.41483	10.3287	1.61605e-21	1.00963e-19	38.0807
220	ACP5	1.16863	5.35125	10.2649	2.62703e-21	1.63097e-19	37.6006
221	HLA-DRB1	1.82361	7.63574	10.2572	2.78559e-21	1.72403e-19	37.5427
222	IGHG3	2.77477	7.03205	10.2567	2.79695e-21	1.72568e-19	37.5387
223	LTB	1.40909	3.98389	10.239	3.19909e-21	1.96769e-19	37.406
224	CLEC10A	1.11129	1.5319	10.2293	3.44505e-21	2.11243e-19	37.3328
225	VSIG4	1.3277	2.44706	10.2138	3.87586e-21	2.36928e-19	37.2164
226	IGLC3	2.7097	8.32822	10.1484	6.3639e-21	3.80818e-19	36.7265
227	XCL2	1.09728	1.68165	10.1323	7.18613e-21	4.28729e-19	36.6064
228	HLA-DOA	1.5328	2.76063	10.1279	7.43073e-21	4.41995e-19	36.5734
229	CD79A	1.59394	2.4737	10.1269	7.48798e-21	4.44071e-19	36.5658
230	UBD	2.23702	5.43028	10.071	1.14231e-20	6.69448e-19	36.1486
231	IDO1	2.35141	5.16757	10.0378	1.46738e-20	8.54913e-19	35.9012
232	LYZ	1.8896	5.79473	10.0247	1.61876e-20	9.4035e-19	35.8042
233	ALOX5AP	1.14086	4.20971	9.98441	2.1919e-20	1.25494e-18	35.5049
234	CCL19	2.12814	3.01154	9.91349	3.7315e-20	2.11207e-18	34.9794
235	RENBP	1.06502	3.0084	9.89797	4.19138e-20	2.35227e-18	34.8647
236	FYB1	1.08278	2.26626	9.88102	4.75775e-20	2.64768e-18	34.7395
237	CCL4L2	1.36618	3.13076	9.8773	4.89182e-20	2.71469e-18	34.7121
238	CCL3	1.25557	3.46709	9.86026	5.55641e-20	3.06637e-18	34.5863
239	IGKV1-17	2.47431	3.70473	9.81785	7.62459e-20	4.19606e-18	34.2738
240	IGKV3-11	2.62117	7.26599	9.79652	8.93769e-20	4.90511e-18	34.1169
241	IGLV1-47	2.45487	4.34536	9.75561	1.21166e-19	6.59508e-18	33.8165
242	APOBEC3G	1.08729	3.8528	9.74495	1.31154e-19	7.08054e-18	33.7383
243	TNFRSF17	1.00367	1.14038	9.7359	1.40272e-19	7.55229e-18	33.6719
244	WIPF1	1.00959	3.42566	9.70233	1.79935e-19	9.55819e-18	33.4261
245	FOLR2	1.1017	2.31093	9.69555	1.89209e-19	9.99738e-18	33.3765
246	IGLV2-23	2.46662	4.64396	9.65028	2.64505e-19	1.38652e-17	33.0458
247	HLA-DRB6	1.571	3.7593	9.62159	3.26917e-19	1.70918e-17	32.8367
248	IRF1	1.07492	6.03352	9.6107	3.54276e-19	1.83771e-17	32.7574
249	HCK	1.09671	3.0976	9.54105	5.91629e-19	3.04505e-17	32.2512
250	SERPING1	1.41809	6.81358	9.52726	6.54746e-19	3.3612e-17	32.1512
251	GBP2	1.21178	6.56953	9.50943	7.46303e-19	3.81152e-17	32.022
252	VAMP5	1.10122	5.52531	9.50831	7.52457e-19	3.8331e-17	32.0139
253	IGLC2	2.48591	9.41256	9.47807	9.39163e-19	4.77195e-17	31.7952
254	IGKV1D-39	2.64025	6.1786	9.44507	1.19571e-18	6.04458e-17	31.5569
255	MZB1	1.92698	3.9874	9.37282	2.02595e-18	1.01384e-16	31.0367
256	SELL	1.03162	2.06781	9.3434	2.50965e-18	1.24648e-16	30.8254
257	IGLV1-51	2.331	4.67025	9.27265	4.19347e-18	2.05708e-16	30.319
258	IGLL5	2.21799	4.60465	9.19988	7.09568e-18	3.43829e-16	29.8003
259	HLA-DMA	1.39678	6.40181	9.19855	7.16446e-18	3.46317e-16	29.7907
260	IGLV1-44	2.42387	4.60497	9.19104	7.56304e-18	3.64697e-16	29.7373
261	LSP1	1.35326	5.21784	9.18686	7.79456e-18	3.7495e-16	29.7076
262	HLA-DMB	1.49779	5.61816	9.14953	1.01976e-17	4.82368e-16	29.4426
263	CIITA	1.24019	3.01652	9.1441	1.06036e-17	5.00385e-16	29.4041
264	IGLV1-40	2.44601	5.01574	9.11367	1.31942e-17	6.15326e-16	29.1886
265	IGKV1-9	2.37356	4.05828	9.10924	1.3621e-17	6.32262e-16	29.1572
266	IGKV4-1	2.39875	5.20034	9.09621	1.49546e-17	6.8774e-16	29.0651
267	SAMD9L	1.07638	2.8085	9.09123	1.54984e-17	7.11099e-16	29.0299
268	STAT1	1.0832	6.60996	9.076	1.72844e-17	7.91219e-16	28.9223
269	IGKV1-8	2.14237	3.3956	9.05739	1.9747e-17	9.01871e-16	28.791
270	TAP1	1.09335	6.93633	9.03792	2.26965e-17	1.03183e-15	28.6538
271	ETV7	1.10104	3.87441	9.01825	2.61197e-17	1.18475e-15	28.5153
272	IGLC1	2.44833	7.86792	9.01764	2.62331e-17	1.18718e-15	28.511
273	IGKV1-33	2.52163	5.15221	9.014	2.69233e-17	1.21565e-15	28.4854
274	CHIT1	1.60482	1.81768	9.01008	2.76871e-17	1.24448e-15	28.4578
275	PSMB9	1.25534	7.30544	9.00416	2.88815e-17	1.29524e-15	28.4162
276	BATF2	1.19097	2.80338	8.99398	3.10542e-17	1.38953e-15	28.3447
277	RGS1	1.43557	4.7851	8.98717	3.25975e-17	1.45205e-15	28.2969
278	HLA-DQA2	1.59012	2.94386	8.98289	3.36067e-17	1.49366e-15	28.2668
279	A2M	1.01141	5.27536	8.9531	4.154e-17	1.82988e-15	28.0579
280	IGHGP	2.16778	4.38075	8.91519	5.43714e-17	2.37929e-15	27.7926
281	IGKV1-27	2.0543	3.3849	8.90835	5.70732e-17	2.49203e-15	27.7448
282	IGLV7-43	1.81639	2.3481	8.8884	6.57381e-17	2.85781e-15	27.6055
283	IGKV1-5	2.37582	5.19907	8.85879	8.10557e-17	3.49313e-15	27.3991
284	JCHAIN	2.07645	5.03013	8.84191	9.13205e-17	3.91005e-15	27.2816
285	IGHV4-34	1.99361	3.00527	8.83639	9.49455e-17	4.04782e-15	27.2432
286	IGHV3-23	2.48083	5.03251	8.80288	1.20244e-16	5.08273e-15	27.0104
287	CCL8	1.04543	1.40839	8.77391	1.47434e-16	6.17947e-15	26.8096
288	IGLV3-25	2.35116	4.73479	8.75083	1.73382e-16	7.25174e-15	26.6499
289	IGKV2-28	2.57486	5.4908	8.70349	2.41598e-16	9.97886e-15	26.323
290	IGHV3-30	2.38156	4.83523	8.68614	2.72775e-16	1.12432e-14	26.2035
291	IGKV3-20	2.5029	6.92183	8.68188	2.81005e-16	1.15584e-14	26.1742
292	IGLV2-14	2.32816	5.35146	8.64831	3.55222e-16	1.45509e-14	25.9433
293	IGKV3-15	2.38788	5.58448	8.57514	5.90905e-16	2.37642e-14	25.4421
294	IGLV3-19	2.30636	4.61681	8.56962	6.13973e-16	2.4642e-14	25.4044
295	AC005515.1	1.16109	1.15821	8.568	6.20945e-16	2.48716e-14	25.3933
296	CCL18	1.71687	3.42789	8.53456	7.82782e-16	3.1228e-14	25.1652
297	IGHV3-21	2.34798	4.27211	8.51573	8.91684e-16	3.54302e-14	25.037
298	IGHV4-39	2.29576	3.91737	8.51375	9.03935e-16	3.58453e-14	25.0235
299	IGLV6-57	1.94147	3.31553	8.46488	1.2664e-15	4.96244e-14	24.6916
300	C2	1.45531	4.5331	8.41453	1.79023e-15	6.90613e-14	24.3508
301	IGHV4-59	2.14791	3.82641	8.40345	1.93172e-15	7.4375e-14	24.276
302	TRIM22	1.15398	4.90848	8.37412	2.36164e-15	9.02282e-14	24.0782
303	IGHG2	2.39702	7.649	8.369	2.44579e-15	9.30855e-14	24.0437
304	IGHV1-18	2.09841	3.8553	8.367	2.4794e-15	9.41839e-14	24.0303
305	EPSTI1	1.23202	4.24579	8.34182	2.94512e-15	1.11026e-13	23.8609
306	IGLV3-10	2.12231	3.45249	8.28242	4.41471e-15	1.64554e-13	23.4626
307	IGKV1-6	1.94471	2.98394	8.24681	5.62258e-15	2.07243e-13	23.2246
308	OR2I1P	1.26679	1.88644	8.24168	5.82165e-15	2.14183e-13	23.1904
309	IGKV2-30	1.73116	2.43922	8.21642	6.90812e-15	2.53217e-13	23.022
310	IGLV4-69	2.02601	3.15592	8.09542	1.56103e-14	5.598e-13	22.2202
311	IGHV2-5	1.94927	3.15807	8.06255	1.94559e-14	6.91815e-13	22.0037
312	IGHV3-33	2.23395	3.93374	8.06248	1.94657e-14	6.91815e-13	22.0032
313	IGHV1-69D	2.13253	4.14664	8.0393	2.27274e-14	8.06295e-13	21.8509
314	GNLY	1.51847	4.43859	8.02291	2.5355e-14	8.97911e-13	21.7433
315	IGLV3-1	2.19993	4.83463	7.97327	3.52887e-14	1.2343e-12	21.4183
316	CD8B	1.28535	2.53925	7.93924	4.42288e-14	1.5335e-12	21.1964
317	IGHA1	2.29706	8.22123	7.9192	5.05086e-14	1.74514e-12	21.0659
318	CCL21	1.62561	3.07714	7.9132	5.2554e-14	1.81266e-12	21.0269
319	IGKV1-16	1.96826	3.46334	7.8964	5.87258e-14	2.01852e-12	20.9178
320	CLIC2	1.0548	2.37304	7.87592	6.72253e-14	2.3027e-12	20.7849
321	PTGDS	1.64438	4.73964	7.79894	1.11528e-13	3.78758e-12	20.2876
322	CD40	1.08978	4.18169	7.79128	1.17267e-13	3.9689e-12	20.2383
323	TMEM176B	1.28231	5.238	7.78853	1.19402e-13	4.03428e-12	20.2206
324	HLA-DQB1	1.70257	5.91753	7.75433	1.49332e-13	5.01993e-12	20.0009
325	IGHV3-74	1.72346	2.61731	7.72327	1.82881e-13	6.12699e-12	19.8018
326	IGLV2-11	1.96211	4.22718	7.69007	2.26978e-13	7.56606e-12	19.5897
327	IGKV2-24	1.88939	2.85214	7.68466	2.35102e-13	7.81064e-12	19.5552
328	IGLV2-8	1.93024	3.54498	7.65194	2.90692e-13	9.54751e-12	19.3468
329	PLAAT4	1.2799	6.14264	7.65191	2.90746e-13	9.54751e-12	19.3466
330	CPVL	1.04744	3.73358	7.61745	3.63327e-13	1.18721e-11	19.1278
331	IGHV3-15	1.87111	3.47243	7.60024	4.06032e-13	1.3224e-11	19.0187
332	IGHV3-53	1.32831	1.58884	7.59595	4.17416e-13	1.35062e-11	18.9916
333	TYMP	1.06906	7.45346	7.5546	5.44685e-13	1.75385e-11	18.7304
334	IGHV1-24	1.75929	2.91403	7.55277	5.51113e-13	1.76882e-11	18.7188
335	IGHV3-11	1.93106	3.40107	7.54573	5.76614e-13	1.8447e-11	18.6744
336	HLA-F	1.13661	7.59629	7.5165	6.95456e-13	2.20593e-11	18.4905
337	TRDC	1.25722	2.43415	7.47491	9.07278e-13	2.83856e-11	18.2297
338	IGLV3-21	1.97188	4.16912	7.4604	9.95241e-13	3.09913e-11	18.1389
339	IGHV5-51	2.0627	4.17348	7.41433	1.33414e-12	4.10937e-11	17.8514
340	IFIT3	1.2014	4.53845	7.41224	1.35192e-12	4.15767e-11	17.8384
341	IGLV7-46	1.58372	2.35023	7.38584	1.59822e-12	4.89999e-11	17.6743
342	HLA-DRB5	1.6726	5.56182	7.36982	1.76876e-12	5.40615e-11	17.5748
343	IGHV4-61	1.66713	2.57637	7.2705	3.3051e-12	1.00095e-10	16.9619
344	IGKV2D-29	1.62545	2.39211	7.17777	5.89522e-12	1.76386e-10	16.3947
345	AIM2	1.62623	3.27333	7.17555	5.97701e-12	1.78564e-10	16.3812
346	IGHV1-2	1.9768	3.30823	7.17272	6.08323e-12	1.81465e-10	16.364
347	IGHV3-43	1.39838	2.02649	7.14963	7.01986e-12	2.08466e-10	16.2237
348	HLA-DQB2	1.26222	3.2432	7.13128	7.86503e-12	2.31832e-10	16.1123
349	IGHV3-73	1.43223	2.00423	7.09237	1.00009e-11	2.9133e-10	15.877
350	WARS	1.06094	7.28831	7.07152	1.13717e-11	3.28852e-10	15.7512
351	HLA-B	1.03532	10.6105	6.98576	1.92314e-11	5.48951e-10	15.2367
352	CTSS	1.07054	5.58827	6.97189	2.0929e-11	5.96552e-10	15.1539
353	IGHV4-31	1.42735	2.22086	6.9486	2.41167e-11	6.84466e-10	15.0152
354	IGHV1-46	1.37447	2.16822	6.89372	3.36392e-11	9.45955e-10	14.6895
355	IGHV3-49	1.57825	2.56321	6.8937	3.36435e-11	9.45955e-10	14.6894
356	IGHA2	1.99748	5.45688	6.80585	5.70937e-11	1.58641e-09	14.172
357	CD274	1.00245	2.43595	6.77692	6.78884e-11	1.87847e-09	14.0027
358	IGHG4	1.90759	6.14063	6.75802	7.59984e-11	2.08833e-09	13.8923
359	IFI44L	1.22168	3.5854	6.73724	8.60163e-11	2.35384e-09	13.7713
360	CLEC7A	1.14299	2.9346	6.70642	1.03313e-10	2.81166e-09	13.5922
361	CXCR4	1.00951	4.40579	6.69258	1.12148e-10	3.04794e-09	13.512
362	IGLV8-61	1.55476	2.58642	6.62178	1.70334e-10	4.56683e-09	13.1036
363	IGHV3-7	1.57427	2.78301	6.60423	1.88838e-10	5.05612e-09	13.0028
364	KLHDC7B	1.58399	4.21078	6.46187	4.32828e-10	1.13894e-08	12.1929
365	CCL2	1.08654	4.8171	6.3901	6.54322e-10	1.704e-08	11.7897
366	CXCL8	-1.37798	4.51769	-6.08568	3.64019e-09	9.05128e-08	10.1173
367	MMP9	1.10931	4.31999	6.08365	3.68142e-09	9.14235e-08	10.1063
368	TMEM176A	1.01954	4.40223	5.99222	6.09074e-09	1.48837e-07	9.61642
369	IGLC7	1.48794	2.64833	5.95195	7.58935e-09	1.83428e-07	9.40248
370	RAET1L	-1.11438	2.24744	-5.89188	1.0515e-08	2.49882e-07	9.08551
371	C4A	1.10292	4.81869	5.74567	2.3019e-08	5.37389e-07	8.32449
372	C4B	1.10933	4.81648	5.66316	3.55877e-08	8.13602e-07	7.90174
373	IGKV3D-20	1.11431	2.08893	5.45746	1.03284e-07	2.23038e-06	6.86932
374	MMP12	1.12894	3.41076	5.39949	1.38708e-07	2.93786e-06	6.58397
375	IFI6	1.00534	8.41266	5.27931	2.53688e-07	5.15867e-06	6.00032
376	AREG	-1.00093	3.48189	-5.19881	3.77922e-07	7.50818e-06	5.61543
377	IGFBP2	-1.15232	6.44578	-4.79978	2.54039e-06	4.43497e-05	3.78105
378	IGHD	1.03404	1.95496	4.40882	1.46276e-05	0.000208619	2.10556
379	CCL20	-1.07098	4.03004	-4.39054	1.58297e-05	0.000223042	2.03024
380	AKR1C3	-1.13477	4.69922	-4.32635	2.08456e-05	0.000283851	1.76795
381	AGR2	-1.3983	5.52838	-3.931	0.000105721	0.00110625	0.228126
382	PEG10	-1.02507	2.4976	-3.88845	0.000124974	0.00126677	0.0702871
383	CEACAM5	-1.19237	5.07243	-3.35564	0.000896691	0.00593423	-1.77362
384	TSPAN8	-1.00236	2.01172	-3.29967	0.00108812	0.0068173	-1.95285
