# Supplementary material for: Integrated Analysis of Immune Infiltration Features for Cervical Carcinoma and Their Associated Immunotherapeutic Responses
Source: Front Cell Dev Biol. 2021 Apr 9;9:573497. doi: 10.3389/fcell.2021.573497 (PMC8063060; doi:10.3389/fcell.2021.573497)
Supplement: Supplementary Figure 1 — Flow chart and cluster analysis related information. (A) The diagrammatical flow chart for this study. (B) TME clusters; TCGA matrixes for each k (k = 2–4), displaying the clustering stability using 1,000 iterations of hierarchical clustering. (C) TME gene clusters; TCGA matrixes for each k (k = 2–4), displaying the clustering stability using 1000 iterations of hierarchical clustering. [file Data_Sheet_1.ZIP › Table S3.xlsx]

## Sheet: Sheet 1 98 representative TME s
98 representative TME signature genes
gene	Hazard.Ratio	CI95	P.value
CD48	0.77	0.64-0.92	0.003806
PCED1B-AS1	0.73	0.6-0.89	0.002023
WAS	0.67	0.52-0.87	0.002613
CD2	0.74	0.62-0.89	0.001151
ABI3	0.71	0.56-0.91	0.006324
TNFAIP8L2	0.69	0.53-0.9	0.005424
GIMAP5	0.74	0.59-0.93	0.009395
HAVCR2	0.72	0.57-0.92	0.009508
TRBC1	0.75	0.65-0.88	0.000248
CD27	0.7	0.58-0.85	0.000255
TRAC	0.78	0.67-0.91	0.001369
TRBC2	0.76	0.66-0.88	0.000205
CD3D	0.76	0.65-0.9	0.001056
CXCR3	0.7	0.54-0.89	0.004232
MPEG1	0.69	0.54-0.9	0.005291
SIRPG	0.69	0.54-0.87	0.001599
PTPRCAP	0.75	0.63-0.9	0.001692
SNX20	0.68	0.52-0.89	0.005274
ARHGAP15	0.65	0.49-0.86	0.002424
CORO1A	0.75	0.61-0.93	0.008356
GZMH	0.79	0.66-0.94	0.006951
1	0.68	0.53-0.89	0.004427
CD3E	0.75	0.63-0.89	0.00078
GMFG	0.75	0.61-0.93	0.009167
RASAL3	0.7	0.54-0.9	0.005509
CD300LF	0.62	0.44-0.88	0.008098
IL21R	0.66	0.48-0.9	0.008075
TBC1D10C	0.69	0.55-0.86	0.000862
IFI30	0.64	0.5-0.82	0.000378
PTPN7	0.7	0.55-0.89	0.004112
SEPTIN1	0.66	0.51-0.84	0.000844
TIGIT	0.67	0.52-0.86	0.00159
PSTPIP1	0.68	0.54-0.86	0.001306
CD37	0.75	0.62-0.91	0.003016
WDFY4	0.65	0.48-0.9	0.008858
GNGT2	0.67	0.5-0.9	0.008673
CD8A	0.77	0.65-0.92	0.003246
IL12RB1	0.64	0.47-0.87	0.004863
CD52	0.75	0.64-0.88	0.000598
SPN	0.67	0.51-0.89	0.006215
IL16	0.72	0.55-0.92	0.009978
CTLA4	0.69	0.52-0.91	0.009803
LY86	0.71	0.54-0.92	0.008927
ARHGAP9	0.69	0.56-0.86	0.000827
CST7	0.74	0.61-0.89	0.00147
CXCR6	0.7	0.56-0.87	0.001588
CCL5	0.82	0.72-0.95	0.006095
IGSF6	0.66	0.49-0.87	0.004078
GZMM	0.7	0.54-0.9	0.005148
LAG3	0.72	0.59-0.88	0.001154
SH2D1A	0.59	0.41-0.83	0.002929
CD3G	0.67	0.5-0.9	0.007757
LST1	0.76	0.62-0.92	0.005887
IL18BP	0.72	0.56-0.92	0.007561
CD5	0.64	0.47-0.88	0.005044
SLAMF6	0.62	0.45-0.85	0.003195
CXCR2P1	0.66	0.49-0.89	0.005658
TRBV20-1	0.65	0.51-0.84	0.001006
GZMK	0.75	0.61-0.92	0.005303
TRGC2	0.7	0.56-0.87	0.001311
LY9	0.55	0.38-0.79	0.001238
SELPLG	0.72	0.56-0.91	0.005736
IKZF1	0.67	0.5-0.9	0.008024
GIMAP7	0.73	0.59-0.91	0.005376
HLA-DPB1	0.82	0.7-0.95	0.009039
CD6	0.57	0.43-0.75	6.8e-05
USP30-AS1	0.69	0.54-0.89	0.0036
IGHM	0.89	0.82-0.97	0.00967
SLA2	0.63	0.46-0.85	0.003116
PILRA	0.59	0.44-0.79	0.000373
PLA2G2D	0.65	0.49-0.85	0.001529
CD7	0.77	0.64-0.92	0.003564
CD79B	0.7	0.53-0.91	0.007257
ZAP70	0.64	0.52-0.8	7.9e-05
JAML	0.74	0.6-0.9	0.002959
CD247	0.72	0.58-0.9	0.004467
KLRK1	0.68	0.55-0.86	0.000969
ZNF683	0.79	0.66-0.94	0.009095
LCK	0.73	0.58-0.92	0.007876
BIN2	0.63	0.49-0.81	0.000285
ITM2A	0.73	0.58-0.92	0.007678
LINC01871	0.78	0.66-0.93	0.004301
NAPSB	0.75	0.61-0.92	0.005253
LINC02446	0.7	0.54-0.9	0.006337
GPR171	0.71	0.55-0.91	0.007825
LGALS2	0.76	0.64-0.92	0.004575
HAMP	0.68	0.51-0.9	0.007174
AC020656.1	0.82	0.72-0.93	0.00144
CLEC10A	0.72	0.56-0.92	0.009217
CCL19	0.82	0.72-0.93	0.001782
RENBP	0.73	0.58-0.91	0.006246
SELL	0.69	0.54-0.87	0.001889
LSP1	0.78	0.66-0.91	0.002329
ETV7	0.77	0.64-0.93	0.006837
CHIT1	0.76	0.64-0.89	0.001043
PLAAT4	0.8	0.69-0.92	0.002461
CXCL8	1.29	1.15-1.45	2e-05
CCL20	1.17	1.05-1.3	0.005883
