# Supplementary material for: Integrated Analysis of Immune Infiltration Features for Cervical Carcinoma and Their Associated Immunotherapeutic Responses
Source: Front Cell Dev Biol. 2021 Apr 9;9:573497. doi: 10.3389/fcell.2021.573497 (PMC8063060; doi:10.3389/fcell.2021.573497)
Supplement: Supplementary Figure 1 — Flow chart and cluster analysis related information. (A) The diagrammatical flow chart for this study. (B) TME clusters; TCGA matrixes for each k (k = 2–4), displaying the clustering stability using 1,000 iterations of hierarchical clustering. (C) TME gene clusters; TCGA matrixes for each k (k = 2–4), displaying the clustering stability using 1000 iterations of hierarchical clustering. [file Data_Sheet_1.ZIP › Table S4.xlsx]

## Sheet: Sheet1- GO enrichment analysis 
GO enrichment analysis of TME gene clusters based on 98 genes
	ID	Description	GeneRatio	BgRatio	pvalue	p.adjust	qvalue	geneID	Count
GO:0042110	GO:0042110	T cell activation	31/85	443/17913	2.3797e-28	2.6843e-25	2.01898e-25	WAS/CD2/HAVCR2/CD27/CD3D/SIRPG/CORO1A/SIT1/CD3E/RASAL3/TIGIT/CD8A/IL12RB1/SPN/CTLA4/CCL5/LAG3/CD3G/SLAMF6/LY9/HLA-DPB1/CD6/SLA2/PLA2G2D/CD7/ZAP70/JAML/KLRK1/ZNF683/LCK/CCL19	31
GO:0002694	GO:0002694	regulation of leukocyte activation	25/85	492/17913	2.42162e-19	1.36579e-16	1.02728e-16	CD2/HAVCR2/CD27/SIRPG/CORO1A/SIT1/CD3E/RASAL3/CD300LF/TIGIT/IL12RB1/SPN/CTLA4/CST7/CCL5/LAG3/LST1/HLA-DPB1/CD6/SLA2/ZAP70/KLRK1/ZNF683/LCK/CCL19	25
GO:0051249	GO:0051249	regulation of lymphocyte activation	23/85	401/17913	5.81595e-19	1.88449e-16	1.41741e-16	CD2/HAVCR2/CD27/SIRPG/CORO1A/SIT1/CD3E/RASAL3/TIGIT/IL12RB1/SPN/CTLA4/CCL5/LAG3/LST1/HLA-DPB1/CD6/SLA2/ZAP70/KLRK1/ZNF683/LCK/CCL19	23
GO:0050863	GO:0050863	regulation of T cell activation	21/85	307/17913	6.68258e-19	1.88449e-16	1.41741e-16	CD2/HAVCR2/CD27/SIRPG/CORO1A/SIT1/CD3E/RASAL3/TIGIT/IL12RB1/SPN/CTLA4/CCL5/LAG3/HLA-DPB1/CD6/ZAP70/KLRK1/ZNF683/LCK/CCL19	21
GO:0007159	GO:0007159	leukocyte cell-cell adhesion	20/85	328/17913	4.8142e-17	1.08608e-14	8.16894e-15	HAVCR2/CD27/SIRPG/CORO1A/CD3E/RASAL3/TIGIT/IL12RB1/SPN/CTLA4/CCL5/LAG3/SELPLG/HLA-DPB1/CD6/ZAP70/KLRK1/LCK/CCL19/SELL	20
GO:1903037	GO:1903037	regulation of leukocyte cell-cell adhesion	18/85	295/17913	2.11419e-15	3.97468e-13	2.98954e-13	HAVCR2/CD27/SIRPG/CORO1A/CD3E/RASAL3/TIGIT/IL12RB1/SPN/CTLA4/CCL5/LAG3/HLA-DPB1/CD6/ZAP70/KLRK1/LCK/CCL19	18
GO:0050870	GO:0050870	positive regulation of T cell activation	15/85	198/17913	2.40327e-14	3.87269e-12	2.91283e-12	HAVCR2/CD27/SIRPG/CORO1A/CD3E/RASAL3/IL12RB1/CTLA4/CCL5/HLA-DPB1/CD6/ZAP70/KLRK1/LCK/CCL19	15
GO:1903039	GO:1903039	positive regulation of leukocyte cell-cell adhesion	15/85	214/17913	7.57523e-14	1.06811e-11	8.03374e-12	HAVCR2/CD27/SIRPG/CORO1A/CD3E/RASAL3/IL12RB1/CTLA4/CCL5/HLA-DPB1/CD6/ZAP70/KLRK1/LCK/CCL19	15
GO:0030098	GO:0030098	lymphocyte differentiation	17/85	325/17913	1.72534e-13	2.16242e-11	1.62646e-11	CD2/CD27/CD3D/CD3E/IL12RB1/SPN/CTLA4/LAG3/SLAMF6/LY9/IKZF1/PLA2G2D/ZAP70/ZNF683/LCK/ITM2A/CCL19	17
GO:0022407	GO:0022407	regulation of cell-cell adhesion	18/85	389/17913	2.4932e-13	2.81233e-11	2.11529e-11	HAVCR2/CD27/SIRPG/CORO1A/CD3E/RASAL3/TIGIT/IL12RB1/SPN/CTLA4/CCL5/LAG3/HLA-DPB1/CD6/ZAP70/KLRK1/LCK/CCL19	18
GO:0030217	GO:0030217	T cell differentiation	15/85	234/17913	2.80744e-13	2.8789e-11	2.16536e-11	CD2/CD27/CD3D/CD3E/IL12RB1/SPN/CTLA4/LAG3/SLAMF6/LY9/PLA2G2D/ZAP70/ZNF683/LCK/CCL19	15
GO:0022409	GO:0022409	positive regulation of cell-cell adhesion	15/85	251/17913	7.7907e-13	7.32326e-11	5.50816e-11	HAVCR2/CD27/SIRPG/CORO1A/CD3E/RASAL3/IL12RB1/CTLA4/CCL5/HLA-DPB1/CD6/ZAP70/KLRK1/LCK/CCL19	15
GO:0002696	GO:0002696	positive regulation of leukocyte activation	16/85	305/17913	9.20812e-13	7.98981e-11	6.00951e-11	CD2/HAVCR2/CD27/SIRPG/CORO1A/CD3E/RASAL3/IL12RB1/CTLA4/CCL5/HLA-DPB1/CD6/ZAP70/KLRK1/LCK/CCL19	16
GO:0051251	GO:0051251	positive regulation of lymphocyte activation	15/85	258/17913	1.16044e-12	9.34985e-11	7.03246e-11	HAVCR2/CD27/SIRPG/CORO1A/CD3E/RASAL3/IL12RB1/CTLA4/CCL5/HLA-DPB1/CD6/ZAP70/KLRK1/LCK/CCL19	15
GO:0050867	GO:0050867	positive regulation of cell activation	16/85	319/17913	1.82566e-12	1.3729e-10	1.03262e-10	CD2/HAVCR2/CD27/SIRPG/CORO1A/CD3E/RASAL3/IL12RB1/CTLA4/CCL5/HLA-DPB1/CD6/ZAP70/KLRK1/LCK/CCL19	16
GO:0050900	GO:0050900	leukocyte migration	18/85	467/17913	5.3978e-12	3.63471e-10	2.73383e-10	CD48/CD2/CXCR3/SIRPG/CORO1A/SPN/IL16/CCL5/SELPLG/IGHM/ZAP70/JAML/KLRK1/LCK/CCL19/SELL/CXCL8/CCL20	18
GO:0042129	GO:0042129	regulation of T cell proliferation	12/85	149/17913	5.47784e-12	3.63471e-10	2.73383e-10	HAVCR2/CORO1A/CD3E/RASAL3/IL12RB1/SPN/CTLA4/CCL5/HLA-DPB1/CD6/ZAP70/CCL19	12
GO:0050670	GO:0050670	regulation of lymphocyte proliferation	13/85	199/17913	9.71026e-12	6.0851e-10	4.57688e-10	HAVCR2/CORO1A/CD3E/RASAL3/IL12RB1/SPN/CTLA4/CCL5/LST1/HLA-DPB1/CD6/ZAP70/CCL19	13
GO:0032944	GO:0032944	regulation of mononuclear cell proliferation	13/85	200/17913	1.03463e-11	6.14243e-10	4.62e-10	HAVCR2/CORO1A/CD3E/RASAL3/IL12RB1/SPN/CTLA4/CCL5/LST1/HLA-DPB1/CD6/ZAP70/CCL19	13
GO:0042102	GO:0042102	positive regulation of T cell proliferation	10/85	90/17913	1.41051e-11	7.95527e-10	5.98352e-10	HAVCR2/CORO1A/CD3E/RASAL3/IL12RB1/CCL5/HLA-DPB1/CD6/ZAP70/CCL19	10
GO:0070663	GO:0070663	regulation of leukocyte proliferation	13/85	214/17913	2.42901e-11	1.30472e-09	9.81343e-10	HAVCR2/CORO1A/CD3E/RASAL3/IL12RB1/SPN/CTLA4/CCL5/LST1/HLA-DPB1/CD6/ZAP70/CCL19	13
GO:0042098	GO:0042098	T cell proliferation	12/85	177/17913	4.18746e-11	2.14703e-09	1.61488e-09	HAVCR2/CORO1A/CD3E/RASAL3/IL12RB1/SPN/CTLA4/CCL5/HLA-DPB1/CD6/ZAP70/CCL19	12
GO:0002521	GO:0002521	leukocyte differentiation	17/85	485/17913	1.0008e-10	4.90828e-09	3.69174e-09	CD2/CD27/CD3D/CD3E/IL12RB1/SPN/CTLA4/LAG3/SLAMF6/LY9/IKZF1/PLA2G2D/ZAP70/ZNF683/LCK/ITM2A/CCL19	17
GO:0046651	GO:0046651	lymphocyte proliferation	13/85	244/17913	1.25093e-10	5.87935e-09	4.42213e-09	HAVCR2/CORO1A/CD3E/RASAL3/IL12RB1/SPN/CTLA4/CCL5/LST1/HLA-DPB1/CD6/ZAP70/CCL19	13
GO:0032943	GO:0032943	mononuclear cell proliferation	13/85	246/17913	1.38425e-10	6.24574e-09	4.69771e-09	HAVCR2/CORO1A/CD3E/RASAL3/IL12RB1/SPN/CTLA4/CCL5/LST1/HLA-DPB1/CD6/ZAP70/CCL19	13
GO:0045785	GO:0045785	positive regulation of cell adhesion	15/85	388/17913	3.75111e-10	1.59826e-08	1.20212e-08	HAVCR2/CD27/SIRPG/CORO1A/CD3E/RASAL3/IL12RB1/CTLA4/CCL5/HLA-DPB1/CD6/ZAP70/KLRK1/LCK/CCL19	15
GO:0050671	GO:0050671	positive regulation of lymphocyte proliferation	10/85	125/17913	3.82561e-10	1.59826e-08	1.20212e-08	HAVCR2/CORO1A/CD3E/RASAL3/IL12RB1/CCL5/HLA-DPB1/CD6/ZAP70/CCL19	10
GO:0032946	GO:0032946	positive regulation of mononuclear cell proliferation	10/85	126/17913	4.13955e-10	1.66765e-08	1.25431e-08	HAVCR2/CORO1A/CD3E/RASAL3/IL12RB1/CCL5/HLA-DPB1/CD6/ZAP70/CCL19	10
GO:0070661	GO:0070661	leukocyte proliferation	13/85	270/17913	4.36648e-10	1.69841e-08	1.27745e-08	HAVCR2/CORO1A/CD3E/RASAL3/IL12RB1/SPN/CTLA4/CCL5/LST1/HLA-DPB1/CD6/ZAP70/CCL19	13
GO:0050851	GO:0050851	antigen receptor-mediated signaling pathway	12/85	224/17913	6.41526e-10	2.41214e-08	1.81428e-08	WAS/TRBC1/TRAC/CD3D/CD3E/CTLA4/CD3G/HLA-DPB1/SLA2/ZAP70/CD247/LCK	12
GO:0046631	GO:0046631	alpha-beta T cell activation	10/85	133/17913	7.05871e-10	2.56846e-08	1.93186e-08	CD3E/RASAL3/IL12RB1/SPN/SLAMF6/LY9/PLA2G2D/ZAP70/ZNF683/CCL19	10
GO:0070665	GO:0070665	positive regulation of leukocyte proliferation	10/85	134/17913	7.59885e-10	2.67859e-08	2.01469e-08	HAVCR2/CORO1A/CD3E/RASAL3/IL12RB1/CCL5/HLA-DPB1/CD6/ZAP70/CCL19	10
GO:0045058	GO:0045058	T cell selection	7/85	45/17913	1.65186e-09	5.64637e-08	4.2469e-08	CD3D/CD3E/IL12RB1/SPN/SLAMF6/LY9/ZAP70	7
GO:0002429	GO:0002429	immune response-activating cell surface receptor signaling pathway	14/85	399/17913	5.32937e-09	1.7681e-07	1.32987e-07	WAS/TRBC1/TRAC/CD3D/CD3E/CTLA4/CD3G/HLA-DPB1/SLA2/ZAP70/CD247/KLRK1/LCK/CLEC10A	14
GO:0043368	GO:0043368	positive T cell selection	6/85	32/17913	7.83386e-09	2.52474e-07	1.89898e-07	CD3D/IL12RB1/SPN/SLAMF6/LY9/ZAP70	6
GO:0050852	GO:0050852	T cell receptor signaling pathway	10/85	180/17913	1.33316e-08	4.17723e-07	3.14189e-07	WAS/TRBC1/TRAC/CD3D/CD3E/CD3G/HLA-DPB1/ZAP70/CD247/LCK	10
GO:0002768	GO:0002768	immune response-regulating cell surface receptor signaling pathway	14/85	434/17913	1.54496e-08	4.71004e-07	3.54264e-07	WAS/TRBC1/TRAC/CD3D/CD3E/CTLA4/CD3G/HLA-DPB1/SLA2/ZAP70/CD247/KLRK1/LCK/CLEC10A	14
GO:0032729	GO:0032729	positive regulation of interferon-gamma production	7/85	62/17913	1.67772e-08	4.98019e-07	3.74583e-07	CD2/HAVCR2/CD3E/IL12RB1/SLAMF6/HLA-DPB1/KLRK1	7
GO:0001909	GO:0001909	leukocyte mediated cytotoxicity	8/85	97/17913	1.8841e-08	5.44939e-07	4.09874e-07	HAVCR2/CORO1A/IL12RB1/GZMM/LAG3/SH2D1A/SLAMF6/KLRK1	8
GO:0046632	GO:0046632	alpha-beta T cell differentiation	8/85	99/17913	2.2149e-08	6.24601e-07	4.69792e-07	IL12RB1/SPN/SLAMF6/LY9/PLA2G2D/ZAP70/ZNF683/CCL19	8
GO:0032609	GO:0032609	interferon-gamma production	8/85	105/17913	3.52525e-08	9.69873e-07	7.29486e-07	CD2/HAVCR2/CD3E/IL12RB1/SPN/SLAMF6/HLA-DPB1/KLRK1	8
GO:0001906	GO:0001906	cell killing	9/85	156/17913	5.35114e-08	1.43716e-06	1.08096e-06	HAVCR2/CORO1A/IL12RB1/GZMM/LAG3/SH2D1A/SLAMF6/KLRK1/HAMP	9
GO:0002285	GO:0002285	lymphocyte activation involved in immune response	9/85	158/17913	5.97345e-08	1.56699e-06	1.1786e-06	HAVCR2/CORO1A/IL12RB1/SPN/SLAMF6/LY9/ZNF683/ITM2A/CCL19	9
GO:0002695	GO:0002695	negative regulation of leukocyte activation	9/85	163/17913	7.81309e-08	2.00299e-06	1.50654e-06	HAVCR2/CD300LF/TIGIT/SPN/CTLA4/CST7/LAG3/LST1/SLA2	9
GO:0002449	GO:0002449	lymphocyte mediated immunity	11/85	293/17913	1.35561e-07	3.39806e-06	2.55584e-06	WAS/HAVCR2/CD27/CORO1A/IL12RB1/GZMM/LAG3/SH2D1A/SLAMF6/SLA2/KLRK1	11
GO:0002460	GO:0002460	adaptive immune response based on somatic recombination of immune receptors built from immunoglobulin superfamily domains	11/85	295/17913	1.45171e-07	3.55985e-06	2.67753e-06	WAS/HAVCR2/CD27/IL12RB1/SPN/GZMM/IL18BP/SLAMF6/LY9/SLA2/CCL19	11
GO:0050866	GO:0050866	negative regulation of cell activation	9/85	187/17913	2.52624e-07	6.06298e-06	4.56025e-06	HAVCR2/CD300LF/TIGIT/SPN/CTLA4/CST7/LAG3/LST1/SLA2	9
GO:0032649	GO:0032649	regulation of interferon-gamma production	7/85	93/17913	2.87134e-07	6.74764e-06	5.07521e-06	CD2/HAVCR2/CD3E/IL12RB1/SLAMF6/HLA-DPB1/KLRK1	7
GO:0045580	GO:0045580	regulation of T cell differentiation	8/85	139/17913	3.12472e-07	7.19322e-06	5.41036e-06	CD2/CD27/IL12RB1/CTLA4/LAG3/ZAP70/ZNF683/CCL19	8
GO:0060326	GO:0060326	cell chemotaxis	10/85	253/17913	3.26792e-07	7.37242e-06	5.54514e-06	CXCR3/CORO1A/IL16/CCL5/JAML/KLRK1/BIN2/CCL19/CXCL8/CCL20	10
GO:0042267	GO:0042267	natural killer cell mediated cytotoxicity	6/85	59/17913	3.51684e-07	7.77842e-06	5.85051e-06	HAVCR2/CORO1A/LAG3/SH2D1A/SLAMF6/KLRK1	6
GO:0002228	GO:0002228	natural killer cell mediated immunity	6/85	63/17913	5.22368e-07	1.11176e-05	8.36204e-06	HAVCR2/CORO1A/LAG3/SH2D1A/SLAMF6/KLRK1	6
GO:0030101	GO:0030101	natural killer cell activation	6/85	63/17913	5.22368e-07	1.11176e-05	8.36204e-06	CD2/HAVCR2/CORO1A/IL21R/KLRK1/ZNF683	6
GO:0001910	GO:0001910	regulation of leukocyte mediated cytotoxicity	6/85	64/17913	5.7423e-07	1.1995e-05	9.02202e-06	HAVCR2/IL12RB1/LAG3/SH2D1A/SLAMF6/KLRK1	6
GO:0002295	GO:0002295	T-helper cell lineage commitment	4/85	16/17913	8.22723e-07	1.68733e-05	1.26912e-05	IL12RB1/SPN/SLAMF6/LY9	4
GO:0043373	GO:0043373	CD4-positive	alpha-beta T cell lineage commitment	4/85	17/17913	1.07198e-06	2.14062e-05	1.61006e-05	IL12RB1/SPN/SLAMF6/LY9	4
GO:0042269	GO:0042269	regulation of natural killer cell mediated cytotoxicity	5/85	39/17913	1.08317e-06	2.14062e-05	1.61006e-05	HAVCR2/LAG3/SH2D1A/SLAMF6/KLRK1	5
GO:0045619	GO:0045619	regulation of lymphocyte differentiation	8/85	164/17913	1.10067e-06	2.14062e-05	1.61006e-05	CD2/CD27/IL12RB1/CTLA4/LAG3/ZAP70/ZNF683/CCL19	8
GO:0001912	GO:0001912	positive regulation of leukocyte mediated cytotoxicity	5/85	40/17913	1.23331e-06	2.33878e-05	1.75911e-05	IL12RB1/LAG3/SH2D1A/SLAMF6/KLRK1	5
GO:0001819	GO:0001819	positive regulation of cytokine production	12/85	446/17913	1.24403e-06	2.33878e-05	1.75911e-05	CD2/HAVCR2/CD3E/TIGIT/IL12RB1/SPN/SLAMF6/LY9/HLA-DPB1/CD6/KLRK1/CCL19	12
GO:0043367	GO:0043367	CD4-positive	alpha-beta T cell differentiation	6/85	74/17913	1.3662e-06	2.52634e-05	1.90018e-05	IL12RB1/SPN/SLAMF6/LY9/PLA2G2D/CCL19	6
GO:0002715	GO:0002715	regulation of natural killer cell mediated immunity	5/85	42/17913	1.58259e-06	2.8336e-05	2.13128e-05	HAVCR2/LAG3/SH2D1A/SLAMF6/KLRK1	5
GO:0042088	GO:0042088	T-helper 1 type immune response	5/85	42/17913	1.58259e-06	2.8336e-05	2.13128e-05	HAVCR2/IL12RB1/SPN/IL18BP/CCL19	5
GO:0002363	GO:0002363	alpha-beta T cell lineage commitment	4/85	19/17913	1.7332e-06	3.05477e-05	2.29764e-05	IL12RB1/SPN/SLAMF6/LY9	4
GO:0043369	GO:0043369	CD4-positive or CD8-positive	alpha-beta T cell lineage commitment	4/85	20/17913	2.15868e-06	3.74614e-05	2.81764e-05	IL12RB1/SPN/SLAMF6/LY9	4
GO:0031341	GO:0031341	regulation of cell killing	6/85	82/17913	2.50547e-06	4.28208e-05	3.22075e-05	HAVCR2/IL12RB1/LAG3/SH2D1A/SLAMF6/KLRK1	6
GO:0030595	GO:0030595	leukocyte chemotaxis	8/85	188/17913	3.06198e-06	5.10638e-05	3.84074e-05	CXCR3/CORO1A/IL16/CCL5/JAML/KLRK1/CCL19/CXCL8	8
GO:0051250	GO:0051250	negative regulation of lymphocyte activation	7/85	132/17913	3.07831e-06	5.10638e-05	3.84074e-05	HAVCR2/TIGIT/SPN/CTLA4/LAG3/LST1/SLA2	7
GO:0072676	GO:0072676	lymphocyte migration	6/85	87/17913	3.54561e-06	5.7963e-05	4.35967e-05	CXCR3/SPN/CCL5/ZAP70/KLRK1/CCL20	6
GO:0002706	GO:0002706	regulation of lymphocyte mediated immunity	7/85	136/17913	3.75445e-06	5.99434e-05	4.50862e-05	WAS/HAVCR2/IL12RB1/LAG3/SH2D1A/SLAMF6/KLRK1	7
GO:0002286	GO:0002286	T cell activation involved in immune response	6/85	88/17913	3.79069e-06	5.99434e-05	4.50862e-05	HAVCR2/IL12RB1/SPN/SLAMF6/LY9/CCL19	6
GO:0031343	GO:0031343	positive regulation of cell killing	5/85	50/17913	3.82617e-06	5.99434e-05	4.50862e-05	IL12RB1/LAG3/SH2D1A/SLAMF6/KLRK1	5
GO:0035710	GO:0035710	CD4-positive	alpha-beta T cell activation	6/85	90/17913	4.32227e-06	6.58855e-05	4.95555e-05	IL12RB1/SPN/SLAMF6/LY9/PLA2G2D/CCL19	6
GO:0046634	GO:0046634	regulation of alpha-beta T cell activation	6/85	90/17913	4.32227e-06	6.58855e-05	4.95555e-05	CD3E/RASAL3/IL12RB1/ZAP70/ZNF683/CCL19	6
GO:0045954	GO:0045954	positive regulation of natural killer cell mediated cytotoxicity	4/85	24/17913	4.66637e-06	7.01821e-05	5.27872e-05	LAG3/SH2D1A/SLAMF6/KLRK1	4
GO:0031295	GO:0031295	T cell costimulation	5/85	55/17913	6.16641e-06	9.15224e-05	6.88383e-05	CD3E/CTLA4/KLRK1/LCK/CCL19	5
GO:0002360	GO:0002360	T cell lineage commitment	4/85	26/17913	6.51791e-06	9.54832e-05	7.18173e-05	IL12RB1/SPN/SLAMF6/LY9	4
GO:0031294	GO:0031294	lymphocyte costimulation	5/85	56/17913	6.74583e-06	9.7555e-05	7.33757e-05	CD3E/CTLA4/KLRK1/LCK/CCL19	5
GO:0042093	GO:0042093	T-helper cell differentiation	5/85	58/17913	8.03211e-06	0.000114686	8.62609e-05	IL12RB1/SPN/SLAMF6/LY9/CCL19	5
GO:0072678	GO:0072678	T cell migration	5/85	59/17913	8.74326e-06	0.00012328	9.27246e-05	CXCR3/SPN/CCL5/ZAP70/CCL20	5
GO:0002717	GO:0002717	positive regulation of natural killer cell mediated immunity	4/85	28/17913	8.86238e-06	0.000123417	9.28275e-05	LAG3/SH2D1A/SLAMF6/KLRK1	4
GO:0002683	GO:0002683	negative regulation of immune system process	11/85	451/17913	9.10175e-06	0.000125205	9.41721e-05	HAVCR2/CD300LF/TIGIT/SPN/CTLA4/CST7/LAG3/LST1/SLA2/KLRK1/GPR171	11
GO:0002294	GO:0002294	CD4-positive	alpha-beta T cell differentiation involved in immune response	5/85	60/17913	9.50271e-06	0.000129145	9.71361e-05	IL12RB1/SPN/SLAMF6/LY9/CCL19	5
GO:0002287	GO:0002287	alpha-beta T cell activation involved in immune response	5/85	61/17913	1.03128e-05	0.000135265	0.000101739	IL12RB1/SPN/SLAMF6/LY9/CCL19	5
GO:0002293	GO:0002293	alpha-beta T cell differentiation involved in immune response	5/85	61/17913	1.03128e-05	0.000135265	0.000101739	IL12RB1/SPN/SLAMF6/LY9/CCL19	5
GO:0046635	GO:0046635	positive regulation of alpha-beta T cell activation	5/85	61/17913	1.03128e-05	0.000135265	0.000101739	CD3E/RASAL3/IL12RB1/ZAP70/CCL19	5
GO:0002292	GO:0002292	T cell differentiation involved in immune response	5/85	66/17913	1.52068e-05	0.000197164	0.000148297	IL12RB1/SPN/SLAMF6/LY9/CCL19	5
GO:0071222	GO:0071222	cellular response to lipopolysaccharide	7/85	176/17913	2.03169e-05	0.000260425	0.000195878	HAVCR2/LY86/CCL5/CD6/KLRK1/HAMP/CXCL8	7
GO:0072540	GO:0072540	T-helper 17 cell lineage commitment	3/85	12/17913	2.19954e-05	0.000278773	0.000209678	IL12RB1/SLAMF6/LY9	3
GO:0071219	GO:0071219	cellular response to molecule of bacterial origin	7/85	183/17913	2.61143e-05	0.0003273	0.000246177	HAVCR2/LY86/CCL5/CD6/KLRK1/HAMP/CXCL8	7
GO:0002703	GO:0002703	regulation of leukocyte mediated immunity	7/85	185/17913	2.80006e-05	0.000347084	0.000261058	WAS/HAVCR2/IL12RB1/LAG3/SH2D1A/SLAMF6/KLRK1	7
GO:0002685	GO:0002685	regulation of leukocyte migration	7/85	186/17913	2.8985e-05	0.000355382	0.000267299	CXCR3/SPN/CCL5/KLRK1/CCL19/CXCL8/CCL20	7
GO:0001771	GO:0001771	immunological synapse formation	3/85	14/17913	3.61433e-05	0.000438384	0.000329729	HAVCR2/CD6/CCL19	3
GO:1902105	GO:1902105	regulation of leukocyte differentiation	8/85	267/17913	3.91807e-05	0.000470168	0.000353635	CD2/CD27/IL12RB1/CTLA4/LAG3/ZAP70/ZNF683/CCL19	8
GO:0071216	GO:0071216	cellular response to biotic stimulus	7/85	206/17913	5.55205e-05	0.000659233	0.00049584	HAVCR2/LY86/CCL5/CD6/KLRK1/HAMP/CXCL8	7
GO:0002708	GO:0002708	positive regulation of lymphocyte mediated immunity	5/85	91/17913	7.21168e-05	0.000847372	0.000637348	IL12RB1/LAG3/SH2D1A/SLAMF6/KLRK1	5
GO:0046641	GO:0046641	positive regulation of alpha-beta T cell proliferation	3/85	18/17913	7.992e-05	0.000929379	0.000699029	CD3E/RASAL3/ZAP70	3
GO:0045061	GO:0045061	thymic T cell selection	3/85	19/17913	9.458e-05	0.00108864	0.000818813	CD3D/CD3E/ZAP70	3
GO:0050868	GO:0050868	negative regulation of T cell activation	5/85	104/17913	0.0001359	0.00154844	0.00116465	HAVCR2/TIGIT/SPN/CTLA4/LAG3	5
GO:0045123	GO:0045123	cellular extravasation	4/85	59/17913	0.000176142	0.00198688	0.00149442	SPN/SELPLG/JAML/SELL	4
GO:2000401	GO:2000401	regulation of lymphocyte migration	4/85	60/17913	0.000188044	0.00210014	0.00157961	SPN/CCL5/KLRK1/CCL20	4
GO:0032623	GO:0032623	interleukin-2 production	4/85	62/17913	0.000213575	0.00236188	0.00177648	HAVCR2/CD3E/LAG3/CD247	4
GO:0050901	GO:0050901	leukocyte tethering or rolling	3/85	25/17913	0.000219923	0.00240848	0.00181153	SPN/SELPLG/SELL	3
GO:0046637	GO:0046637	regulation of alpha-beta T cell differentiation	4/85	63/17913	0.000227234	0.00246462	0.00185375	IL12RB1/ZAP70/ZNF683/CCL19	4
GO:0002705	GO:0002705	positive regulation of leukocyte mediated immunity	5/85	117/17913	0.00023596	0.00253488	0.0019066	IL12RB1/LAG3/SH2D1A/SLAMF6/KLRK1	5
GO:0002697	GO:0002697	regulation of immune effector process	9/85	441/17913	0.00024095	0.00256407	0.00192856	WAS/HAVCR2/IL12RB1/LAG3/SH2D1A/SLAMF6/KLRK1/ZNF683/CCL19	9
GO:0002825	GO:0002825	regulation of T-helper 1 type immune response	3/85	26/17913	0.000247759	0.0025877	0.00194633	HAVCR2/IL12RB1/CCL19	3
GO:0072539	GO:0072539	T-helper 17 cell differentiation	3/85	26/17913	0.000247759	0.0025877	0.00194633	IL12RB1/SLAMF6/LY9	3
GO:0032945	GO:0032945	negative regulation of mononuclear cell proliferation	4/85	65/17913	0.000256424	0.00262951	0.00197778	HAVCR2/SPN/CTLA4/LST1	4
GO:0050672	GO:0050672	negative regulation of lymphocyte proliferation	4/85	65/17913	0.000256424	0.00262951	0.00197778	HAVCR2/SPN/CTLA4/LST1	4
GO:0002687	GO:0002687	positive regulation of leukocyte migration	5/85	121/17913	0.000275844	0.00277284	0.00208558	SPN/CCL5/CCL19/CXCL8/CCL20	5
GO:1903038	GO:1903038	negative regulation of leukocyte cell-cell adhesion	5/85	121/17913	0.000275844	0.00277284	0.00208558	HAVCR2/TIGIT/SPN/CTLA4/LAG3	5
GO:0046640	GO:0046640	regulation of alpha-beta T cell proliferation	3/85	27/17913	0.000277776	0.00277284	0.00208558	CD3E/RASAL3/ZAP70	3
GO:0050918	GO:0050918	positive chemotaxis	4/85	67/17913	0.000288216	0.00285182	0.00214498	CORO1A/IL16/CCL5/CXCL8	4
GO:2000406	GO:2000406	positive regulation of T cell migration	3/85	28/17913	0.000310045	0.00304114	0.00228738	SPN/CCL5/CCL20	3
GO:0072538	GO:0072538	T-helper 17 type immune response	3/85	29/17913	0.000344638	0.00335131	0.00252067	IL12RB1/SLAMF6/LY9	3
GO:0002699	GO:0002699	positive regulation of immune effector process	6/85	198/17913	0.00035819	0.00344266	0.00258939	IL12RB1/LAG3/SH2D1A/SLAMF6/KLRK1/CCL19	6
GO:0070664	GO:0070664	negative regulation of leukocyte proliferation	4/85	71/17913	0.000360137	0.00344266	0.00258939	HAVCR2/SPN/CTLA4/LST1	4
GO:1903706	GO:1903706	regulation of hemopoiesis	9/85	468/17913	0.000372635	0.0035322	0.00265673	CD2/CD27/IL12RB1/CTLA4/LAG3/ZAP70/ZNF683/GPR171/CCL19	9
GO:0046633	GO:0046633	alpha-beta T cell proliferation	3/85	30/17913	0.000381623	0.00358725	0.00269814	CD3E/RASAL3/ZAP70	3
GO:0045089	GO:0045089	positive regulation of innate immune response	8/85	373/17913	0.000390595	0.00364125	0.00273875	HAVCR2/CD300LF/CCL5/LAG3/SH2D1A/SLAMF6/KLRK1/CLEC10A	8
GO:0032496	GO:0032496	response to lipopolysaccharide	7/85	295/17913	0.000504399	0.00466362	0.00350773	HAVCR2/LY86/CCL5/CD6/KLRK1/HAMP/CXCL8	7
GO:0032760	GO:0032760	positive regulation of tumor necrosis factor production	4/85	78/17913	0.000515559	0.00472805	0.00355619	CD2/HAVCR2/SPN/CCL19	4
GO:2000403	GO:2000403	positive regulation of lymphocyte migration	3/85	34/17913	0.000554825	0.00504712	0.00379617	SPN/CCL5/CCL20	3
GO:1903557	GO:1903557	positive regulation of tumor necrosis factor superfamily cytokine production	4/85	81/17913	0.000594883	0.00536822	0.00403769	CD2/HAVCR2/SPN/CCL19	4
GO:0045066	GO:0045066	regulatory T cell differentiation	3/85	35/17913	0.000604768	0.00541412	0.00407221	CTLA4/LAG3/PLA2G2D	3
GO:2000106	GO:2000106	regulation of leukocyte apoptotic process	4/85	82/17913	0.000623146	0.00551044	0.00414466	CD27/CCL5/CD3G/CCL19	4
GO:0019882	GO:0019882	antigen processing and presentation	6/85	220/17913	0.000625299	0.00551044	0.00414466	WAS/IFI30/CD8A/LAG3/HLA-DPB1/CCL19	6
GO:0045582	GO:0045582	positive regulation of T cell differentiation	4/85	83/17913	0.000652349	0.00570426	0.00429044	CD27/IL12RB1/ZAP70/CCL19	4
GO:0002237	GO:0002237	response to molecule of bacterial origin	7/85	309/17913	0.000663841	0.0057601	0.00433244	HAVCR2/LY86/CCL5/CD6/KLRK1/HAMP/CXCL8	7
GO:0071621	GO:0071621	granulocyte chemotaxis	4/85	84/17913	0.00068251	0.00587688	0.00442027	CCL5/JAML/CCL19/CXCL8	4
GO:0002819	GO:0002819	regulation of adaptive immune response	5/85	150/17913	0.000737428	0.00630166	0.00473977	CD48/WAS/HAVCR2/IL12RB1/CCL19	5
GO:0032103	GO:0032103	positive regulation of response to external stimulus	7/85	315/17913	0.000743374	0.00630471	0.00474206	HAVCR2/IL16/LY86/CCL5/CD6/CCL19/CXCL8	7
GO:0071346	GO:0071346	cellular response to interferon-gamma	5/85	153/17913	0.000806283	0.00678722	0.00510498	WAS/IFI30/IL12RB1/CCL5/HLA-DPB1	5
GO:2000404	GO:2000404	regulation of T cell migration	3/85	41/17913	0.00096501	0.0080632	0.00606471	SPN/CCL5/CCL20	3
GO:0045060	GO:0045060	negative thymic T cell selection	2/85	10/17913	0.000976925	0.00810273	0.00609444	CD3E/ZAP70	2
GO:0045621	GO:0045621	positive regulation of lymphocyte differentiation	4/85	93/17913	0.000999935	0.00823304	0.00619245	CD27/IL12RB1/ZAP70/CCL19	4
GO:0048247	GO:0048247	lymphocyte chemotaxis	3/85	42/17913	0.0010357	0.00846571	0.00636746	CXCR3/CCL5/KLRK1	3
GO:0042742	GO:0042742	defense response to bacterium	6/85	245/17913	0.00109357	0.00887442	0.00667487	HAVCR2/MPEG1/SPN/IGHM/KLRK1/CCL20	6
GO:0045088	GO:0045088	regulation of innate immune response	8/85	440/17913	0.00114693	0.00913405	0.00687014	HAVCR2/CD300LF/CCL5/LAG3/SH2D1A/SLAMF6/KLRK1/CLEC10A	8
GO:0071622	GO:0071622	regulation of granulocyte chemotaxis	3/85	44/17913	0.00118671	0.00913405	0.00687014	CCL5/CCL19/CXCL8	3
GO:0002323	GO:0002323	natural killer cell activation involved in immune response	2/85	11/17913	0.00119034	0.00913405	0.00687014	CORO1A/ZNF683	2
GO:0033632	GO:0033632	regulation of cell-cell adhesion mediated by integrin	2/85	11/17913	0.00119034	0.00913405	0.00687014	CD3E/CCL5	2
GO:0035747	GO:0035747	natural killer cell chemotaxis	2/85	11/17913	0.00119034	0.00913405	0.00687014	CCL5/KLRK1	2
GO:0043383	GO:0043383	negative T cell selection	2/85	11/17913	0.00119034	0.00913405	0.00687014	CD3E/ZAP70	2
GO:0045059	GO:0045059	positive thymic T cell selection	2/85	11/17913	0.00119034	0.00913405	0.00687014	CD3D/ZAP70	2
GO:0050930	GO:0050930	induction of positive chemotaxis	2/85	11/17913	0.00119034	0.00913405	0.00687014	IL16/CXCL8	2
GO:0022408	GO:0022408	negative regulation of cell-cell adhesion	5/85	169/17913	0.00125764	0.00958528	0.00720953	HAVCR2/TIGIT/SPN/CTLA4/LAG3	5
GO:0061756	GO:0061756	leukocyte adhesion to vascular endothelial cell	3/85	45/17913	0.00126715	0.00959289	0.00721526	SPN/SELPLG/SELL	3
GO:0097530	GO:0097530	granulocyte migration	4/85	100/17913	0.00130962	0.00984831	0.00740737	CCL5/JAML/CCL19/CXCL8	4
GO:2000107	GO:2000107	negative regulation of leukocyte apoptotic process	3/85	46/17913	0.00135093	0.0100917	0.00759047	CD27/CCL5/CCL19	3
GO:0034341	GO:0034341	response to interferon-gamma	5/85	173/17913	0.00139493	0.0103519	0.00778611	WAS/IFI30/IL12RB1/CCL5/HLA-DPB1	5
GO:0046638	GO:0046638	positive regulation of alpha-beta T cell differentiation	3/85	47/17913	0.00143813	0.0106027	0.00797476	IL12RB1/ZAP70/CCL19	3
GO:0071887	GO:0071887	leukocyte apoptotic process	4/85	103/17913	0.00146083	0.0107001	0.00804802	CD27/CCL5/CD3G/CCL19	4
GO:0002688	GO:0002688	regulation of leukocyte chemotaxis	4/85	105/17913	0.00156815	0.011412	0.00858353	CCL5/KLRK1/CCL19/CXCL8	4
GO:0070098	GO:0070098	chemokine-mediated signaling pathway	3/85	51/17913	0.00182197	0.0130904	0.00984586	CXCR3/CXCR6/CCL5	3
GO:0070228	GO:0070228	regulation of lymphocyte apoptotic process	3/85	51/17913	0.00182197	0.0130904	0.00984586	CD27/CCL5/CD3G	3
GO:0050920	GO:0050920	regulation of chemotaxis	5/85	186/17913	0.00191807	0.0136936	0.0102996	IL16/CCL5/KLRK1/CCL19/CXCL8	5
GO:0019722	GO:0019722	calcium-mediated signaling	5/85	188/17913	0.00200975	0.0141739	0.0106608	CD3E/SLA2/ZAP70/CXCL8/CCL20	5
GO:0098542	GO:0098542	defense response to other organism	8/85	481/17913	0.00201138	0.0141739	0.0106608	HAVCR2/MPEG1/IL12RB1/SPN/IGHM/KLRK1/HAMP/CCL20	8
GO:0006968	GO:0006968	cellular defense response	3/85	53/17913	0.00203561	0.0141739	0.0106608	SPN/SH2D1A/LSP1	3
GO:0042130	GO:0042130	negative regulation of T cell proliferation	3/85	53/17913	0.00203561	0.0141739	0.0106608	HAVCR2/SPN/CTLA4	3
GO:0032663	GO:0032663	regulation of interleukin-2 production	3/85	54/17913	0.00214802	0.0148648	0.0111805	HAVCR2/CD3E/LAG3	3
GO:0031663	GO:0031663	lipopolysaccharide-mediated signaling pathway	3/85	55/17913	0.00226422	0.0155734	0.0117135	LY86/CCL5/CD6	3
GO:0042119	GO:0042119	neutrophil activation	8/85	499/17913	0.00252488	0.017261	0.0129828	GMFG/TBC1D10C/ARHGAP9/CCL5/BIN2/SELL/CHIT1/CXCL8	8
GO:0033631	GO:0033631	cell-cell adhesion mediated by integrin	2/85	16/17913	0.00255739	0.0173779	0.0130707	CD3E/CCL5	2
GO:0002643	GO:0002643	regulation of tolerance induction	2/85	17/17913	0.00288946	0.0190417	0.0143222	HAVCR2/CD3E	2
GO:0032740	GO:0032740	positive regulation of interleukin-17 production	2/85	17/17913	0.00288946	0.0190417	0.0143222	SLAMF6/LY9	2
GO:0070233	GO:0070233	negative regulation of T cell apoptotic process	2/85	17/17913	0.00288946	0.0190417	0.0143222	CD27/CCL5	2
GO:0030593	GO:0030593	neutrophil chemotaxis	3/85	60/17913	0.00290353	0.0190417	0.0143222	JAML/CCL19/CXCL8	3
GO:1990868	GO:1990868	response to chemokine	3/85	60/17913	0.00290353	0.0190417	0.0143222	CXCR3/CXCR6/CCL5	3
GO:1990869	GO:1990869	cellular response to chemokine	3/85	60/17913	0.00290353	0.0190417	0.0143222	CXCR3/CXCR6/CCL5	3
GO:0008037	GO:0008037	cell recognition	4/85	129/17913	0.00331437	0.0216105	0.0162542	HAVCR2/CD5/CD6/CCL19	4
GO:0050921	GO:0050921	positive regulation of chemotaxis	4/85	130/17913	0.00340739	0.0220893	0.0166144	IL16/CCL5/CCL19/CXCL8	4
GO:0006909	GO:0006909	phagocytosis	6/85	308/17913	0.00345264	0.0222547	0.0167388	WAS/CORO1A/CD300LF/CD3G/CD247/BIN2	6
GO:0042113	GO:0042113	B cell activation	5/85	215/17913	0.00358388	0.0226276	0.0170192	CD27/CTLA4/SLA2/ZAP70/ITM2A	5
GO:0002577	GO:0002577	regulation of antigen processing and presentation	2/85	19/17913	0.00361078	0.0226276	0.0170192	WAS/CCL19	2
GO:0002827	GO:0002827	positive regulation of T-helper 1 type immune response	2/85	19/17913	0.00361078	0.0226276	0.0170192	IL12RB1/CCL19	2
GO:0045063	GO:0045063	T-helper 1 cell differentiation	2/85	19/17913	0.00361078	0.0226276	0.0170192	SPN/CCL19	2
GO:0045076	GO:0045076	regulation of interleukin-2 biosynthetic process	2/85	19/17913	0.00361078	0.0226276	0.0170192	CD3E/LAG3	2
GO:0002822	GO:0002822	regulation of adaptive immune response based on somatic recombination of immune receptors built from immunoglobulin superfamily domains	4/85	135/17913	0.00389927	0.0243005	0.0182775	WAS/HAVCR2/IL12RB1/CCL19	4
GO:0070227	GO:0070227	lymphocyte apoptotic process	3/85	67/17913	0.00396908	0.0245996	0.0185025	CD27/CCL5/CD3G	3
GO:0033630	GO:0033630	positive regulation of cell adhesion mediated by integrin	2/85	20/17913	0.00399966	0.0246536	0.0185431	CD3E/CCL5	2
GO:0009988	GO:0009988	cell-cell recognition	3/85	69/17913	0.00431162	0.0262892	0.0197733	HAVCR2/CD6/CCL19	3
GO:0033077	GO:0033077	T cell differentiation in thymus	3/85	69/17913	0.00431162	0.0262892	0.0197733	CD3D/CD3E/ZAP70	3
GO:1902107	GO:1902107	positive regulation of leukocyte differentiation	4/85	143/17913	0.00478291	0.0288422	0.0216935	CD27/IL12RB1/ZAP70/CCL19	4
GO:0042094	GO:0042094	interleukin-2 biosynthetic process	2/85	22/17913	0.00483294	0.0288422	0.0216935	CD3E/LAG3	2
GO:0045624	GO:0045624	positive regulation of T-helper cell differentiation	2/85	22/17913	0.00483294	0.0288422	0.0216935	IL12RB1/CCL19	2
GO:0050927	GO:0050927	positive regulation of positive chemotaxis	2/85	22/17913	0.00483294	0.0288422	0.0216935	IL16/CXCL8	2
GO:1990266	GO:1990266	neutrophil migration	3/85	72/17913	0.00485817	0.0288422	0.0216935	JAML/CCL19/CXCL8	3
GO:0032703	GO:0032703	negative regulation of interleukin-2 production	2/85	23/17913	0.00527698	0.0306827	0.0230778	HAVCR2/LAG3	2
GO:0032753	GO:0032753	positive regulation of interleukin-4 production	2/85	23/17913	0.00527698	0.0306827	0.0230778	HAVCR2/CD3E	2
GO:0050926	GO:0050926	regulation of positive chemotaxis	2/85	23/17913	0.00527698	0.0306827	0.0230778	IL16/CXCL8	2
GO:0051125	GO:0051125	regulation of actin nucleation	2/85	23/17913	0.00527698	0.0306827	0.0230778	WAS/CORO1A	2
GO:1901224	GO:1901224	positive regulation of NIK/NF-kappaB signaling	3/85	75/17913	0.00544476	0.0314958	0.0236895	HAVCR2/CD27/CCL19	3
GO:0002407	GO:0002407	dendritic cell chemotaxis	2/85	24/17913	0.00573905	0.0328612	0.0247164	CCL5/CCL19	2
GO:0090023	GO:0090023	positive regulation of neutrophil chemotaxis	2/85	24/17913	0.00573905	0.0328612	0.0247164	CCL19/CXCL8	2
GO:0032680	GO:0032680	regulation of tumor necrosis factor production	4/85	151/17913	0.0057923	0.0329986	0.0248198	CD2/HAVCR2/SPN/CCL19	4
GO:0010818	GO:0010818	T cell chemotaxis	2/85	25/17913	0.00621898	0.035075	0.0263816	CXCR3/CCL5	2
GO:1901623	GO:1901623	regulation of lymphocyte chemotaxis	2/85	25/17913	0.00621898	0.035075	0.0263816	CCL5/KLRK1	2
GO:0032640	GO:0032640	tumor necrosis factor production	4/85	155/17913	0.0063465	0.0354399	0.026656	CD2/HAVCR2/SPN/CCL19	4
GO:1903555	GO:1903555	regulation of tumor necrosis factor superfamily cytokine production	4/85	155/17913	0.0063465	0.0354399	0.026656	CD2/HAVCR2/SPN/CCL19	4
GO:0002507	GO:0002507	tolerance induction	2/85	26/17913	0.00671658	0.0369124	0.0277636	HAVCR2/CD3E	2
GO:0036152	GO:0036152	phosphatidylethanolamine acyl-chain remodeling	2/85	26/17913	0.00671658	0.0369124	0.0277636	PLA2G2D/PLAAT4	2
GO:0071624	GO:0071624	positive regulation of granulocyte chemotaxis	2/85	26/17913	0.00671658	0.0369124	0.0277636	CCL19/CXCL8	2
GO:0002690	GO:0002690	positive regulation of leukocyte chemotaxis	3/85	81/17913	0.0067411	0.0369124	0.0277636	CCL5/CCL19/CXCL8	3
GO:0032673	GO:0032673	regulation of interleukin-4 production	2/85	27/17913	0.00723168	0.038901	0.0292592	HAVCR2/CD3E	2
GO:0036336	GO:0036336	dendritic cell migration	2/85	27/17913	0.00723168	0.038901	0.0292592	CCL5/CCL19	2
GO:1902624	GO:1902624	positive regulation of neutrophil migration	2/85	27/17913	0.00723168	0.038901	0.0292592	CCL19/CXCL8	2
GO:0071706	GO:0071706	tumor necrosis factor superfamily cytokine production	4/85	161/17913	0.00724221	0.038901	0.0292592	CD2/HAVCR2/SPN/CCL19	4
GO:0001773	GO:0001773	myeloid dendritic cell activation	2/85	28/17913	0.00776412	0.0409249	0.0307815	CD2/HAVCR2	2
GO:0032814	GO:0032814	regulation of natural killer cell activation	2/85	28/17913	0.00776412	0.0409249	0.0307815	HAVCR2/ZNF683	2
GO:0050869	GO:0050869	negative regulation of B cell activation	2/85	28/17913	0.00776412	0.0409249	0.0307815	CTLA4/SLA2	2
GO:0070229	GO:0070229	negative regulation of lymphocyte apoptotic process	2/85	28/17913	0.00776412	0.0409249	0.0307815	CD27/CCL5	2
GO:0050830	GO:0050830	defense response to Gram-positive bacterium	3/85	86/17913	0.00795009	0.0417103	0.0313722	HAVCR2/MPEG1/KLRK1	3
GO:0002456	GO:0002456	T cell mediated immunity	3/85	88/17913	0.00846714	0.0442173	0.0332579	WAS/IL12RB1/GZMM	3
GO:0097529	GO:0097529	myeloid leukocyte migration	4/85	170/17913	0.00873639	0.0454131	0.0341573	CCL5/JAML/CCL19/CXCL8	4
GO:0043372	GO:0043372	positive regulation of CD4-positive	alpha-beta T cell differentiation	2/85	30/17913	0.00888028	0.0455316	0.0342465	IL12RB1/CCL19	2
GO:0050690	GO:0050690	regulation of defense response to virus by virus	2/85	30/17913	0.00888028	0.0455316	0.0342465	CD247/LCK	2
GO:0090022	GO:0090022	regulation of neutrophil chemotaxis	2/85	30/17913	0.00888028	0.0455316	0.0342465	CCL19/CXCL8	2
GO:0007162	GO:0007162	negative regulation of cell adhesion	5/85	271/17913	0.00937733	0.0478626	0.0359996	HAVCR2/TIGIT/SPN/CTLA4/LAG3	5
GO:0032633	GO:0032633	interleukin-4 production	2/85	32/17913	0.0100637	0.0509053	0.0382882	HAVCR2/CD3E	2
GO:0070232	GO:0070232	regulation of T cell apoptotic process	2/85	32/17913	0.0100637	0.0509053	0.0382882	CD27/CCL5	2
GO:0001913	GO:0001913	T cell mediated cytotoxicity	2/85	33/17913	0.0106802	0.0530719	0.0399178	IL12RB1/GZMM	2
GO:0006040	GO:0006040	amino sugar metabolic process	2/85	33/17913	0.0106802	0.0530719	0.0399178	RENBP/CHIT1	2
GO:0045589	GO:0045589	regulation of regulatory T cell differentiation	2/85	33/17913	0.0106802	0.0530719	0.0399178	CTLA4/LAG3	2
GO:0071353	GO:0071353	cellular response to interleukin-4	2/85	33/17913	0.0106802	0.0530719	0.0399178	CORO1A/CD300LF	2
GO:1903708	GO:1903708	positive regulation of hemopoiesis	4/85	182/17913	0.011024	0.0543583	0.0408854	CD27/IL12RB1/ZAP70/CCL19	4
GO:0019886	GO:0019886	antigen processing and presentation of exogenous peptide antigen via MHC class II	3/85	97/17913	0.0110355	0.0543583	0.0408854	IFI30/LAG3/HLA-DPB1	3
GO:0032660	GO:0032660	regulation of interleukin-17 production	2/85	34/17913	0.0113131	0.0551632	0.0414908	SLAMF6/LY9	2
GO:1902622	GO:1902622	regulation of neutrophil migration	2/85	34/17913	0.0113131	0.0551632	0.0414908	CCL19/CXCL8	2
GO:0050848	GO:0050848	regulation of calcium-mediated signaling	3/85	98/17913	0.0113456	0.0551632	0.0414908	CD3E/SLA2/ZAP70	3
GO:0007157	GO:0007157	heterophilic cell-cell adhesion via plasma membrane cell adhesion molecules	2/85	35/17913	0.0119621	0.0575082	0.0432546	CD6/JAML	2
GO:0045622	GO:0045622	regulation of T-helper cell differentiation	2/85	35/17913	0.0119621	0.0575082	0.0432546	IL12RB1/CCL19	2
GO:0002495	GO:0002495	antigen processing and presentation of peptide antigen via MHC class II	3/85	100/17913	0.0119809	0.0575082	0.0432546	IFI30/LAG3/HLA-DPB1	3
GO:0002504	GO:0002504	antigen processing and presentation of peptide or polysaccharide antigen via MHC class II	3/85	101/17913	0.012306	0.0588187	0.0442403	IFI30/LAG3/HLA-DPB1	3
GO:0070670	GO:0070670	response to interleukin-4	2/85	36/17913	0.012627	0.0598458	0.0450128	CORO1A/CD300LF	2
GO:2000516	GO:2000516	positive regulation of CD4-positive	alpha-beta T cell activation	2/85	36/17913	0.012627	0.0598458	0.0450128	IL12RB1/CCL19	2
GO:0043029	GO:0043029	T cell homeostasis	2/85	37/17913	0.0133078	0.0628086	0.0472412	CORO1A/SIT1	2
GO:0032620	GO:0032620	interleukin-17 production	2/85	38/17913	0.0140043	0.0658202	0.0495065	SLAMF6/LY9	2
GO:0019835	GO:0019835	cytolysis	2/85	40/17913	0.0154436	0.0717683	0.0539803	GZMH/GZMM	2
GO:0042035	GO:0042035	regulation of cytokine biosynthetic process	3/85	110/17913	0.0154607	0.0717683	0.0539803	CD3E/SPN/LAG3	3
GO:0050864	GO:0050864	regulation of B cell activation	3/85	110/17913	0.0154607	0.0717683	0.0539803	CD27/CTLA4/SLA2	3
GO:0051209	GO:0051209	release of sequestered calcium ion into cytosol	3/85	112/17913	0.016218	0.0746688	0.0561619	CORO1A/LCK/CCL19	3
GO:0051283	GO:0051283	negative regulation of sequestering of calcium ion	3/85	112/17913	0.016218	0.0746688	0.0561619	CORO1A/LCK/CCL19	3
GO:0051282	GO:0051282	regulation of sequestering of calcium ion	3/85	114/17913	0.0169958	0.0776163	0.0583788	CORO1A/LCK/CCL19	3
GO:1901222	GO:1901222	regulation of NIK/NF-kappaB signaling	3/85	114/17913	0.0169958	0.0776163	0.0583788	HAVCR2/CD27/CCL19	3
GO:0045010	GO:0045010	actin nucleation	2/85	43/17913	0.017716	0.0802555	0.0603639	WAS/CORO1A	2
GO:0050850	GO:0050850	positive regulation of calcium-mediated signaling	2/85	43/17913	0.017716	0.0802555	0.0603639	CD3E/ZAP70	2
GO:0051208	GO:0051208	sequestering of calcium ion	3/85	117/17913	0.0182012	0.0821236	0.061769	CORO1A/LCK/CCL19	3
GO:0002833	GO:0002833	positive regulation of response to biotic stimulus	2/85	45/17913	0.0193048	0.0860512	0.0647231	HAVCR2/LY86	2
GO:0033628	GO:0033628	regulation of cell adhesion mediated by integrin	2/85	45/17913	0.0193048	0.0860512	0.0647231	CD3E/CCL5	2
GO:0045581	GO:0045581	negative regulation of T cell differentiation	2/85	45/17913	0.0193048	0.0860512	0.0647231	CTLA4/LAG3	2
GO:0019079	GO:0019079	viral genome replication	3/85	120/17913	0.0194531	0.0860512	0.0647231	CXCR6/CCL5/CXCL8	3
GO:0042089	GO:0042089	cytokine biosynthetic process	3/85	120/17913	0.0194531	0.0860512	0.0647231	CD3E/SPN/LAG3	3
GO:0042107	GO:0042107	cytokine metabolic process	3/85	121/17913	0.0198807	0.0875995	0.0658876	CD3E/SPN/LAG3	3
GO:0070231	GO:0070231	T cell apoptotic process	2/85	46/17913	0.0201208	0.0879702	0.0661664	CD27/CCL5	2
GO:0071354	GO:0071354	cellular response to interleukin-6	2/85	46/17913	0.0201208	0.0879702	0.0661664	SELPLG/HAMP	2
GO:0043370	GO:0043370	regulation of CD4-positive	alpha-beta T cell differentiation	2/85	47/17913	0.0209512	0.0912468	0.068631	IL12RB1/CCL19	2
GO:0008360	GO:0008360	regulation of cell shape	3/85	124/17913	0.0211948	0.0919529	0.0691621	ARHGAP15/CORO1A/LST1	3
GO:0097553	GO:0097553	calcium ion transmembrane import into cytosol	3/85	126/17913	0.0220968	0.095499	0.0718292	CORO1A/LCK/CCL19	3
GO:0032732	GO:0032732	positive regulation of interleukin-1 production	2/85	50/17913	0.0235263	0.100852	0.0758557	HAVCR2/CCL19	2
GO:0070741	GO:0070741	response to interleukin-6	2/85	50/17913	0.0235263	0.100852	0.0758557	SELPLG/HAMP	2
GO:0006875	GO:0006875	cellular metal ion homeostasis	6/85	467/17913	0.0236037	0.100852	0.0758557	CORO1A/CD52/CCL5/LCK/HAMP/CCL19	6
GO:0051260	GO:0051260	protein homooligomerization	5/85	345/17913	0.0241373	0.102743	0.0772778	CD3D/CD3E/CD3G/CD79B/CD247	5
GO:0045620	GO:0045620	negative regulation of lymphocyte differentiation	2/85	51/17913	0.0244122	0.103135	0.0775722	CTLA4/LAG3	2
GO:0045744	GO:0045744	negative regulation of G protein-coupled receptor signaling pathway	2/85	51/17913	0.0244122	0.103135	0.0775722	CCL5/CXCL8	2
GO:0050715	GO:0050715	positive regulation of cytokine secretion	3/85	132/17913	0.0249274	0.104918	0.078914	CD2/HAVCR2/CCL19	3
GO:0032655	GO:0032655	regulation of interleukin-12 production	2/85	53/17913	0.0262243	0.10956	0.0824048	TIGIT/CCL19	2
GO:0043551	GO:0043551	regulation of phosphatidylinositol 3-kinase activity	2/85	53/17913	0.0262243	0.10956	0.0824048	SLA2/CCL19	2
GO:0045165	GO:0045165	cell fate commitment	4/85	238/17913	0.0266566	0.110954	0.0834539	IL12RB1/SPN/SLAMF6/LY9	4
GO:0043312	GO:0043312	neutrophil degranulation	6/85	485/17913	0.0277413	0.115045	0.0865304	GMFG/TBC1D10C/ARHGAP9/BIN2/SELL/CHIT1	6
GO:0032615	GO:0032615	interleukin-12 production	2/85	55/17913	0.0280895	0.115538	0.0869015	TIGIT/CCL19	2
GO:0019932	GO:0019932	second-messenger-mediated signaling	5/85	360/17913	0.028314	0.115538	0.0869015	CD3E/SLA2/ZAP70/CXCL8/CCL20	5
GO:0002433	GO:0002433	immune response-regulating cell surface receptor signaling pathway involved in phagocytosis	3/85	139/17913	0.0284658	0.115538	0.0869015	WAS/CD3G/CD247	3
GO:0002831	GO:0002831	regulation of response to biotic stimulus	3/85	139/17913	0.0284658	0.115538	0.0869015	HAVCR2/IL12RB1/LY86	3
GO:0038096	GO:0038096	Fc-gamma receptor signaling pathway involved in phagocytosis	3/85	139/17913	0.0284658	0.115538	0.0869015	WAS/CD3G/CD247	3
GO:0002283	GO:0002283	neutrophil activation involved in immune response	6/85	488/17913	0.0284748	0.115538	0.0869015	GMFG/TBC1D10C/ARHGAP9/BIN2/SELL/CHIT1	6
GO:0038094	GO:0038094	Fc-gamma receptor signaling pathway	3/85	141/17913	0.0295233	0.119363	0.0897784	WAS/CD3G/CD247	3
GO:0002431	GO:0002431	Fc receptor mediated stimulatory signaling pathway	3/85	142/17913	0.0300598	0.121098	0.0910833	WAS/CD3G/CD247	3
GO:0002446	GO:0002446	neutrophil mediated immunity	6/85	499/17913	0.0312743	0.125542	0.0944263	GMFG/TBC1D10C/ARHGAP9/BIN2/SELL/CHIT1	6
GO:0060402	GO:0060402	calcium ion transport into cytosol	3/85	145/17913	0.0317001	0.126801	0.0953726	CORO1A/LCK/CCL19	3
GO:2000514	GO:2000514	regulation of CD4-positive	alpha-beta T cell activation	2/85	59/17913	0.0319739	0.127444	0.0958563	IL12RB1/CCL19	2
GO:0006874	GO:0006874	cellular calcium ion homeostasis	5/85	375/17913	0.0329256	0.130517	0.0981678	CORO1A/CD52/CCL5/LCK/CCL19	5
GO:0002260	GO:0002260	lymphocyte homeostasis	2/85	60/17913	0.0329763	0.130517	0.0981678	CORO1A/SIT1	2
GO:0007204	GO:0007204	positive regulation of cytosolic calcium ion concentration	4/85	255/17913	0.0331463	0.130731	0.0983289	CORO1A/CD52/LCK/CCL19	4
GO:0002709	GO:0002709	regulation of T cell mediated immunity	2/85	61/17913	0.033991	0.132671	0.0997879	WAS/IL12RB1	2
GO:0033627	GO:0033627	cell adhesion mediated by integrin	2/85	61/17913	0.033991	0.132671	0.0997879	CD3E/CCL5	2
GO:0034113	GO:0034113	heterotypic cell-cell adhesion	2/85	61/17913	0.033991	0.132671	0.0997879	CD2/LCK	2
GO:0043550	GO:0043550	regulation of lipid kinase activity	2/85	62/17913	0.0350178	0.136207	0.102448	SLA2/CCL19	2
GO:1903707	GO:1903707	negative regulation of hemopoiesis	3/85	152/17913	0.0357072	0.138411	0.104106	CTLA4/LAG3/GPR171	3
GO:0042108	GO:0042108	positive regulation of cytokine biosynthetic process	2/85	63/17913	0.0360566	0.139287	0.104764	CD3E/SPN	2
GO:0055074	GO:0055074	calcium ion homeostasis	5/85	388/17913	0.0372826	0.143531	0.107957	CORO1A/CD52/CCL5/LCK/CCL19	5
GO:0071356	GO:0071356	cellular response to tumor necrosis factor	4/85	266/17913	0.0377978	0.14502	0.109076	CD27/CCL5/HAMP/CXCL8	4
GO:0072503	GO:0072503	cellular divalent inorganic cation homeostasis	5/85	392/17913	0.0386914	0.147562	0.110989	CORO1A/CD52/CCL5/LCK/CCL19	5
GO:0060401	GO:0060401	cytosolic calcium ion transport	3/85	157/17913	0.0387221	0.147562	0.110989	CORO1A/LCK/CCL19	3
GO:0043030	GO:0043030	regulation of macrophage activation	2/85	66/17913	0.0392434	0.149046	0.112104	HAVCR2/CST7	2
GO:0035821	GO:0035821	modification of morphology or physiology of other organism	3/85	160/17913	0.0405916	0.153649	0.115566	MPEG1/CCL5/HAMP	3
GO:0071674	GO:0071674	mononuclear cell migration	2/85	68/17913	0.0414255	0.156281	0.117546	CCL5/JAML	2
GO:0043900	GO:0043900	regulation of multi-organism process	5/85	408/17913	0.0446519	0.16481	0.123961	HAVCR2/IL12RB1/LY86/CCL5/CXCL8	5
GO:0043087	GO:0043087	regulation of GTPase activity	5/85	410/17913	0.0454337	0.16481	0.123961	ARHGAP15/RASAL3/ARHGAP9/KLRK1/CCL19	5
GO:0050829	GO:0050829	defense response to Gram-negative bacterium	2/85	72/17913	0.0459229	0.16481	0.123961	MPEG1/IGHM	2
GO:0034612	GO:0034612	response to tumor necrosis factor	4/85	284/17913	0.0461819	0.16481	0.123961	CD27/CCL5/HAMP/CXCL8	4
GO:0072507	GO:0072507	divalent inorganic cation homeostasis	5/85	412/17913	0.0462238	0.16481	0.123961	CORO1A/CD52/CCL5/LCK/CCL19	5
GO:0001768	GO:0001768	establishment of T cell polarity	1/85	10/17913	0.0464625	0.16481	0.123961	CCL19	1
GO:0002291	GO:0002291	T cell activation via T cell receptor contact with antigen bound to MHC molecule on antigen presenting cell	1/85	10/17913	0.0464625	0.16481	0.123961	HAVCR2	1
GO:0002645	GO:0002645	positive regulation of tolerance induction	1/85	10/17913	0.0464625	0.16481	0.123961	CD3E	1
GO:0002664	GO:0002664	regulation of T cell tolerance induction	1/85	10/17913	0.0464625	0.16481	0.123961	CD3E	1
GO:0032488	GO:0032488	Cdc42 protein signal transduction	1/85	10/17913	0.0464625	0.16481	0.123961	WAS	1
GO:0032823	GO:0032823	regulation of natural killer cell differentiation	1/85	10/17913	0.0464625	0.16481	0.123961	ZNF683	1
GO:0045625	GO:0045625	regulation of T-helper 1 cell differentiation	1/85	10/17913	0.0464625	0.16481	0.123961	CCL19	1
GO:0046349	GO:0046349	amino sugar biosynthetic process	1/85	10/17913	0.0464625	0.16481	0.123961	RENBP	1
GO:0048245	GO:0048245	eosinophil chemotaxis	1/85	10/17913	0.0464625	0.16481	0.123961	CCL5	1
GO:0070099	GO:0070099	regulation of chemokine-mediated signaling pathway	1/85	10/17913	0.0464625	0.16481	0.123961	CCL5	1
GO:0071481	GO:0071481	cellular response to X-ray	1/85	10/17913	0.0464625	0.16481	0.123961	HAMP	1
GO:1900426	GO:1900426	positive regulation of defense response to bacterium	1/85	10/17913	0.0464625	0.16481	0.123961	HAVCR2	1
GO:2000109	GO:2000109	regulation of macrophage apoptotic process	1/85	10/17913	0.0464625	0.16481	0.123961	CCL5	1
GO:2000425	GO:2000425	regulation of apoptotic cell clearance	1/85	10/17913	0.0464625	0.16481	0.123961	CD300LF	1
GO:0006816	GO:0006816	calcium ion transport	5/85	415/17913	0.0474243	0.167695	0.126131	CORO1A/IL16/CCL5/LCK/CCL19	5
GO:0007163	GO:0007163	establishment or maintenance of cell polarity	3/85	172/17913	0.0485179	0.171026	0.128636	SPN/CD3G/CCL19	3
GO:0051480	GO:0051480	regulation of cytosolic calcium ion concentration	4/85	289/17913	0.0486812	0.171067	0.128667	CORO1A/CD52/LCK/CCL19	4
GO:0002478	GO:0002478	antigen processing and presentation of exogenous peptide antigen	3/85	174/17913	0.0499078	0.172722	0.129912	IFI30/LAG3/HLA-DPB1	3
