# Supplementary material for: Integrated Analysis of Immune Infiltration Features for Cervical Carcinoma and Their Associated Immunotherapeutic Responses
Source: Front Cell Dev Biol. 2021 Apr 9;9:573497. doi: 10.3389/fcell.2021.573497 (PMC8063060; doi:10.3389/fcell.2021.573497)
Supplement: Supplementary Figure 1 — Flow chart and cluster analysis related information. (A) The diagrammatical flow chart for this study. (B) TME clusters; TCGA matrixes for each k (k = 2–4), displaying the clustering stability using 1,000 iterations of hierarchical clustering. (C) TME gene clusters; TCGA matrixes for each k (k = 2–4), displaying the clustering stability using 1000 iterations of hierarchical clustering. [file Data_Sheet_1.ZIP › Table S5.xlsx]

## Sheet: 工作表 1 - KEGG enrichment analysi
KEGG enrichment analysis of TME gene clusters based on 98 genes
	ID	Description	GeneRatio	BgRatio	pvalue	p.adjust	qvalue	geneID	Count
hsa04640	hsa04640	Hematopoietic cell lineage	9/48	97/7884	5.00525e-09	4.60483e-07	3.63539e-07	CD2/CD3D/CD3E/CD37/CD8A/CD3G/CD5/HLA-DPB1/CD7	9
hsa04659	hsa04659	Th17 cell differentiation	9/48	107/7884	1.20052e-08	5.52238e-07	4.35978e-07	CD3D/CD3E/IL21R/IL12RB1/CD3G/HLA-DPB1/ZAP70/CD247/LCK	9
hsa04658	hsa04658	Th1 and Th2 cell differentiation	8/48	92/7884	6.50499e-08	1.99486e-06	1.57489e-06	CD3D/CD3E/IL12RB1/CD3G/HLA-DPB1/ZAP70/CD247/LCK	8
hsa04660	hsa04660	T cell receptor signaling pathway	8/48	103/7884	1.58055e-07	3.33859e-06	2.63573e-06	CD3D/CD3E/CD8A/CTLA4/CD3G/ZAP70/CD247/LCK	8
hsa04514	hsa04514	Cell adhesion molecules (CAMs)	9/48	146/7884	1.81445e-07	3.33859e-06	2.63573e-06	CD2/TIGIT/CD8A/SPN/CTLA4/SELPLG/HLA-DPB1/CD6/SELL	9
hsa05340	hsa05340	Primary immunodeficiency	5/48	37/7884	2.54471e-06	3.90189e-05	3.08044e-05	CD3D/CD3E/CD8A/ZAP70/LCK	5
hsa04060	hsa04060	Cytokine-cytokine receptor interaction	10/48	294/7884	8.29147e-06	0.000108974	8.60318e-05	CD27/CXCR3/IL21R/IL12RB1/IL16/CXCR6/CCL5/CCL19/CXCL8/CCL20	10
hsa05235	hsa05235	PD-L1 expression and PD-1 checkpoint pathway in cancer	6/48	89/7884	1.46437e-05	0.000159563	0.000125971	CD3D/CD3E/CD3G/ZAP70/CD247/LCK	6
hsa04062	hsa04062	Chemokine signaling pathway	8/48	189/7884	1.56095e-05	0.000159563	0.000125971	WAS/CXCR3/GNGT2/CXCR6/CCL5/CCL19/CXCL8/CCL20	8
hsa05142	hsa05142	Chagas disease (American trypanosomiasis)	6/48	102/7884	3.19695e-05	0.000294119	0.0002322	CD3D/CD3E/CCL5/CD3G/CD247/CXCL8	6
hsa04650	hsa04650	Natural killer cell mediated cytotoxicity	6/48	131/7884	0.000129906	0.00108649	0.000857752	CD48/SH2D1A/ZAP70/CD247/KLRK1/LCK	6
hsa05323	hsa05323	Rheumatoid arthritis	5/48	93/7884	0.000235146	0.00180279	0.00142325	CTLA4/CCL5/HLA-DPB1/CXCL8/CCL20	5
hsa04061	hsa04061	Viral protein interaction with cytokine and cytokine receptor	5/48	100/7884	0.000329972	0.00233519	0.00184357	CXCR3/CCL5/CCL19/CXCL8/CCL20	5
hsa04064	hsa04064	NF-kappa B signaling pathway	4/48	102/7884	0.00332113	0.0218246	0.0172299	ZAP70/LCK/CCL19/CXCL8	4
hsa05135	hsa05135	Yersinia infection	4/48	121/7884	0.00610324	0.0374332	0.0295526	WAS/ZAP70/LCK/CXCL8	4
hsa05321	hsa05321	Inflammatory bowel disease (IBD)	3/48	65/7884	0.00710281	0.039013	0.0307997	IL21R/IL12RB1/HLA-DPB1	3
hsa05169	hsa05169	Epstein-Barr virus infection	5/48	201/7884	0.00720893	0.039013	0.0307997	CD3D/CD3E/CD3G/HLA-DPB1/CD247	5
hsa05170	hsa05170	Human immunodeficiency virus 1 infection	5/48	212/7884	0.00897653	0.0458801	0.0362211	CD3D/CD3E/GNGT2/CD3G/CD247	5
hsa05166	hsa05166	Human T-cell leukemia virus 1 infection	5/48	219/7884	0.0102465	0.0496148	0.0391696	CD3D/CD3E/CD3G/HLA-DPB1/LCK	5
hsa04612	hsa04612	Antigen processing and presentation	3/48	77/7884	0.0113057	0.0520061	0.0410575	IFI30/CD8A/HLA-DPB1	3
hsa00520	hsa00520	Amino sugar and nucleotide sugar metabolism	2/48	48/7884	0.0342797	0.148881	0.117538	RENBP/CHIT1	2
hsa05144	hsa05144	Malaria	2/48	49/7884	0.0356019	0.148881	0.117538	KLRK1/CXCL8	2
hsa05320	hsa05320	Autoimmune thyroid disease	2/48	53/7884	0.0410844	0.164338	0.12974	CTLA4/HLA-DPB1	2
