# Supplementary material for: Integrated Analysis of Immune Infiltration Features for Cervical Carcinoma and Their Associated Immunotherapeutic Responses
Source: Front Cell Dev Biol. 2021 Apr 9;9:573497. doi: 10.3389/fcell.2021.573497 (PMC8063060; doi:10.3389/fcell.2021.573497)
Supplement: Supplementary Figure 1 — Flow chart and cluster analysis related information. (A) The diagrammatical flow chart for this study. (B) TME clusters; TCGA matrixes for each k (k = 2–4), displaying the clustering stability using 1,000 iterations of hierarchical clustering. (C) TME gene clusters; TCGA matrixes for each k (k = 2–4), displaying the clustering stability using 1000 iterations of hierarchical clustering. [file Data_Sheet_1.ZIP › Table S6.xlsx]

## Sheet: 工作表 1 - TMEscore of CESC patien
TMEscore of CESC patients in TCGA
sample	score	time	status	group
TCGA-EK-A2IR-01	6.92257	114.733	0	low
TCGA-EK-A2PM-01	7.08434	0.6	0	low
TCGA-IR-A3LI-01	8.94558	83.1	0	low
TCGA-EK-A2RE-01	9.465	1.9	0	low
TCGA-C5-A7X5-01	9.7748	13.8	1	low
TCGA-VS-A9UJ-01	9.8331	1.73333	1	low
TCGA-C5-A1BN-01	9.90876	5.53333	1	low
TCGA-EK-A3GN-01	10.0138	0.9	0	low
TCGA-C5-A7UC-01	10.3299	17.4333	1	low
TCGA-VS-A8EC-01	10.3625	47.1667	0	low
TCGA-Q1-A73S-01	11.5263	22.9333	0	low
TCGA-JW-A5VH-01	11.6891	3.33333	1	low
TCGA-C5-A1M6-01	11.8287	31.8333	1	low
TCGA-EA-A5FO-01	12.8045	27.1667	0	low
TCGA-EA-A4BA-01	13.0887	25.1667	0	low
TCGA-C5-A3HD-01	13.1526	52.7333	0	low
TCGA-VS-A9UL-01	13.9195	14.7333	1	low
TCGA-FU-A3HY-01	13.9506	31.8	0	low
TCGA-VS-A9V0-01	14.6368	19.1	0	low
TCGA-EK-A2PI-01	14.9495	19.5333	0	low
TCGA-VS-A8QH-01	15.1474	40.3333	1	low
TCGA-JW-A5VK-01	15.6294	20.7667	0	low
TCGA-C5-A1MN-01	15.8497	41.5	1	low
TCGA-Q1-A6DT-01	16.0055	9.16667	1	low
TCGA-C5-A7CK-01	16.0122	136.2	1	low
TCGA-ZJ-AAXA-01	16.1291	1.43333	0	low
TCGA-C5-A1M8-01	16.3529	30.6333	0	low
TCGA-VS-A9V4-01	16.4824	4.4	1	low
TCGA-C5-A7CM-01	16.8764	20.6333	0	low
TCGA-C5-A2LS-01	16.89	44.8333	0	low
TCGA-C5-A7CH-01	16.9202	156.467	0	low
TCGA-DG-A2KH-01	16.9346	1.13333	0	low
TCGA-IR-A3L7-01	17.0141	149.433	0	low
TCGA-EA-A5ZF-01	17.0952	27.6	0	low
TCGA-EK-A2RM-01	17.1416	1.66667	0	low
TCGA-EK-A2PG-01	17.3559	1.53333	0	low
TCGA-VS-A8EH-01	17.5572	32.8667	0	low
TCGA-EK-A2RN-01	17.6429	2.36667	0	low
TCGA-EK-A2RO-01	17.7691	0.0666667	0	low
TCGA-C5-A0TN-01	17.9568	11.6	1	low
TCGA-VS-A9UP-01	17.9897	48.1333	0	low
TCGA-ZJ-A8QQ-01	18.0815	68.5333	0	low
TCGA-VS-A9UV-01	18.7243	3.46667	1	low
TCGA-DR-A0ZL-01	18.7828	88.9667	0	low
TCGA-EK-A2H0-01	18.7928	61.5667	0	low
TCGA-C5-A8XK-01	18.8213	101.3	0	low
TCGA-C5-A8YQ-01	19.1235	23.8333	1	low
TCGA-EA-A556-01	19.1594	15.1	0	low
TCGA-WL-A834-01	19.2164	26.3667	0	low
TCGA-C5-A8ZZ-01	19.2308	21.2	0	low
TCGA-MA-AA43-01	19.3681	11.5333	0	low
TCGA-VS-A9V5-01	19.4135	16.4667	1	low
TCGA-VS-A953-01	19.4975	15.9	1	low
TCGA-FU-A57G-01	19.5481	35.9333	0	low
TCGA-4J-AA1J-01	19.6176	18.0667	0	low
TCGA-EK-A2RL-01	19.6955	48.4333	1	low
TCGA-EK-A2RB-01	19.7117	0.3	0	low
TCGA-VS-A957-01	19.8873	56.2667	0	low
TCGA-VS-A94Y-01	19.8902	4.8	1	low
TCGA-UC-A7PD-01	19.9114	11.8333	1	low
TCGA-C5-A1M9-01	19.965	35.5	1	low
TCGA-EK-A2IP-01	19.9917	6.73333	0	low
TCGA-DS-A0VK-01	20.0672	37.2667	1	low
TCGA-VS-A8EJ-01	20.5512	20.2333	1	low
TCGA-DS-A7WH-01	20.6958	17.7667	0	low
TCGA-Q1-A73R-01	20.8076	18.9	0	low
TCGA-UC-A7PG-01	20.8938	12.3333	1	low
TCGA-VS-A9UR-01	20.9024	26.4333	0	low
TCGA-FU-A3WB-01	20.9346	16.3667	0	low
TCGA-ZJ-A8QR-01	20.9791	19.4	1	low
TCGA-C5-A2M2-01	21.1572	33.7	1	low
TCGA-C5-A7CL-01	21.2699	15.7	1	low
TCGA-EX-A449-01	21.3159	14.9	0	low
TCGA-MY-A5BD-01	21.3311	55.5667	0	low
TCGA-EK-A2GZ-01	21.3502	12.7667	0	low
TCGA-C5-A3HL-01	21.4428	20.7	0	low
TCGA-VS-A950-01	21.4599	40.7	0	low
TCGA-VS-A8Q9-01	21.5629	54.3333	0	low
TCGA-EX-A1H6-01	21.6825	8.03333	0	low
TCGA-DS-A1OB-01	21.7212	28.7	1	low
TCGA-UC-A7PI-01	21.7235	70.4667	0	low
TCGA-FU-A770-01	21.7596	1.13333	0	low
TCGA-EK-A2R8-01	21.7708	1.46667	0	low
TCGA-C5-A7UE-01	21.7796	157.933	0	low
TCGA-C5-A905-01	21.7851	162.633	0	low
TCGA-JW-A5VJ-01	22.0099	21.7333	0	low
TCGA-VS-A9UU-01	22.0257	14.7333	0	low
TCGA-EK-A2PL-01	22.2071	0.433333	0	low
TCGA-VS-A9V1-01	22.2294	5.23333	1	low
TCGA-JW-A852-01	22.4092	8.4	1	low
TCGA-HM-A6W2-01	22.46	9.56667	0	low
TCGA-VS-A9UO-01	22.5798	48.5333	0	low
TCGA-DS-A7WI-01	22.6089	8.4	1	low
TCGA-EX-A3L1-01	22.6535	15.4333	0	low
TCGA-VS-A94X-01	22.8133	16.8667	1	low
TCGA-FU-A3HZ-01	22.8722	36.7667	0	low
TCGA-EA-A5O9-01	22.9257	26.2667	0	low
TCGA-EA-A3HR-01	22.9962	31.3333	0	low
TCGA-JW-AAVH-01	23.0461	18.4	0	low
TCGA-C5-A1MF-01	23.1917	53.9	0	low
TCGA-IR-A3LC-01	23.1948	131.167	0	low
TCGA-LP-A5U2-01	23.253	0.3	0	low
TCGA-FU-A2QG-01	23.3227	19.3	0	low
TCGA-VS-A8EK-01	23.3407	27.6333	1	low
TCGA-DS-A7WF-01	23.3668	16.4	1	low
TCGA-FU-A3EO-01	23.3813	16.3333	0	low
TCGA-EA-A50E-01	23.4234	7.56667	1	low
TCGA-DS-A0VM-01	23.4334	119.633	0	low
TCGA-Q1-A73Q-01	23.4479	9.46667	0	low
TCGA-IR-A3LB-01	23.4951	67.7333	1	low
TCGA-VS-A8EG-01	23.5108	46.2	0	low
TCGA-FU-A5XV-01	23.61	10.7	0	low
TCGA-IR-A3LA-01	23.7785	139.067	0	low
TCGA-EA-A97N-01	23.823	0.366667	0	low
TCGA-VS-A8QC-01	24.0301	11.6667	1	low
TCGA-C5-A901-01	24.111	17.2667	0	low
TCGA-VS-A952-01	24.139	59.2667	0	low
TCGA-Q1-A6DW-01	24.2238	17.8	0	low
TCGA-Q1-A6DV-01	24.5767	16.3667	0	low
TCGA-C5-A8YT-01	24.6177	21.1	1	low
TCGA-MA-AA41-01	24.9258	9.3	0	low
TCGA-DS-A3LQ-01	24.9456	23.3	0	low
TCGA-C5-A1MJ-01	25.082	0.466667	1	low
TCGA-C5-A1MK-01	25.1005	2.46667	1	low
TCGA-FU-A3NI-01	25.1432	21.2667	1	low
TCGA-C5-A2LV-01	25.18	74.4667	0	high
TCGA-VS-A954-01	25.2338	57.1333	0	high
TCGA-EA-A410-01	25.3285	26.7667	0	high
TCGA-EA-A1QT-01	25.3691	41.4333	0	high
TCGA-C5-A7CO-01	25.4326	149.4	0	high
TCGA-C5-A1ML-01	25.4947	21.2	1	high
TCGA-MA-AA3X-01	25.7998	20.5667	0	high
TCGA-EA-A1QS-01	26.0268	40.1	0	high
TCGA-VS-A8EB-01	26.0827	10.1667	1	high
TCGA-C5-A1BF-01	26.0902	19	1	high
TCGA-EA-A439-01	26.1455	32.1667	0	high
TCGA-LP-A4AW-01	26.1552	0.9	0	high
TCGA-EX-A1H5-01	26.2579	20.6333	0	high
TCGA-C5-A1BE-01	26.3464	69.8	1	high
TCGA-GH-A9DA-01	26.4048	18	0	high
TCGA-Q1-A5R1-01	26.6459	15.8	0	high
TCGA-JW-A69B-01	26.6559	28.7667	0	high
TCGA-2W-A8YY-01	26.6836	17.7667	0	high
TCGA-JX-A3PZ-01	26.7075	21.4	1	high
TCGA-C5-A7UH-01	26.7126	132.933	0	high
TCGA-EA-A3HT-01	26.9581	31.8	0	high
TCGA-MU-A8JM-01	26.9711	20.2333	0	high
TCGA-DG-A2KK-01	26.9826	83.2	0	high
TCGA-IR-A3LK-01	27.0455	30.2667	1	high
TCGA-VS-A9UQ-01	27.0921	42.1	0	high
TCGA-C5-A907-01	27.1741	14.9333	0	high
TCGA-LP-A4AU-01	27.2394	11.4333	0	high
TCGA-VS-A8QA-01	27.4741	36.6333	0	high
TCGA-Q1-A5R3-01	27.5709	16.1667	0	high
TCGA-EK-A3GK-01	27.6091	0.5	0	high
TCGA-EA-A411-01	27.9225	24.9	0	high
TCGA-LP-A5U3-01	28.0162	0.833333	0	high
TCGA-DS-A5RQ-01	28.2858	17.0667	0	high
TCGA-EA-A78R-01	28.3973	13.6667	0	high
TCGA-EK-A2RK-01	28.4685	0.433333	0	high
TCGA-VS-A9UY-01	28.473	18.5	1	high
TCGA-DG-A2KL-01	28.6423	45.5667	0	high
TCGA-EA-A3HS-01	28.902	31.9667	0	high
TCGA-JW-A5VG-01	29.1351	27.8	0	high
TCGA-C5-A1ME-01	29.2472	58.5333	0	high
TCGA-C5-A7X8-01	29.3756	2.76667	0	high
TCGA-C5-A1M7-01	29.4492	46.9667	0	high
TCGA-XS-A8TJ-01	29.5395	29.6667	0	high
TCGA-C5-A2LT-01	29.7019	74.2	0	high
TCGA-FU-A3TQ-01	29.8265	26.5	0	high
TCGA-JX-A5QV-01	29.9115	21.2	0	high
TCGA-MY-A913-01	30.0791	17.4667	0	high
TCGA-EK-A2H1-01	30.1771	26.6333	0	high
TCGA-C5-A8XH-01	30.3213	46.4667	1	high
TCGA-FU-A3TX-01	30.4991	1.5	0	high
TCGA-FU-A40J-01	30.5097	14.2	0	high
TCGA-VS-A8QF-01	30.631	60	0	high
TCGA-HM-A3JK-01	30.7174	21.0667	0	high
TCGA-BI-A0VS-01	30.7288	57.8333	0	high
TCGA-C5-A8XJ-01	30.8159	148.9	0	high
TCGA-C5-A7X3-01	30.9302	9.46667	1	high
TCGA-HG-A2PA-01	30.9917	25.7667	1	high
TCGA-DS-A0VL-01	30.9918	2.7	0	high
TCGA-Q1-A73O-01	31.0105	14.2667	0	high
TCGA-PN-A8MA-01	31.1751	3	0	high
TCGA-EA-A44S-01	31.2435	12.3	0	high
TCGA-MU-A5YI-01	31.278	35.1	0	high
TCGA-VS-A9UI-01	31.5834	45.7333	1	high
TCGA-C5-A2LZ-01	31.7012	101.533	1	high
TCGA-JX-A3Q8-01	31.8142	45.2333	0	high
TCGA-VS-A9UC-01	31.8627	27.5	0	high
TCGA-C5-A3HF-01	31.8819	18.1	1	high
TCGA-C5-A8YR-01	31.8915	27.9	1	high
TCGA-HM-A3JJ-01	32.2299	21.9667	1	high
TCGA-FU-A23K-01	32.3385	12.4	0	high
TCGA-VS-A8Q8-01	32.492	32.6	1	high
TCGA-EA-A3HQ-01	32.5826	37.8667	0	high
TCGA-DS-A1O9-01	32.6836	8.86667	1	high
TCGA-VS-A9U6-01	32.6938	44	0	high
TCGA-MY-A5BF-01	32.8021	21.1333	0	high
TCGA-Q1-A5R2-01	32.8166	16.6333	0	high
TCGA-C5-A1BM-01	32.9398	84	1	high
TCGA-EK-A2RJ-01	33.0232	1.76667	0	high
TCGA-VS-A9UZ-01	33.0597	68.1333	0	high
TCGA-JW-A5VI-01	33.154	24.9	0	high
TCGA-EK-A3GJ-01	33.3378	0.1	0	high
TCGA-EK-A2R7-01	33.3493	0.9	0	high
TCGA-ZX-AA5X-01	33.3728	3.96667	0	high
TCGA-EA-A5ZD-01	33.4876	27.6667	0	high
TCGA-EA-A6QX-01	33.4913	24.3333	0	high
TCGA-Q1-A73P-01	33.5511	16.1	0	high
TCGA-LP-A7HU-01	33.6646	13.5333	0	high
TCGA-VS-A8EI-01	33.893	24.3	0	high
TCGA-C5-A7XC-01	33.9817	51.7	0	high
TCGA-JX-A3Q0-01	34.0017	212.5	0	high
TCGA-IR-A3LF-01	34.259	98.3	0	high
TCGA-EA-A43B-01	34.3047	26.3667	0	high
TCGA-C5-A1BQ-01	34.3917	20.1333	1	high
TCGA-VS-A9UM-01	34.4376	27.6333	1	high
TCGA-DS-A1OA-01	34.5006	29.3	1	high
TCGA-DG-A2KJ-01	34.6386	96.4333	0	high
TCGA-ZJ-AAXU-01	34.6527	0.166667	0	high
TCGA-DR-A0ZM-01	34.6674	59.7	0	high
TCGA-VS-A9V3-01	34.7312	18	0	high
TCGA-EK-A2RC-01	34.8846	4.3	0	high
TCGA-C5-A7UI-01	34.8855	96.2667	1	high
TCGA-DS-A1OC-01	34.9473	12.5333	0	high
TCGA-EK-A2R9-01	35.0737	0.133333	0	high
TCGA-C5-A8XI-01	35.2117	8.46667	0	high
TCGA-VS-A959-01	35.2707	52.0333	0	high
TCGA-JW-A5VL-01	35.6602	15.8	0	high
TCGA-VS-A9U7-01	35.7991	49.0667	0	high
TCGA-C5-A1BL-01	35.9259	175.7	0	high
TCGA-C5-A7CJ-01	35.9616	103.233	1	high
TCGA-C5-A1MI-01	36.0469	36.1	1	high
TCGA-FU-A3YQ-01	36.1437	28.7	0	high
TCGA-RA-A741-01	36.2342	14.8	0	high
TCGA-EK-A2RA-01	36.2396	41.5333	0	high
TCGA-MA-AA3Y-01	36.2654	18.0667	0	high
TCGA-C5-A1BJ-01	36.3195	146.167	0	high
TCGA-C5-A3HE-01	36.3613	18.2667	0	high
TCGA-EX-A69M-01	36.3696	8.43333	1	high
TCGA-ZJ-AAX4-01	36.3781	0.7	0	high
TCGA-C5-A2M1-01	36.4645	38.9667	0	high
TCGA-EA-A5ZE-01	36.5755	27.6333	0	high
TCGA-HM-A4S6-01	36.694	15.1333	0	high
TCGA-EX-A8YF-01	36.7529	15.7667	0	high
TCGA-C5-A1MQ-01	36.8543	34.3667	0	high
TCGA-C5-A1BI-01	37.0067	37.0667	0	high
TCGA-C5-A1M5-01	37.0722	68.4	1	high
TCGA-VS-A9V2-01	37.2571	18.5	0	high
TCGA-VS-A9U5-01	37.3191	51.1667	0	high
TCGA-MA-AA3Z-01	37.4992	19.8333	0	high
TCGA-C5-A902-01	37.739	4.96667	0	high
TCGA-BI-A0VR-01	37.772	50.1667	0	high
TCGA-FU-A23L-01	38.2734	24.1667	0	high
TCGA-BI-A20A-01	38.4401	24	0	high
TCGA-DS-A0VN-01	38.6777	120.3	0	high
TCGA-C5-A1MP-01	39.0256	3.63333	0	high
TCGA-EK-A2PK-01	39.7808	0.4	0	high
TCGA-IR-A3LL-01	39.8844	36.8667	0	high
TCGA-VS-A8EL-01	40.0535	66.4	0	high
TCGA-C5-A1MH-01	40.5055	39.5333	1	high
TCGA-EA-A3Y4-01	40.5337	37.4	0	high
TCGA-UC-A7PF-01	40.7966	95.3	1	high
TCGA-EX-A69L-01	41.1252	20.0667	0	high
TCGA-VS-AA62-01	41.6274	15.6333	1	high
TCGA-VS-A94W-01	41.8397	41.4333	0	high
TCGA-MU-A51Y-01	42.0923	28.4667	0	high
TCGA-VS-A9UH-01	42.5327	47.5667	0	high
TCGA-LP-A4AX-01	42.5431	12.6667	0	high
TCGA-VS-A9UB-01	43.1096	30.3667	0	high
TCGA-C5-A2LY-01	43.2941	79.4333	0	high
TCGA-VS-A9UT-01	43.4811	16.0667	0	high
TCGA-EA-A3QE-01	43.9959	25.3667	0	high
TCGA-C5-A2LX-01	44.4785	84.2	0	high
TCGA-VS-A958-01	45.0672	50.8333	0	high
TCGA-C5-A1BK-01	45.1136	179.5	0	high
TCGA-MA-AA3W-01	46.2496	22.8333	0	high
TCGA-VS-A8QM-01	46.2782	31.7	1	high
TCGA-EA-A3HU-01	46.6066	33.7667	0	high
TCGA-IR-A3LH-01	47.4915	79.8	0	high
TCGA-VS-A9UD-01	47.7368	24.6333	0	high
TCGA-EA-A3QD-01	47.8517	13.2333	0	high
TCGA-DS-A1OD-01	48.3824	129.133	0	high
TCGA-VS-A94Z-01	49.2557	33.8333	0	high
TCGA-R2-A69V-01	49.8039	19.8667	0	high
TCGA-C5-A7CG-01	51.2322	213.6	0	high
TCGA-MA-AA42-01	52.3146	8.63333	0	high
TCGA-MY-A5BE-01	55.9008	35.5333	0	high
TCGA-DG-A2KM-01	57.0867	64.8667	0	high
