# Supplementary material for: Integrated Analysis of Immune Infiltration Features for Cervical Carcinoma and Their Associated Immunotherapeutic Responses
Source: Front Cell Dev Biol. 2021 Apr 9;9:573497. doi: 10.3389/fcell.2021.573497 (PMC8063060; doi:10.3389/fcell.2021.573497)
Supplement: Supplementary Figure 1 — Flow chart and cluster analysis related information. (A) The diagrammatical flow chart for this study. (B) TME clusters; TCGA matrixes for each k (k = 2–4), displaying the clustering stability using 1,000 iterations of hierarchical clustering. (C) TME gene clusters; TCGA matrixes for each k (k = 2–4), displaying the clustering stability using 1000 iterations of hierarchical clustering. [file Data_Sheet_1.ZIP › Table S7.xlsx]

## Sheet: 工作表 1 - GSVA of TMEscore
GSVA of TMEscore
	V1	V2	V3	V4	V5	V6	V7
1	pathway	logFC	AveExpr	t	P.Value	adj.P.Val	B
2	GO_T_CELL_RECEPTOR_BINDING	0.785847	0.00449236	20.3132	6.13834e-58	6.13036e-54	121.22
3	GO_NEGATIVE_T_CELL_SELECTION	0.728864	0.0222232	20.0159	7.65056e-57	3.82031e-53	118.716
4	GO_T_CELL_SELECTION	0.557445	0.0162154	19.8227	3.95638e-56	1.31708e-52	117.085
5	GO_POSITIVE_T_CELL_SELECTION	0.588453	0.0141081	19.5436	4.26168e-55	1.06403e-51	114.726
6	GO_CD4_POSITIVE_ALPHA_BETA_T_CELL_LINEAGE_COMMITMENT	0.596502	0.0192605	19.2332	6.02193e-54	1.20282e-50	112.097
7	GO_ALPHA_BETA_T_CELL_LINEAGE_COMMITMENT	0.562345	0.0180301	19.128	1.48022e-53	2.46383e-50	111.204
8	GO_REGULATION_OF_LYMPHOCYTE_ACTIVATION	0.408566	0.00838709	19.0578	2.69761e-53	3.84872e-50	110.609
9	GO_POSITIVE_REGULATION_OF_LYMPHOCYTE_ACTIVATION	0.443082	0.0106393	19.0272	3.50289e-53	4.37292e-50	110.349
10	GO_POSITIVE_REGULATION_OF_CELL_ACTIVATION	0.436323	0.0113952	18.6228	1.11774e-51	1.22953e-48	106.912
11	GO_REGULATORY_T_CELL_DIFFERENTIATION	0.495692	0.0101137	18.6115	1.23113e-51	1.22953e-48	106.816
12	GO_ANTIGEN_RECEPTOR_MEDIATED_SIGNALING_PATHWAY	0.433733	0.00107469	18.5954	1.41326e-51	1.28311e-48	106.679
13	GO_LYMPHOCYTE_ACTIVATION	0.385246	0.00879517	18.5631	1.86559e-51	1.55264e-48	106.403
14	GO_ADAPTIVE_IMMUNE_RESPONSE	0.498746	0.0111929	18.5008	3.1819e-51	2.44443e-48	105.873
15	GO_CD4_POSITIVE_CD25_POSITIVE_ALPHA_BETA_REGULATORY_T_CELL_DIFFERENTIATION	0.781269	0.00918045	18.3787	9.06975e-51	6.46997e-48	104.833
16	GO_CD4_POSITIVE_OR_CD8_POSITIVE_ALPHA_BETA_T_CELL_LINEAGE_COMMITMENT	0.549128	0.0147405	18.3697	9.79438e-51	6.5211e-48	104.757
17	GO_T_CELL_ACTIVATION_VIA_T_CELL_RECEPTOR_CONTACT_WITH_ANTIGEN_BOUND_TO_MHC_MOLECULE_ON_ANTIGEN_PRESENTING_CELL	0.70419	0.0168589	18.3444	1.21761e-50	7.60014e-48	104.541
18	GO_REGULATION_OF_MYELOID_DENDRITIC_CELL_ACTIVATION	0.800742	0.0108687	18.2817	2.08476e-50	1.22473e-47	104.007
19	GO_POSITIVE_REGULATION_OF_INTERLEUKIN_4_PRODUCTION	0.595178	0.0211869	18.1631	5.76914e-50	3.04202e-47	102.997
20	GO_ALPHA_BETA_T_CELL_ACTIVATION	0.432808	0.0100806	18.1628	5.78737e-50	3.04202e-47	102.993
21	GO_CELLULAR_DEFENSE_RESPONSE	0.548423	0.019379	18.1297	7.69107e-50	3.80163e-47	102.711
22	GO_INTERLEUKIN_4_PRODUCTION	0.519369	0.0177632	18.1252	7.99381e-50	3.80163e-47	102.673
23	GO_REGULATION_OF_INTERLEUKIN_4_PRODUCTION	0.541325	0.0187671	18.1083	9.2382e-50	4.19372e-47	102.529
24	GO_REGULATION_OF_B_CELL_DIFFERENTIATION	0.463774	0.00934156	18.0146	2.06656e-49	8.97337e-47	101.73
25	GO_REGULATION_OF_CELL_ACTIVATION	0.387786	0.010422	17.9828	2.71627e-49	1.11258e-46	101.458
26	GO_LYMPHOCYTE_DIFFERENTIATION	0.359283	0.00776	17.9799	2.78508e-49	1.11258e-46	101.434
27	GO_THYMIC_T_CELL_SELECTION	0.562562	0.0174867	17.9689	3.05939e-49	1.17516e-46	101.34
28	GO_B_CELL_ACTIVATION	0.407765	0.00795025	17.922	4.58022e-49	1.69417e-46	100.94
29	GO_T_CELL_TOLERANCE_INDUCTION	0.615452	0.0116759	17.9095	5.1001e-49	1.8191e-46	100.833
30	GO_NEGATIVE_REGULATION_OF_B_CELL_ACTIVATION	0.475989	0.00419433	17.9005	5.51055e-49	1.89772e-46	100.756
31	GO_T_CELL_DIFFERENTIATION	0.367487	0.00789772	17.8673	7.32498e-49	2.43849e-46	100.473
32	GO_IMMUNE_RESPONSE_REGULATING_CELL_SURFACE_RECEPTOR_SIGNALING_PATHWAY	0.406739	0.00522182	17.7682	1.71706e-48	5.49708e-46	99.6277
33	GO_LYMPHOCYTE_COSTIMULATION	0.48193	0.0102421	17.7653	1.76136e-48	5.49708e-46	99.6024
34	GO_REGULATION_OF_B_CELL_ACTIVATION	0.472737	0.00869734	17.7535	1.94916e-48	5.89886e-46	99.5018
35	GO_REGULATION_OF_LEUKOCYTE_PROLIFERATION	0.40978	0.00824198	17.7393	2.2027e-48	6.47012e-46	99.3804
36	GO_POSITIVE_REGULATION_OF_LEUKOCYTE_PROLIFERATION	0.442181	0.0083121	17.6827	3.58308e-48	1.02241e-45	98.8974
37	GO_INTERLEUKIN_21_MEDIATED_SIGNALING_PATHWAY	0.709383	0.0203886	17.5878	8.10468e-48	2.24837e-45	98.087
38	GO_CD4_RECEPTOR_BINDING	0.619168	0.0148351	17.5464	1.1565e-47	3.1216e-45	97.734
39	GO_T_CELL_ACTIVATION	0.376389	0.00760654	17.542	1.20105e-47	3.15656e-45	97.6964
40	GO_LYMPHOCYTE_MEDIATED_IMMUNITY	0.467621	0.0116627	17.5372	1.25231e-47	3.20687e-45	97.655
41	GO_REGULATION_OF_ALPHA_BETA_T_CELL_ACTIVATION	0.418992	0.00533613	17.5177	1.48031e-47	3.69595e-45	97.4889
42	GO_POSITIVE_THYMIC_T_CELL_SELECTION	0.639416	0.0118908	17.4935	1.82368e-47	4.44223e-45	97.2818
43	GO_LEUKOCYTE_PROLIFERATION	0.389489	0.00873409	17.4452	2.76152e-47	6.48724e-45	96.8698
44	GO_NEGATIVE_REGULATION_OF_LYMPHOCYTE_ACTIVATION	0.391843	0.00817639	17.4439	2.79314e-47	6.48724e-45	96.8585
45	GO_NEGATIVE_REGULATION_OF_LEUKOCYTE_MEDIATED_IMMUNITY	0.479319	0.0116931	17.3324	7.29146e-47	1.655e-44	95.9058
46	GO_LYMPHOCYTE_HOMEOSTASIS	0.365642	0.0011936	17.289	1.05905e-46	2.35039e-44	95.5352
47	GO_REGULATION_OF_LYMPHOCYTE_DIFFERENTIATION	0.36659	0.00727527	17.2782	1.16203e-46	2.52287e-44	95.4431
48	GO_ALPHA_BETA_T_CELL_RECEPTOR_COMPLEX	0.830347	-0.00270963	17.2169	1.96957e-46	4.18513e-44	94.9192
49	GO_REGULATION_OF_T_CELL_ACTIVATION	0.377771	0.00658982	17.1964	2.34925e-46	4.88791e-44	94.7442
50	GO_ACTIVATION_OF_IMMUNE_RESPONSE	0.370445	0.00434326	17.1917	2.44652e-46	4.98085e-44	94.7039
51	GO_REGULATION_OF_ANTIGEN_RECEPTOR_MEDIATED_SIGNALING_PATHWAY	0.440265	0.0064301	17.1895	2.49367e-46	4.98085e-44	94.685
52	GO_REGULATION_OF_IMMUNE_RESPONSE	0.367792	0.0071058	17.1848	2.59673e-46	5.08502e-44	94.6448
53	GO_DENDRITIC_CELL_MIGRATION	0.486036	0.0136406	17.1801	2.70386e-46	5.16002e-44	94.6046
54	GO_REGULATION_OF_B_CELL_PROLIFERATION	0.450215	0.00603348	17.1786	2.73837e-46	5.16002e-44	94.592
55	GO_POSITIVE_REGULATION_OF_T_CELL_PROLIFERATION	0.470382	0.00866414	17.1476	3.57497e-46	6.61171e-44	94.3273
56	GO_T_HELPER_17_CELL_LINEAGE_COMMITMENT	0.630897	0.019138	17.1054	5.13864e-46	9.33083e-44	93.9671
57	GO_T_CELL_RECEPTOR_COMPLEX	0.64555	0.0034814	17.0957	5.58739e-46	9.92098e-44	93.884
58	GO_T_CELL_PROLIFERATION	0.392134	0.00718597	17.0942	5.66232e-46	9.92098e-44	93.8708
59	GO_EXTERNAL_SIDE_OF_PLASMA_MEMBRANE	0.442476	0.0159452	17.0469	8.50186e-46	1.46393e-43	93.4672
60	GO_CD8_POSITIVE_ALPHA_BETA_T_CELL_ACTIVATION	0.492517	0.00750557	17.0244	1.03187e-45	1.73397e-43	93.2749
61	GO_TOLERANCE_INDUCTION	0.526449	0.0120661	17.0233	1.04174e-45	1.73397e-43	93.2655
62	GO_ADAPTIVE_IMMUNE_RESPONSE_BASED_ON_SOMATIC_RECOMBINATION_OF_IMMUNE_RECEPTORS_BUILT_FROM_IMMUNOGLOBULIN_SUPERFAMILY_DOMAINS	0.451247	0.0122051	16.9823	1.48197e-45	2.42631e-43	92.9155
63	GO_REGULATION_OF_IMMUNE_EFFECTOR_PROCESS	0.37807	0.00942505	16.9611	1.77951e-45	2.86644e-43	92.7338
64	GO_POSITIVE_REGULATION_OF_ALPHA_BETA_T_CELL_ACTIVATION	0.42523	0.00644061	16.9211	2.5102e-45	3.97926e-43	92.3923
65	GO_POSITIVE_REGULATION_OF_T_CELL_TOLERANCE_INDUCTION	0.611866	0.0124429	16.9041	2.90485e-45	4.53292e-43	92.2473
66	GO_LYMPHOCYTE_ACTIVATION_INVOLVED_IN_IMMUNE_RESPONSE	0.359202	0.00634499	16.8989	3.03833e-45	4.66828e-43	92.2027
67	GO_POSITIVE_REGULATION_OF_IMMUNE_RESPONSE	0.35949	0.00546582	16.8387	5.09985e-45	7.71701e-43	91.6885
68	GO_REGULATION_OF_T_CELL_TOLERANCE_INDUCTION	0.576386	0.0110602	16.8076	6.66708e-45	9.93793e-43	91.4224
69	GO_NEGATIVE_REGULATION_OF_REGULATORY_T_CELL_DIFFERENTIATION	0.796768	0.0187101	16.7973	7.28433e-45	1.06983e-42	91.3345
70	GO_G_PROTEIN_COUPLED_CHEMOATTRACTANT_RECEPTOR_ACTIVITY	0.555306	0.0331166	16.79	7.75326e-45	1.1222e-42	91.2726
71	GO_INTERLEUKIN_12_PRODUCTION	0.427654	0.013658	16.76	1.00381e-44	1.43216e-42	91.0161
72	GO_ALPHA_BETA_T_CELL_PROLIFERATION	0.459359	0.00753967	16.7489	1.10409e-44	1.55303e-42	90.9216
73	GO_B_CELL_PROLIFERATION	0.434951	0.00954708	16.725	1.35625e-44	1.88123e-42	90.7173
74	GO_ALPHA_BETA_T_CELL_DIFFERENTIATION	0.403381	0.0110153	16.7045	1.61793e-44	2.21346e-42	90.5422
75	GO_POSITIVE_REGULATION_OF_ALPHA_BETA_T_CELL_PROLIFERATION	0.533316	0.00629125	16.6579	2.41739e-44	3.24865e-42	90.1435
76	GO_REGULATION_OF_B_CELL_RECEPTOR_SIGNALING_PATHWAY	0.508177	0.00758396	16.6568	2.43966e-44	3.24865e-42	90.1344
77	GO_POSITIVE_REGULATION_OF_LEUKOCYTE_CELL_CELL_ADHESION	0.410256	0.00925013	16.6512	2.56047e-44	3.36466e-42	90.0864
78	GO_IMMUNE_RESPONSE_REGULATING_SIGNALING_PATHWAY	0.36788	0.00503082	16.6483	2.62533e-44	3.40509e-42	90.0616
79	GO_POSITIVE_REGULATION_OF_IMMUNE_SYSTEM_PROCESS	0.348896	0.00687507	16.5896	4.34802e-44	5.56714e-42	89.5607
80	GO_REGULATION_OF_IMMUNE_SYSTEM_PROCESS	0.318589	0.0067602	16.5779	4.80795e-44	6.0781e-42	89.4608
81	GO_SIDE_OF_MEMBRANE	0.357739	0.0125725	16.5691	5.1888e-44	6.47757e-42	89.3851
82	GO_IMMUNOLOGICAL_SYNAPSE	0.464141	0.00281815	16.526	7.51661e-44	9.2677e-42	89.0172
83	GO_T_CELL_LINEAGE_COMMITMENT	0.480166	0.0110708	16.5181	8.04462e-44	9.79776e-42	88.9498
84	GO_CD4_POSITIVE_ALPHA_BETA_T_CELL_ACTIVATION	0.383086	0.0114185	16.4744	1.17086e-43	1.40884e-41	88.5771
85	GO_REGULATION_OF_T_CELL_DIFFERENTIATION	0.355467	0.00759839	16.4529	1.40929e-43	1.67555e-41	88.3931
86	GO_POSITIVE_REGULATION_OF_ANTIGEN_RECEPTOR_MEDIATED_SIGNALING_PATHWAY	0.50561	0.00207337	16.3886	2.45051e-43	2.8792e-41	87.8438
87	GO_REGULATION_OF_LYMPHOCYTE_MEDIATED_IMMUNITY	0.379209	0.0113652	16.3868	2.48771e-43	2.88893e-41	87.8289
88	GO_T_CELL_ACTIVATION_INVOLVED_IN_IMMUNE_RESPONSE	0.421002	0.0120692	16.354	3.29911e-43	3.78715e-41	87.5486
89	GO_C_C_CHEMOKINE_BINDING	0.55545	0.0325825	16.2692	6.83502e-43	7.75697e-41	86.8254
90	GO_POSITIVE_REGULATION_OF_INTERFERON_GAMMA_PRODUCTION	0.469847	0.0117926	16.2415	8.67833e-43	9.73825e-41	86.5883
91	GO_LEUKOCYTE_CELL_CELL_ADHESION	0.37627	0.00821234	16.2383	8.9195e-43	9.89767e-41	86.5611
92	GO_NEGATIVE_REGULATION_OF_LYMPHOCYTE_MEDIATED_IMMUNITY	0.462696	0.0123482	16.2314	9.4645e-43	1.0387e-40	86.5022
93	GO_NEGATIVE_REGULATION_OF_CELL_ACTIVATION	0.365491	0.0116754	16.1424	2.03327e-42	2.2072e-40	85.743
94	GO_IMMUNOLOGICAL_SYNAPSE_FORMATION	0.550976	0.0162138	16.1312	2.23773e-42	2.40303e-40	85.6479
95	GO_POSITIVE_REGULATION_OF_LYMPHOCYTE_DIFFERENTIATION	0.400702	0.0115649	16.1075	2.74473e-42	2.91612e-40	85.4451
96	GO_NEGATIVE_REGULATION_OF_LEUKOCYTE_CELL_CELL_ADHESION	0.356532	0.0072487	16.1003	2.91943e-42	3.06909e-40	85.3839
97	GO_POSITIVE_REGULATION_OF_CD4_POSITIVE_ALPHA_BETA_T_CELL_ACTIVATION	0.442974	0.0101789	16.0694	3.80804e-42	3.96155e-40	85.12
98	GO_REGULATION_OF_TOLERANCE_INDUCTION	0.504266	0.00813162	16.0652	3.94605e-42	4.06281e-40	85.0847
99	GO_T_CELL_DIFFERENTIATION_INVOLVED_IN_IMMUNE_RESPONSE	0.406088	0.0119472	16.0351	5.11116e-42	5.20869e-40	84.8278
100	GO_MYELOID_DENDRITIC_CELL_ACTIVATION	0.527198	0.00375099	15.9472	1.08757e-41	1.09713e-39	84.0781
101	GO_NEGATIVE_REGULATION_OF_INTERLEUKIN_6_PRODUCTION	0.437673	0.0232116	15.9223	1.34656e-41	1.34481e-39	83.8661
102	GO_NEGATIVE_REGULATION_OF_IMMUNE_SYSTEM_PROCESS	0.297688	0.00792041	15.8642	2.21651e-41	2.19171e-39	83.3713
103	GO_LYMPHOCYTE_MIGRATION	0.437207	0.0154278	15.8602	2.29409e-41	2.24618e-39	83.3371
104	GO_TUMOR_NECROSIS_FACTOR_SUPERFAMILY_CYTOKINE_PRODUCTION	0.37249	0.010297	15.8555	2.3894e-41	2.31679e-39	83.2967
105	GO_REGULATION_OF_CD4_POSITIVE_ALPHA_BETA_T_CELL_ACTIVATION	0.387821	0.0082511	15.8457	2.59753e-41	2.49438e-39	83.2138
106	GO_B_CELL_RECEPTOR_SIGNALING_PATHWAY	0.572597	0.0102802	15.8384	2.76721e-41	2.61325e-39	83.151
107	GO_POSITIVE_REGULATION_OF_CELL_CELL_ADHESION	0.369482	0.0100185	15.8381	2.77365e-41	2.61325e-39	83.1486
108	GO_LEUKOCYTE_HOMEOSTASIS	0.347681	0.00572019	15.823	3.15727e-41	2.94689e-39	83.02
109	GO_NEGATIVE_REGULATION_OF_TUMOR_NECROSIS_FACTOR_SUPERFAMILY_CYTOKINE_PRODUCTION	0.396128	0.0162914	15.7942	4.04141e-41	3.73718e-39	82.7749
110	GO_NEGATIVE_REGULATION_OF_LEUKOCYTE_PROLIFERATION	0.398198	0.00932761	15.7752	4.75648e-41	4.35807e-39	82.6132
111	GO_POSITIVE_REGULATION_OF_B_CELL_ACTIVATION	0.465172	0.00796134	15.7054	8.66079e-41	7.86321e-39	82.0182
112	GO_NEGATIVE_REGULATION_OF_B_CELL_PROLIFERATION	0.522009	0.00103038	15.694	9.5473e-41	8.58999e-39	81.9214
113	GO_REGULATION_OF_CD4_POSITIVE_ALPHA_BETA_T_CELL_DIFFERENTIATION	0.409109	0.00849595	15.6522	1.36671e-40	1.21869e-38	81.5653
114	GO_LEUKOCYTE_DIFFERENTIATION	0.308879	0.00753084	15.6296	1.65851e-40	1.4658e-38	81.3732
115	GO_POSITIVE_REGULATION_OF_INTERLEUKIN_2_BIOSYNTHETIC_PROCESS	0.59158	0.0199164	15.6028	2.08678e-40	1.82813e-38	81.1451
116	GO_REGULATION_OF_ADAPTIVE_IMMUNE_RESPONSE	0.354943	0.00825496	15.5775	2.59182e-40	2.25083e-38	80.9299
117	GO_INTERLEUKIN_10_PRODUCTION	0.444942	0.0163394	15.5156	4.40529e-40	3.79272e-38	80.4033
118	GO_REGULATION_OF_LEUKOCYTE_MEDIATED_IMMUNITY	0.361734	0.0101294	15.4908	5.44836e-40	4.65067e-38	80.1924
119	GO_REGULATION_OF_LEUKOCYTE_DIFFERENTIATION	0.316419	0.00888432	15.4426	8.23303e-40	6.96808e-38	79.7825
120	GO_POSITIVE_REGULATION_OF_INTERLEUKIN_12_PRODUCTION	0.40427	0.0118109	15.4366	8.67132e-40	7.27735e-38	79.731
121	GO_B_CELL_MEDIATED_IMMUNITY	0.484491	0.0111254	15.4216	9.85736e-40	8.11281e-38	79.6037
122	GO_NEGATIVE_REGULATION_OF_INTERFERON_ALPHA_PRODUCTION	0.619045	0.020221	15.4214	9.87084e-40	8.11281e-38	79.6024
123	GO_POSITIVE_REGULATION_OF_INFLAMMATORY_RESPONSE_TO_ANTIGENIC_STIMULUS	0.597656	0.00755792	15.421	9.91051e-40	8.11281e-38	79.5984
124	GO_T_CELL_MIGRATION	0.443703	0.0156644	15.417	1.0256e-39	8.32741e-38	79.5644
125	GO_NEGATIVE_REGULATION_OF_ANTIGEN_RECEPTOR_MEDIATED_SIGNALING_PATHWAY	0.433252	0.000785786	15.4137	1.05494e-39	8.43198e-38	79.5364
126	GO_TUMOR_NECROSIS_FACTOR_BIOSYNTHETIC_PROCESS	0.50363	0.0206046	15.4136	1.05537e-39	8.43198e-38	79.536
127	GO_POSITIVE_REGULATION_OF_INTERFERON_GAMMA_SECRETION	0.627346	0.0072009	15.4077	1.11002e-39	8.79824e-38	79.4858
128	GO_PRODUCTION_OF_MOLECULAR_MEDIATOR_OF_IMMUNE_RESPONSE	0.362778	0.00925166	15.3982	1.20403e-39	9.46821e-38	79.4051
129	GO_MEMBRANE_RAFT_DISTRIBUTION	0.669052	0.0190418	15.371	1.5197e-39	1.18572e-37	79.174
130	GO_POSITIVE_REGULATION_OF_TOLERANCE_INDUCTION	0.525789	0.00997057	15.3599	1.67154e-39	1.29409e-37	79.0794
131	GO_CYTOKINE_RECEPTOR_ACTIVITY	0.419761	0.0284049	15.3421	1.947e-39	1.49575e-37	78.928
132	GO_INTERLEUKIN_12_SECRETION	0.55716	0.0140122	15.3399	1.98451e-39	1.51292e-37	78.9091
133	GO_POSITIVE_REGULATION_OF_B_CELL_PROLIFERATION	0.39685	0.0065996	15.3243	2.26719e-39	1.71533e-37	78.7769
134	GO_POSITIVE_REGULATION_OF_TUMOR_NECROSIS_FACTOR_BIOSYNTHETIC_PROCESS	0.533897	0.0216334	15.3028	2.72559e-39	2.04665e-37	78.594
135	GO_IMMUNOGLOBULIN_RECEPTOR_ACTIVITY	0.682718	0.0342554	15.2819	3.25799e-39	2.42818e-37	78.4169
136	GO_REGULATION_OF_T_CELL_APOPTOTIC_PROCESS	0.384426	-0.000661094	15.269	3.64008e-39	2.69285e-37	78.3068
137	GO_NEGATIVE_REGULATION_OF_ADAPTIVE_IMMUNE_RESPONSE	0.40756	0.0160101	15.2588	3.9695e-39	2.91496e-37	78.2208
138	GO_IMMUNOGLOBULIN_BINDING	0.597655	0.0166948	15.2343	4.89646e-39	3.56941e-37	78.0125
139	GO_CHEMOKINE_BINDING	0.474076	0.0296662	15.2295	5.10109e-39	3.69163e-37	77.9718
140	GO_REGULATION_OF_B_CELL_MEDIATED_IMMUNITY	0.320971	0.00209257	15.1959	6.79673e-39	4.88338e-37	77.6869
141	GO_POSITIVE_REGULATION_OF_TUMOR_NECROSIS_FACTOR_SUPERFAMILY_CYTOKINE_PRODUCTION	0.386237	0.0106554	15.1439	1.06042e-38	7.56455e-37	77.2454
142	GO_B_CELL_DIFFERENTIATION	0.309647	0.00836302	15.1164	1.34177e-38	9.47313e-37	77.0117
143	GO_INTERFERON_GAMMA_PRODUCTION	0.43481	0.0185558	15.1159	1.34694e-38	9.47313e-37	77.0079
144	GO_MHC_PROTEIN_BINDING	0.527379	-0.00288694	15.0761	1.89219e-38	1.32149e-36	76.6705
145	GO_POSITIVE_REGULATION_OF_LEUKOCYTE_DIFFERENTIATION	0.34795	0.0111637	15.0596	2.17956e-38	1.51162e-36	76.5301
146	GO_T_CELL_HOMEOSTASIS	0.352545	0.00804064	15.0143	3.20809e-38	2.2096e-36	76.1464
147	GO_REGULATION_OF_ANTIGEN_PROCESSING_AND_PRESENTATION	0.556466	0.0131655	15.0103	3.31844e-38	2.26995e-36	76.1128
148	GO_INTERFERON_ALPHA_BIOSYNTHETIC_PROCESS	0.65118	0.0280026	14.9835	4.17307e-38	2.83514e-36	75.8854
149	GO_NEGATIVE_REGULATION_OF_INTERLEUKIN_10_PRODUCTION	0.568039	0.0119812	14.9742	4.51783e-38	3.04862e-36	75.8066
150	GO_CD8_POSITIVE_ALPHA_BETA_T_CELL_DIFFERENTIATION	0.514078	0.00711526	14.955	5.32303e-38	3.56786e-36	75.6438
151	GO_T_CELL_APOPTOTIC_PROCESS	0.348728	0.000962069	14.952	5.46053e-38	3.63562e-36	75.6184
152	GO_REGULATION_OF_CELL_KILLING	0.433353	0.0154636	14.8776	1.03035e-37	6.81463e-36	74.9882
153	GO_LEUKOCYTE_MEDIATED_CYTOTOXICITY	0.421606	0.00953228	14.8653	1.14436e-37	7.51891e-36	74.884
154	GO_B_CELL_ACTIVATION_INVOLVED_IN_IMMUNE_RESPONSE	0.296888	0.0044504	14.8527	1.27417e-37	8.31709e-36	74.7773
155	GO_NEGATIVE_REGULATION_OF_INTERLEUKIN_12_PRODUCTION	0.530192	0.0156347	14.7861	2.24705e-37	1.45723e-35	74.2142
156	GO_NEGATIVE_REGULATION_OF_IMMUNE_RESPONSE	0.359143	0.0143042	14.7804	2.35821e-37	1.51945e-35	74.1662
157	GO_PHAGOCYTOSIS	0.381541	0.0100479	14.7705	2.56678e-37	1.64323e-35	74.0821
158	GO_REGULATION_OF_T_CELL_RECEPTOR_SIGNALING_PATHWAY	0.39735	0.00262689	14.7665	2.65587e-37	1.68944e-35	74.0482
159	GO_INTERLEUKIN_2_BIOSYNTHETIC_PROCESS	0.52368	0.0205725	14.7587	2.83837e-37	1.7941e-35	73.9823
160	GO_POSITIVE_REGULATION_OF_REGULATORY_T_CELL_DIFFERENTIATION	0.505718	0.0125068	14.7363	3.43399e-37	2.15693e-35	73.7932
161	GO_REGULATION_OF_ALPHA_BETA_T_CELL_DIFFERENTIATION	0.37351	0.00765232	14.7279	3.68746e-37	2.30167e-35	73.7225
162	GO_INFLAMMATORY_RESPONSE_TO_ANTIGENIC_STIMULUS	0.417728	0.0117148	14.7241	3.80989e-37	2.36332e-35	73.6901
163	GO_IMMUNOGLOBULIN_PRODUCTION	0.394623	0.00627632	14.6367	8.01807e-37	4.94299e-35	72.9515
164	GO_REGULATION_OF_T_CELL_ACTIVATION_VIA_T_CELL_RECEPTOR_CONTACT_WITH_ANTIGEN_BOUND_TO_MHC_MOLECULE_ON_ANTIGEN_PRESENTING_CELL	0.617104	0.00728578	14.6343	8.17928e-37	5.01144e-35	72.9317
165	GO_NEGATIVE_REGULATION_OF_B_CELL_RECEPTOR_SIGNALING_PATHWAY	0.601765	0.00291716	14.6059	1.04181e-36	6.34422e-35	72.6916
166	GO_T_CELL_RECEPTOR_SIGNALING_PATHWAY	0.334394	-0.00664155	14.6043	1.05615e-36	6.39261e-35	72.678
167	GO_NEGATIVE_REGULATION_OF_CYTOKINE_PRODUCTION	0.304902	0.0118567	14.5912	1.18067e-36	7.10321e-35	72.5674
168	GO_TUMOR_NECROSIS_FACTOR_RECEPTOR_BINDING	0.382925	0.0142449	14.5589	1.55363e-36	9.29111e-35	72.2949
169	GO_POSITIVE_REGULATION_OF_ALPHA_BETA_T_CELL_DIFFERENTIATION	0.375909	0.0086495	14.5577	1.56989e-36	9.33242e-35	72.2845
170	GO_DENDRITIC_CELL_DIFFERENTIATION	0.440317	0.00677261	14.553	1.6335e-36	9.65311e-35	72.2451
171	GO_NEGATIVE_REGULATION_OF_MYELOID_LEUKOCYTE_MEDIATED_IMMUNITY	0.519704	0.0224194	14.5431	1.77648e-36	1.04363e-34	72.1618
172	GO_INNATE_IMMUNE_RESPONSE	0.338001	0.006713	14.5184	2.19238e-36	1.28043e-34	71.953
173	GO_REGULATION_OF_NATURAL_KILLER_CELL_MEDIATED_IMMUNITY	0.456622	0.0147608	14.5129	2.29762e-36	1.33409e-34	71.9065
174	GO_ANTIGEN_BINDING	0.593554	0.0110476	14.4867	2.87025e-36	1.65695e-34	71.6856
175	GO_TOLERANCE_INDUCTION_DEPENDENT_UPON_IMMUNE_RESPONSE	0.693633	0.0184445	14.4819	2.98897e-36	1.71557e-34	71.6454
176	GO_CELL_TRAILING_EDGE	0.460859	0.00815472	14.4778	3.09458e-36	1.76603e-34	71.6109
177	GO_INTERLEUKIN_4_MEDIATED_SIGNALING_PATHWAY	0.593028	0.0189472	14.4632	3.50457e-36	1.98864e-34	71.4874
178	GO_POSITIVE_REGULATION_OF_CYTOKINE_BIOSYNTHETIC_PROCESS	0.432071	0.0203257	14.4539	3.793e-36	2.14015e-34	71.4089
179	GO_NEGATIVE_REGULATION_OF_INTERLEUKIN_2_BIOSYNTHETIC_PROCESS	0.640783	0.0128195	14.4271	4.75884e-36	2.67003e-34	71.1838
180	GO_POSITIVE_REGULATION_OF_LYMPHOCYTE_MEDIATED_IMMUNITY	0.355485	0.0111659	14.3904	6.49704e-36	3.61715e-34	70.8748
181	GO_NEGATIVE_REGULATION_OF_LEUKOCYTE_DEGRANULATION	0.503008	0.0172403	14.39	6.51934e-36	3.61715e-34	70.8714
182	GO_POSITIVE_REGULATION_OF_INTERLEUKIN_10_PRODUCTION	0.418521	0.017934	14.3855	6.77383e-36	3.73758e-34	70.8334
183	GO_CELLULAR_EXTRAVASATION	0.387093	0.0156981	14.3842	6.85162e-36	3.75973e-34	70.822
184	GO_NEGATIVE_REGULATION_OF_INNATE_IMMUNE_RESPONSE	0.414614	0.0103763	14.3783	7.20079e-36	3.92974e-34	70.7727
185	GO_REGULATION_OF_LEUKOCYTE_APOPTOTIC_PROCESS	0.332845	0.00549097	14.3619	8.28083e-36	4.4946e-34	70.634
186	GO_LEUKOCYTE_TETHERING_OR_ROLLING	0.420147	0.0179411	14.3562	8.68598e-36	4.68902e-34	70.5866
187	GO_NEGATIVE_REGULATION_OF_LEUKOCYTE_APOPTOTIC_PROCESS	0.348812	-0.000701897	14.3475	9.3494e-36	5.02002e-34	70.5135
188	GO_DENDRITIC_CELL_APOPTOTIC_PROCESS	0.531262	0.0156439	14.3178	1.20352e-35	6.42754e-34	70.2629
189	GO_RESPONSE_TO_CHEMOKINE	0.422175	0.0176001	14.2726	1.76543e-35	9.37837e-34	69.8826
190	GO_REGULATION_OF_T_CELL_MEDIATED_IMMUNITY	0.399876	0.0117273	14.2639	1.89959e-35	1.00377e-33	69.8099
191	GO_MHC_CLASS_IB_RECEPTOR_ACTIVITY	0.710404	0.0117786	14.2333	2.46245e-35	1.29434e-33	69.5523
192	GO_POSITIVE_REGULATION_OF_IMMUNE_EFFECTOR_PROCESS	0.319734	0.00988376	14.2256	2.62838e-35	1.37433e-33	69.4876
193	GO_REGULATION_OF_T_CELL_CYTOKINE_PRODUCTION	0.42669	0.0120347	14.211	2.97396e-35	1.54692e-33	69.365
194	GO_POSITIVE_REGULATION_OF_LYMPHOCYTE_APOPTOTIC_PROCESS	0.445534	0.00525919	14.1935	3.44986e-35	1.78517e-33	69.2177
195	GO_RESPONSE_TO_INTERLEUKIN_9	0.516465	0.018355	14.1762	3.99173e-35	2.0545e-33	69.0729
196	GO_REGULATION_OF_DENDRITIC_CELL_CHEMOTAXIS	0.493733	0.00295926	14.1756	4.01149e-35	2.0545e-33	69.068
197	GO_REGULATION_OF_CELL_CELL_ADHESION	0.305074	0.00880802	14.1704	4.19347e-35	2.13674e-33	69.024
198	GO_POSITIVE_REGULATION_OF_ADAPTIVE_IMMUNE_RESPONSE	0.343286	0.0047515	14.1682	4.2708e-35	2.1651e-33	69.0058
199	GO_LEUKOCYTE_MIGRATION	0.354642	0.0141452	14.1523	4.88711e-35	2.46503e-33	68.8721
200	GO_LYMPHOCYTE_CHEMOTAXIS	0.445096	0.016825	14.1385	5.49219e-35	2.75631e-33	68.7562
201	GO_INTERFERON_GAMMA_MEDIATED_SIGNALING_PATHWAY	0.451755	0.00929946	14.135	5.6584e-35	2.82552e-33	68.7266
202	GO_CELL_ACTIVATION	0.288675	0.00623306	14.127	6.05328e-35	3.00767e-33	68.6597
203	GO_NEGATIVE_REGULATION_OF_T_CELL_PROLIFERATION	0.339666	0.00720167	14.1234	6.24259e-35	3.08638e-33	68.6291
204	GO_DEFENSE_RESPONSE	0.30374	0.0101054	14.1073	7.14936e-35	3.51727e-33	68.4945
205	GO_NATURAL_KILLER_CELL_MEDIATED_IMMUNITY	0.442987	0.00980928	14.0921	8.13129e-35	3.98074e-33	68.3668
206	GO_POSITIVE_REGULATION_OF_CELL_KILLING	0.426815	0.0139806	14.0858	8.578e-35	4.17895e-33	68.3137
207	GO_DEFENSE_RESPONSE_TO_OTHER_ORGANISM	0.334973	0.0112465	14.0445	1.21591e-34	5.89481e-33	67.9675
208	GO_MEMBRANE_INVAGINATION	0.426466	0.0137241	14.0429	1.23261e-34	5.92086e-33	67.9539
209	GO_PURINERGIC_RECEPTOR_ACTIVITY	0.486408	0.0309475	14.0428	1.23314e-34	5.92086e-33	67.9535
210	GO_REGULATION_OF_LYMPHOCYTE_APOPTOTIC_PROCESS	0.322635	-0.000878709	14.036	1.30613e-34	6.2413e-33	67.8964
211	GO_CELL_KILLING	0.3943	0.00770064	14.0108	1.61696e-34	7.68978e-33	67.6846
212	GO_NEGATIVE_REGULATION_OF_PRODUCTION_OF_MOLECULAR_MEDIATOR_OF_IMMUNE_RESPONSE	0.3852	0.0151842	14.0102	1.62493e-34	7.69107e-33	67.6797
213	GO_REGULATION_OF_CELL_CELL_ADHESION_MEDIATED_BY_INTEGRIN	0.469147	0.0104185	14.0081	1.65435e-34	7.7934e-33	67.6619
214	GO_NEGATIVE_REGULATION_OF_T_CELL_MEDIATED_IMMUNITY	0.500794	0.0190338	14.0033	1.7226e-34	8.0768e-33	67.6218
215	GO_REGULATION_OF_MACROPHAGE_MIGRATION	0.354632	0.00185059	13.9837	2.03263e-34	9.48594e-33	67.4575
216	GO_REGULATION_OF_CD8_POSITIVE_ALPHA_BETA_T_CELL_ACTIVATION	0.420606	0.00368395	13.972	2.24377e-34	1.04226e-32	67.3595
217	GO_MATURE_B_CELL_DIFFERENTIATION	0.417538	0.0132786	13.9702	2.27838e-34	1.05343e-32	67.3443
218	GO_ESTABLISHMENT_OF_LYMPHOCYTE_POLARITY	0.469204	0.00547157	13.9673	2.33302e-34	1.07373e-32	67.3207
219	GO_IMMUNE_EFFECTOR_PROCESS	0.299436	0.00528826	13.9658	2.36302e-34	1.08254e-32	67.3081
220	GO_NUCLEOTIDE_RECEPTOR_ACTIVITY	0.50974	0.0313448	13.9645	2.38976e-34	1.0898e-32	67.2969
221	GO_TOLL_LIKE_RECEPTOR_7_SIGNALING_PATHWAY	0.630303	0.0365691	13.909	3.81812e-34	1.73325e-32	66.8319
222	GO_POSITIVE_REGULATION_OF_INTERLEUKIN_2_PRODUCTION	0.405651	0.00664148	13.9027	4.02645e-34	1.81955e-32	66.7792
223	GO_NATURAL_KILLER_CELL_ACTIVATION	0.38375	0.0113184	13.9015	4.06748e-34	1.82982e-32	66.7691
224	GO_T_HELPER_17_TYPE_IMMUNE_RESPONSE	0.445552	0.0138027	13.8899	4.48278e-34	2.0076e-32	66.6726
225	GO_POSITIVE_REGULATION_OF_HYPERSENSITIVITY	0.619405	0.00857772	13.8787	4.929e-34	2.19759e-32	66.5785
226	GO_NEGATIVE_REGULATION_OF_DEFENSE_RESPONSE	0.27641	0.0128238	13.8707	5.27229e-34	2.34019e-32	66.5117
227	GO_NEGATIVE_REGULATION_OF_CYTOKINE_PRODUCTION_INVOLVED_IN_IMMUNE_RESPONSE	0.439083	0.0153091	13.8243	7.79371e-34	3.44406e-32	66.1238
228	GO_REGULATION_OF_HUMORAL_IMMUNE_RESPONSE_MEDIATED_BY_CIRCULATING_IMMUNOGLOBULIN	0.515244	0.0194554	13.8035	9.28758e-34	4.08612e-32	65.9498
229	GO_MAST_CELL_MEDIATED_IMMUNITY	0.392779	0.0118179	13.7908	1.03326e-33	4.52597e-32	65.844
230	GO_REGULATION_OF_INFLAMMATORY_RESPONSE_TO_ANTIGENIC_STIMULUS	0.494964	0.0109009	13.7854	1.08111e-33	4.71486e-32	65.799
231	GO_NATURAL_KILLER_CELL_CHEMOTAXIS	0.58759	0.011715	13.7816	1.11655e-33	4.84826e-32	65.767
232	GO_T_CELL_DIFFERENTIATION_IN_THYMUS	0.294861	0.0125332	13.7737	1.19348e-33	5.15988e-32	65.7009
233	GO_B_CELL_HOMEOSTASIS	0.337671	-0.000374669	13.7658	1.27516e-33	5.48926e-32	65.6352
234	GO_RESPONSE_TO_INTERFERON_GAMMA	0.388193	0.00675554	13.757	1.37374e-33	5.8882e-32	65.5613
235	GO_INTERLEUKIN_3_MEDIATED_SIGNALING_PATHWAY	0.633305	0.0104386	13.7503	1.45326e-33	6.20242e-32	65.5055
236	GO_POSITIVE_REGULATION_OF_CELL_CELL_ADHESION_MEDIATED_BY_INTEGRIN	0.562433	-0.00536505	13.7472	1.49191e-33	6.34029e-32	65.4795
237	GO_REGULATION_OF_LYMPHOCYTE_MIGRATION	0.368677	0.0137714	13.741	1.57084e-33	6.64745e-32	65.4283
238	GO_LEUKOCYTE_APOPTOTIC_PROCESS	0.310236	0.00267567	13.7347	1.65629e-33	6.97947e-32	65.3757
239	GO_POSITIVE_REGULATION_OF_B_CELL_DIFFERENTIATION	0.404985	0.00273561	13.7331	1.67897e-33	7.04532e-32	65.3622
240	GO_G_PROTEIN_COUPLED_PURINERGIC_NUCLEOTIDE_RECEPTOR_SIGNALING_PATHWAY	0.541179	0.0311371	13.7234	1.8216e-33	7.58013e-32	65.2813
241	GO_G_PROTEIN_COUPLED_NUCLEOTIDE_RECEPTOR_ACTIVITY	0.541179	0.0311371	13.7234	1.8216e-33	7.58013e-32	65.2813
242	GO_NEGATIVE_REGULATION_OF_CELL_KILLING	0.485118	0.0166069	13.7187	1.8961e-33	7.8574e-32	65.2416
243	GO_REGULATION_OF_PRODUCTION_OF_MOLECULAR_MEDIATOR_OF_IMMUNE_RESPONSE	0.293349	0.00883624	13.71	2.04007e-33	8.41909e-32	65.1689
244	GO_REGULATION_OF_MICROGLIAL_CELL_ACTIVATION	0.440169	0.00248108	13.6913	2.38605e-33	9.80637e-32	65.0135
245	GO_DENDRITIC_CELL_ANTIGEN_PROCESSING_AND_PRESENTATION	0.544762	0.018848	13.6752	2.73337e-33	1.11878e-31	64.8786
246	GO_DEFENSE_RESPONSE_TO_BACTERIUM	0.395816	0.0143282	13.662	3.05195e-33	1.24407e-31	64.7692
247	GO_REGULATION_OF_NATURAL_KILLER_CELL_ACTIVATION	0.390823	0.0137084	13.6475	3.44893e-33	1.40018e-31	64.6479
248	GO_POSITIVE_REGULATION_OF_LYMPHOCYTE_MIGRATION	0.394294	0.00792633	13.6341	3.86091e-33	1.56109e-31	64.5359
249	GO_MACROPHAGE_MIGRATION	0.345855	0.00194913	13.6327	3.90392e-33	1.57211e-31	64.5249
250	GO_NEGATIVE_REGULATION_OF_ALPHA_BETA_T_CELL_ACTIVATION	0.371668	0.008251	13.6177	4.43069e-33	1.77708e-31	64.3993
251	GO_POSITIVE_REGULATION_OF_T_CELL_MIGRATION	0.392074	0.00840026	13.5974	5.25421e-33	2.09895e-31	64.2302
252	GO_MAST_CELL_ACTIVATION	0.400156	0.0185097	13.5913	5.52829e-33	2.19964e-31	64.1797
253	GO_FC_RECEPTOR_SIGNALING_PATHWAY	0.332078	0.00387584	13.5891	5.63137e-33	2.22616e-31	64.1614
254	GO_CYTOKINE_METABOLIC_PROCESS	0.342906	0.0175901	13.5889	5.63952e-33	2.22616e-31	64.16
255	GO_HYPERSENSITIVITY	0.584298	0.0237143	13.5876	5.70218e-33	2.24203e-31	64.149
256	GO_MHC_CLASS_II_PROTEIN_BINDING	0.598615	0.0229783	13.5861	5.774e-33	2.26137e-31	64.1366
257	GO_CALCIUM_MEDIATED_SIGNALING	0.247236	0.0175356	13.577	6.23408e-33	2.43202e-31	64.0605
258	GO_CYTOKINE_PRODUCTION	0.276174	0.0104479	13.5763	6.27026e-33	2.43662e-31	64.0548
259	GO_REGULATION_OF_T_CELL_MIGRATION	0.375894	0.0141622	13.5605	7.16088e-33	2.77193e-31	63.923
260	GO_T_HELPER_1_CELL_DIFFERENTIATION	0.388212	0.0123702	13.5537	7.58174e-33	2.92351e-31	63.8663
261	GO_NEGATIVE_REGULATION_OF_IMMUNE_EFFECTOR_PROCESS	0.301838	0.0080162	13.5527	7.64399e-33	2.93617e-31	63.8582
262	GO_REGULATION_OF_IMMUNOGLOBULIN_PRODUCTION	0.27435	0.00134635	13.5163	1.03673e-32	3.96699e-31	63.5558
263	GO_FC_RECEPTOR_MEDIATED_STIMULATORY_SIGNALING_PATHWAY	0.424385	0.00750492	13.5042	1.14759e-32	4.37444e-31	63.455
264	GO_REGULATION_OF_T_HELPER_17_CELL_LINEAGE_COMMITMENT	0.579221	0.00621134	13.5012	1.17741e-32	4.47101e-31	63.4296
265	GO_POSITIVE_REGULATION_OF_T_CELL_APOPTOTIC_PROCESS	0.465351	0.00272692	13.487	1.32547e-32	5.0142e-31	63.3121
266	GO_PURINERGIC_NUCLEOTIDE_RECEPTOR_SIGNALING_PATHWAY	0.481614	0.0298224	13.4717	1.50747e-32	5.68119e-31	63.1844
267	GO_LEUKOCYTE_MEDIATED_IMMUNITY	0.305327	0.00526051	13.4578	1.69269e-32	6.35521e-31	63.0694
268	GO_NEGATIVE_REGULATION_OF_T_CELL_APOPTOTIC_PROCESS	0.388806	-0.0065251	13.4522	1.77412e-32	6.63602e-31	63.0228
269	GO_POSITIVE_REGULATION_OF_CD8_POSITIVE_ALPHA_BETA_T_CELL_ACTIVATION	0.494035	0.0182002	13.4324	2.09362e-32	7.80187e-31	62.8585
270	GO_T_HELPER_1_TYPE_IMMUNE_RESPONSE	0.406742	0.0200017	13.4302	2.13246e-32	7.91705e-31	62.8403
271	GO_REGULATION_OF_T_CELL_MEDIATED_CYTOTOXICITY	0.448089	0.00927032	13.4218	2.28911e-32	8.46717e-31	62.7699
272	GO_RESPONSE_TO_PROTOZOAN	0.493985	0.017555	13.3984	2.7842e-32	1.02604e-30	62.5757
273	GO_NEGATIVE_REGULATION_OF_NATURAL_KILLER_CELL_MEDIATED_IMMUNITY	0.503151	0.0126005	13.3951	2.86245e-32	1.051e-30	62.5482
274	GO_REGULATION_OF_T_HELPER_CELL_DIFFERENTIATION	0.384012	0.00998782	13.3891	3.01e-32	1.10113e-30	62.4983
275	GO_MHC_CLASS_II_PROTEIN_COMPLEX	0.687192	-0.00045417	13.3856	3.09927e-32	1.12965e-30	62.4693
276	GO_POSITIVE_REGULATION_OF_LEUKOCYTE_MEDIATED_IMMUNITY	0.325465	0.00984594	13.3692	3.55367e-32	1.29056e-30	62.3336
277	GO_NEGATIVE_REGULATION_OF_T_CELL_CYTOKINE_PRODUCTION	0.560056	0.0149014	13.3667	3.62799e-32	1.31278e-30	62.313
278	GO_RESPONSE_TO_INTERLEUKIN_15	0.491028	0.00995496	13.3615	3.79156e-32	1.36702e-30	62.2693
279	GO_INTERFERON_GAMMA_SECRETION	0.439409	0.0135674	13.3555	3.98473e-32	1.43149e-30	62.22
280	GO_T_CELL_ANTIGEN_PROCESSING_AND_PRESENTATION	0.567405	0.003862	13.3544	4.02228e-32	1.4398e-30	62.2107
281	GO_NEGATIVE_REGULATION_OF_ANTIGEN_PROCESSING_AND_PRESENTATION	0.557507	0.0160253	13.3535	4.0517e-32	1.44515e-30	62.2034
282	GO_IGG_BINDING	0.655982	0.0120923	13.3276	5.03167e-32	1.7883e-30	61.9885
283	GO_T_CELL_CYTOKINE_PRODUCTION	0.384542	0.0105368	13.3178	5.45995e-32	1.93364e-30	61.9075
284	GO_NEGATIVE_REGULATION_OF_INTERLEUKIN_17_PRODUCTION	0.452582	0.0274161	13.3108	5.7911e-32	2.04366e-30	61.8491
285	GO_NEUTROPHIL_EXTRAVASATION	0.538979	0.0249675	13.3061	6.02234e-32	2.11779e-30	61.8102
286	GO_RESPONSE_TO_BACTERIUM	0.315296	0.0147107	13.3017	6.24761e-32	2.18929e-30	61.7738
287	GO_REGULATION_OF_CHRONIC_INFLAMMATORY_RESPONSE	0.578718	0.0201398	13.3009	6.28645e-32	2.1952e-30	61.7676
288	GO_MHC_CLASS_I_PROTEIN_BINDING	0.475603	-0.0119063	13.2995	6.3645e-32	2.21471e-30	61.7554
289	GO_POSITIVE_REGULATION_OF_CYTOKINE_PRODUCTION	0.281463	0.00872003	13.2965	6.52347e-32	2.26215e-30	61.7309
290	GO_HUMORAL_IMMUNE_RESPONSE	0.435808	0.0089642	13.2913	6.81263e-32	2.35425e-30	61.6879
291	GO_MHC_CLASS_IB_PROTEIN_BINDING	0.661572	0.00645061	13.2629	8.63864e-32	2.97497e-30	61.4523
292	GO_NEGATIVE_REGULATION_OF_MAST_CELL_DEGRANULATION	0.54638	0.0267182	13.2596	8.87656e-32	3.0464e-30	61.4254
293	GO_POSITIVE_REGULATION_OF_HEMOPOIESIS	0.290626	0.00980507	13.2513	9.51867e-32	3.25558e-30	61.3561
294	GO_POSITIVE_REGULATION_OF_CYTOSOLIC_CALCIUM_ION_CONCENTRATION_INVOLVED_IN_PHOSPHOLIPASE_C_ACTIVATING_G_PROTEIN_COUPLED_SIGNALING_PATHWAY	0.43962	0.0196284	13.2442	1.00935e-31	3.44042e-30	61.2979
295	GO_REGULATION_OF_LEUKOCYTE_CHEMOTAXIS	0.322597	0.00598164	13.2232	1.20312e-31	4.08691e-30	61.1237
296	GO_POSITIVE_REGULATION_OF_T_CELL_RECEPTOR_SIGNALING_PATHWAY	0.473792	0.00645321	13.2185	1.25102e-31	4.23523e-30	61.0849
297	GO_CYTOKINE_SECRETION	0.328275	0.0145925	13.2172	1.26453e-31	4.26652e-30	61.0743
298	GO_POSITIVE_REGULATION_OF_LONG_TERM_SYNAPTIC_DEPRESSION	0.760832	0.0165629	13.2122	1.3182e-31	4.4326e-30	61.0331
299	GO_NEGATIVE_REGULATION_OF_CYTOKINE_SECRETION	0.366743	0.0212	13.2055	1.39471e-31	4.67417e-30	60.9771
300	GO_REGULATION_OF_HUMORAL_IMMUNE_RESPONSE	0.520486	0.0112886	13.1984	1.47969e-31	4.94235e-30	60.9184
301	GO_NEGATIVE_REGULATION_OF_MAST_CELL_ACTIVATION	0.505114	0.0298423	13.1859	1.64122e-31	5.46363e-30	60.8156
302	GO_NATURAL_KILLER_CELL_MEDIATED_IMMUNE_RESPONSE_TO_TUMOR_CELL	0.52218	-0.00428857	13.1733	1.82274e-31	6.04774e-30	60.7115
303	GO_CXCR3_CHEMOKINE_RECEPTOR_BINDING	0.7312	0.0220145	13.163	1.986e-31	6.56762e-30	60.6264
304	GO_NEGATIVE_REGULATION_OF_DENDRITIC_CELL_APOPTOTIC_PROCESS	0.589353	0.0225475	13.1414	2.37865e-31	7.84014e-30	60.4475
305	GO_CORECEPTOR_ACTIVITY	0.369911	0.0126073	13.1338	2.53337e-31	8.32263e-30	60.385
306	GO_POSITIVE_REGULATION_OF_PHAGOCYTOSIS	0.355574	0.0117671	13.1201	2.84062e-31	9.30139e-30	60.2714
307	GO_RESPONSE_TO_BIOTIC_STIMULUS	0.27849	0.00980666	13.1152	2.95731e-31	9.65183e-30	60.2315
308	GO_INTERFERON_GAMMA_BIOSYNTHETIC_PROCESS	0.423864	0.0122322	13.1025	3.28868e-31	1.06984e-29	60.1261
309	GO_LYMPHOCYTE_APOPTOTIC_PROCESS	0.29203	-0.00287198	13.0993	3.37711e-31	1.09504e-29	60.0998
310	GO_TRANSMEMBRANE_SIGNALING_RECEPTOR_ACTIVITY	0.278651	0.0237209	13.0987	3.3935e-31	1.09679e-29	60.095
311	GO_POSITIVE_REGULATION_OF_B_CELL_MEDIATED_IMMUNITY	0.297452	-0.000629655	13.0955	3.48397e-31	1.1224e-29	60.0689
312	GO_GAMMA_DELTA_T_CELL_ACTIVATION	0.437509	0.0177192	13.0873	3.73197e-31	1.19843e-29	60.0007
313	GO_CYTOLYSIS	0.437146	0.00868385	13.0772	4.05898e-31	1.29926e-29	59.9173
314	GO_REGULATION_OF_LEUKOCYTE_TETHERING_OR_ROLLING	0.536406	0.0216577	13.0723	4.22651e-31	1.34857e-29	59.8772
315	GO_PHAGOCYTIC_CUP	0.378596	0.0168435	13.0677	4.39191e-31	1.39688e-29	59.8391
316	GO_CYTOKINE_BINDING	0.336647	0.0195174	13.0534	4.9443e-31	1.56758e-29	59.7216
317	GO_CCR_CHEMOKINE_RECEPTOR_BINDING	0.477427	0.0142606	13.0414	5.46593e-31	1.72748e-29	59.6221
318	GO_INTERLEUKIN_12_RECEPTOR_BINDING	0.537869	0.0173182	13.038	5.61978e-31	1.7705e-29	59.5946
319	GO_POSITIVE_REGULATION_OF_ACUTE_INFLAMMATORY_RESPONSE_TO_ANTIGENIC_STIMULUS	0.547495	-0.00297987	13.0278	6.12058e-31	1.92221e-29	59.5099
320	GO_MEMBRANE_RAFT_LOCALIZATION	0.547669	0.0165382	13.0241	6.31224e-31	1.97619e-29	59.4793
321	GO_POSITIVE_REGULATION_OF_INTERFERON_GAMMA_BIOSYNTHETIC_PROCESS	0.422617	0.00557195	13.0112	7.02457e-31	2.19232e-29	59.3733
322	GO_REGULATION_OF_MYOBLAST_FUSION	0.438685	0.0142119	13.007	7.27351e-31	2.26295e-29	59.3387
323	GO_NEGATIVE_REGULATION_OF_T_CELL_RECEPTOR_SIGNALING_PATHWAY	0.356976	-0.004139	13.0049	7.40196e-31	2.29576e-29	59.3214
324	GO_T_CELL_CHEMOTAXIS	0.438457	0.0128067	12.9914	8.27837e-31	2.55963e-29	59.2104
325	GO_POSITIVE_REGULATION_OF_INTERLEUKIN_13_PRODUCTION	0.379305	0.0175972	12.9785	9.21663e-31	2.84094e-29	59.1039
326	GO_INTERLEUKIN_17_PRODUCTION	0.436503	0.0233795	12.9755	9.44807e-31	2.90332e-29	59.0793
327	GO_MICROGLIAL_CELL_MIGRATION	0.570694	0.00196844	12.9717	9.75085e-31	2.98717e-29	59.048
328	GO_RESPONSE_TO_INTERLEUKIN_2	0.42387	0.017173	12.971	9.81073e-31	2.99632e-29	59.0419
329	GO_INTERLEUKIN_2_PRODUCTION	0.368364	0.0105801	12.9648	1.03269e-30	3.14437e-29	58.991
330	GO_REGULATION_OF_CYTOKINE_PRODUCTION_INVOLVED_IN_IMMUNE_RESPONSE	0.342379	0.0148466	12.9493	1.17444e-30	3.56509e-29	58.8634
331	GO_NATURAL_KILLER_CELL_DIFFERENTIATION	0.387917	0.0120322	12.9396	1.27299e-30	3.85254e-29	58.7835
332	GO_REGULATION_OF_LYMPHOCYTE_CHEMOTAXIS	0.42404	0.0090297	12.939	1.27873e-30	3.85822e-29	58.779
333	GO_TYPE_I_INTERFERON_BIOSYNTHETIC_PROCESS	0.490429	0.0167964	12.9383	1.28664e-30	3.87039e-29	58.7729
334	GO_REGULATION_OF_DENDRITIC_CELL_DIFFERENTIATION	0.482937	0.0067828	12.9368	1.3027e-30	3.90694e-29	58.7606
335	GO_POSITIVE_REGULATION_OF_LEUKOCYTE_APOPTOTIC_PROCESS	0.36966	0.00828947	12.9147	1.56467e-30	4.67854e-29	58.5789
336	GO_MHC_CLASS_II_RECEPTOR_ACTIVITY	0.620496	0.00386842	12.8929	1.87449e-30	5.58822e-29	58.3997
337	GO_MOLECULAR_TRANSDUCER_ACTIVITY	0.250842	0.0208264	12.8781	2.11893e-30	6.29813e-29	58.2781
338	GO_MHC_PROTEIN_COMPLEX_BINDING	0.465594	-4.96258e-05	12.8762	2.15284e-30	6.37994e-29	58.2623
339	GO_MATURE_B_CELL_DIFFERENTIATION_INVOLVED_IN_IMMUNE_RESPONSE	0.388943	0.0150997	12.874	2.1923e-30	6.47766e-29	58.2443
340	GO_POSITIVE_REGULATION_OF_NATURAL_KILLER_CELL_MEDIATED_IMMUNITY	0.417729	0.0136825	12.8593	2.47533e-30	7.29236e-29	58.1239
341	GO_MHC_PROTEIN_COMPLEX	0.615648	-0.00123772	12.8532	2.60349e-30	7.64736e-29	58.0738
342	GO_FC_EPSILON_RECEPTOR_SIGNALING_PATHWAY	0.336167	0.0046092	12.8044	3.90093e-30	1.14248e-28	57.6728
343	GO_POSITIVE_REGULATION_OF_CELL_ADHESION	0.274868	0.0121105	12.8039	3.91627e-30	1.14362e-28	57.6689
344	GO_POSITIVE_REGULATION_OF_NATURAL_KILLER_CELL_ACTIVATION	0.379787	0.0173873	12.795	4.21388e-30	1.22694e-28	57.5962
345	GO_NEGATIVE_REGULATION_OF_CELL_CELL_ADHESION	0.264356	0.00740846	12.7849	4.58029e-30	1.32975e-28	57.5135
346	GO_POSITIVE_REGULATION_OF_DENDRITIC_CELL_ANTIGEN_PROCESSING_AND_PRESENTATION	0.530069	0.0161236	12.7805	4.75249e-30	1.3749e-28	57.4769
347	GO_REGULATION_OF_LEUKOCYTE_MIGRATION	0.30095	0.00992409	12.78	4.77099e-30	1.3749e-28	57.4731
348	GO_NEGATIVE_REGULATION_OF_T_CELL_MEDIATED_CYTOTOXICITY	0.519082	0.0212678	12.7799	4.77712e-30	1.3749e-28	57.4718
349	GO_COMPLEMENT_ACTIVATION	0.528417	0.0107617	12.7692	5.21851e-30	1.49762e-28	57.3841
350	GO_ACUTE_INFLAMMATORY_RESPONSE_TO_ANTIGENIC_STIMULUS	0.486034	0.0192569	12.745	6.37068e-30	1.82304e-28	57.1863
351	GO_LEUKOCYTE_ACTIVATION_INVOLVED_IN_INFLAMMATORY_RESPONSE	0.408379	0.0117726	12.7405	6.61408e-30	1.88728e-28	57.1491
352	GO_REGULATION_OF_MYELOID_LEUKOCYTE_MEDIATED_IMMUNITY	0.354684	0.00934192	12.7368	6.81694e-30	1.93962e-28	57.1191
353	GO_IMMUNOGLOBULIN_SECRETION	0.392504	0.00951787	12.7289	7.2783e-30	2.06501e-28	57.0542
354	GO_POSITIVE_REGULATION_OF_MICROGLIAL_CELL_ACTIVATION	0.47836	0.00827807	12.7164	8.06912e-30	2.2829e-28	56.9519
355	GO_REGULATION_OF_NEUROINFLAMMATORY_RESPONSE	0.422767	0.0101124	12.7114	8.40773e-30	2.37198e-28	56.9111
356	GO_IMMUNE_SYSTEM_DEVELOPMENT	0.198149	0.00198242	12.7076	8.68035e-30	2.44199e-28	56.8795
357	GO_REGULATION_OF_SYNCYTIUM_FORMATION_BY_PLASMA_MEMBRANE_FUSION	0.420058	0.00733904	12.6986	9.343e-30	2.62103e-28	56.8065
358	GO_NEGATIVE_REGULATION_OF_DENDRITIC_CELL_DIFFERENTIATION	0.570547	0.0245439	12.6969	9.48144e-30	2.65241e-28	56.7919
359	GO_LEUKOCYTE_ADHESION_TO_VASCULAR_ENDOTHELIAL_CELL	0.343374	0.0141339	12.6954	9.59625e-30	2.67703e-28	56.78
360	GO_REGULATION_OF_INTERLEUKIN_12_SECRETION	0.483301	0.00604508	12.6903	1.0005e-29	2.7833e-28	56.7386
361	GO_PLASMA_MEMBRANE_RECEPTOR_COMPLEX	0.242448	0.0157158	12.6649	1.23395e-29	3.42317e-28	56.5306
362	GO_SYNAPSE_PRUNING	0.501446	0.0116385	12.6544	1.34523e-29	3.71643e-28	56.445
363	GO_TUMOR_NECROSIS_FACTOR_RECEPTOR_SUPERFAMILY_BINDING	0.293385	0.0149172	12.6543	1.3471e-29	3.71643e-28	56.4436
364	GO_REGULATION_OF_NEUTROPHIL_MIGRATION	0.383851	0.0118214	12.6539	1.3511e-29	3.71721e-28	56.4407
365	GO_NATURAL_KILLER_CELL_PROLIFERATION	0.486721	0.0255688	12.6535	1.35609e-29	3.72068e-28	56.437
366	GO_IMMUNE_RESPONSE_INHIBITING_SIGNAL_TRANSDUCTION	0.583479	0.0232797	12.6529	1.36301e-29	3.72943e-28	56.432
367	GO_POSITIVE_REGULATION_OF_LEUKOCYTE_MIGRATION	0.311984	0.00664574	12.6477	1.42186e-29	3.8798e-28	56.39
368	GO_POSITIVE_REGULATION_OF_LEUKOCYTE_CHEMOTAXIS	0.325133	0.00584196	12.6386	1.53321e-29	4.16567e-28	56.3153
369	GO_NEGATIVE_REGULATION_OF_ACTIVATED_T_CELL_PROLIFERATION	0.41385	0.0094631	12.6384	1.53496e-29	4.16567e-28	56.3141
370	GO_IMMUNOLOGICAL_MEMORY_PROCESS	0.416806	0.0171483	12.6247	1.71834e-29	4.6507e-28	56.2022
371	GO_REGULATION_OF_INTERFERON_GAMMA_SECRETION	0.505648	0.0224275	12.6194	1.79629e-29	4.84852e-28	56.1582
372	GO_REGULATION_OF_ACUTE_INFLAMMATORY_RESPONSE_TO_ANTIGENIC_STIMULUS	0.501772	0.00792125	12.6168	1.83505e-29	4.93979e-28	56.137
373	GO_HUMORAL_IMMUNE_RESPONSE_MEDIATED_BY_CIRCULATING_IMMUNOGLOBULIN	0.541671	0.0104909	12.6157	1.85062e-29	4.96833e-28	56.1287
374	GO_REGULATION_OF_SALIVA_SECRETION	0.656515	0.0182669	12.6146	1.8685e-29	5.00287e-28	56.1191
375	GO_INTERLEUKIN_23_MEDIATED_SIGNALING_PATHWAY	0.470555	0.00918209	12.5984	2.13523e-29	5.70174e-28	55.9868
376	GO_REGULATION_OF_DEFENSE_RESPONSE_TO_VIRUS_BY_VIRUS	0.315272	-0.000724823	12.5845	2.39369e-29	6.37487e-28	55.8735
377	GO_REGULATION_OF_MAST_CELL_ACTIVATION	0.371182	0.015536	12.5821	2.44133e-29	6.48446e-28	55.8539
378	GO_T_CELL_MEDIATED_IMMUNITY	0.346366	0.0108291	12.5718	2.65766e-29	7.04032e-28	55.7697
379	GO_B_1_B_CELL_DIFFERENTIATION	0.496468	0.00816454	12.5579	2.98037e-29	7.87433e-28	55.6561
380	GO_NEGATIVE_REGULATION_OF_MACROPHAGE_ACTIVATION	0.436007	0.0227372	12.5265	3.85624e-29	1.01615e-27	55.4006
381	GO_REGULATION_OF_GLIAL_CELL_MIGRATION	0.417921	0.0132625	12.511	4.37924e-29	1.15093e-27	55.2745
382	GO_NEGATIVE_REGULATION_OF_NF_KAPPAB_TRANSCRIPTION_FACTOR_ACTIVITY	0.216037	0.000457929	12.4789	5.70247e-29	1.49477e-27	55.0126
383	GO_TYPE_2_IMMUNE_RESPONSE	0.388661	0.0192554	12.4639	6.44809e-29	1.68579e-27	54.8908
384	GO_CELL_SURFACE	0.27722	0.0147598	12.4601	6.656e-29	1.7356e-27	54.8593
385	GO_NEGATIVE_REGULATION_OF_INFLAMMATORY_RESPONSE	0.260568	0.0168794	12.4435	7.62549e-29	1.98322e-27	54.7245
386	GO_REGULATION_OF_LEUKOCYTE_DEGRANULATION	0.362509	0.00797329	12.4431	7.64794e-29	1.9839e-27	54.7216
387	GO_REGULATION_OF_MACROPHAGE_CHEMOTAXIS	0.302202	-0.00445808	12.4104	1.00064e-28	2.58896e-27	54.455
388	GO_REGULATION_OF_HEMOPOIESIS	0.212753	0.00182047	12.4052	1.04407e-28	2.69435e-27	54.4129
389	GO_REGULATION_OF_DEFENSE_RESPONSE	0.254455	0.00741911	12.4021	1.07108e-28	2.75694e-27	54.3876
390	GO_POSITIVE_REGULATION_OF_CYTOKINE_SECRETION	0.310481	0.0134334	12.3873	1.20837e-28	3.1023e-27	54.268
391	GO_REGULATION_OF_PHAGOCYTOSIS	0.317664	0.0113948	12.3856	1.22552e-28	3.13827e-27	54.254
392	GO_RESPIRATORY_BURST	0.383385	0.00443367	12.3765	1.32092e-28	3.37391e-27	54.1797
393	GO_CLATHRIN_COATED_ENDOCYTIC_VESICLE_MEMBRANE	0.330024	0.00172197	12.3743	1.34476e-28	3.42606e-27	54.162
394	GO_REGULATION_OF_GRANULOCYTE_CHEMOTAXIS	0.3415	0.00805839	12.3691	1.40356e-28	3.56675e-27	54.1195
395	GO_CYTOKINE_PRODUCTION_INVOLVED_IN_IMMUNE_RESPONSE	0.318202	0.0146614	12.3363	1.83603e-28	4.65393e-27	53.8532
396	GO_LEUKOCYTE_CHEMOTAXIS	0.330038	0.0142313	12.321	2.07936e-28	5.25736e-27	53.7298
397	GO_INFLAMMATORY_RESPONSE	0.292822	0.0163189	12.3178	2.1351e-28	5.38466e-27	53.7036
398	GO_INTERFERON_ALPHA_PRODUCTION	0.366653	0.00318087	12.3124	2.23104e-28	5.61245e-27	53.66
399	GO_DEFENSE_RESPONSE_TO_GRAM_POSITIVE_BACTERIUM	0.335708	0.0105375	12.305	2.36997e-28	5.9371e-27	53.6001
400	GO_MAST_CELL_GRANULE	0.43016	0.0189481	12.3049	2.37198e-28	5.9371e-27	53.5992
401	GO_INTERLEUKIN_18_PRODUCTION	0.463675	0.0299121	12.3005	2.46021e-28	6.14252e-27	53.563
402	GO_CELL_CHEMOTAXIS	0.302896	0.0148256	12.2955	2.56203e-28	6.38078e-27	53.5228
403	GO_NEGATIVE_REGULATION_OF_B_CELL_MEDIATED_IMMUNITY	0.382126	0.00958874	12.2752	3.02454e-28	7.51394e-27	53.3583
404	GO_NEUTROPHIL_MIGRATION	0.38646	0.0172544	12.2692	3.17746e-28	7.87428e-27	53.3094
405	GO_REGULATION_OF_RESPONSE_TO_TUMOR_CELL	0.441587	-0.0032231	12.2406	4.01334e-28	9.9211e-27	53.0778
406	GO_B_CELL_PROLIFERATION_INVOLVED_IN_IMMUNE_RESPONSE	0.514645	0.0126096	12.2374	4.11771e-28	1.0154e-26	53.0524
407	GO_CELL_RECOGNITION	0.335359	0.015425	12.2303	4.36278e-28	1.07318e-26	52.9951
408	GO_MACROPHAGE_COLONY_STIMULATING_FACTOR_SIGNALING_PATHWAY	0.47017	-0.00516866	12.227	4.48226e-28	1.09986e-26	52.9683
409	GO_CYTOKINE_MEDIATED_SIGNALING_PATHWAY	0.2755	0.00827103	12.212	5.06584e-28	1.24001e-26	52.8469
410	GO_LYMPHOCYTE_ANERGY	0.508947	0.0082096	12.2053	5.35106e-28	1.30663e-26	52.7926
411	GO_PURINERGIC_RECEPTOR_SIGNALING_PATHWAY	0.399108	0.0256258	12.2047	5.37624e-28	1.30957e-26	52.788
412	GO_POSITIVE_REGULATION_OF_T_CELL_MEDIATED_CYTOTOXICITY	0.44439	0.00719332	12.1971	5.72099e-28	1.39016e-26	52.7263
413	GO_POSITIVE_REGULATION_OF_T_CELL_MEDIATED_IMMUNITY	0.374082	0.0102952	12.1932	5.90791e-28	1.4321e-26	52.6945
414	GO_IMMUNOGLOBULIN_RECEPTOR_BINDING	0.603505	0.0138535	12.1602	7.72855e-28	1.86889e-26	52.4281
415	GO_POSITIVE_REGULATION_OF_NATURAL_KILLER_CELL_MEDIATED_IMMUNE_RESPONSE_TO_TUMOR_CELL	0.512707	-0.00376165	12.1297	9.90709e-28	2.38991e-26	52.182
416	GO_NEGATIVE_REGULATION_OF_CYTOKINE_BIOSYNTHETIC_PROCESS	0.321594	0.0104153	12.1279	1.00561e-27	2.42001e-26	52.1672
417	GO_POSITIVE_REGULATION_OF_MONOCYTE_CHEMOTAXIS	0.415302	0.00607136	12.1203	1.06951e-27	2.56759e-26	52.1061
418	GO_G_PROTEIN_COUPLED_PURINERGIC_RECEPTOR_SIGNALING_PATHWAY	0.414592	0.0273425	12.1063	1.19889e-27	2.87129e-26	51.9929
419	GO_POSITIVE_REGULATION_OF_MONOCYTE_DIFFERENTIATION	0.420835	0.00647875	12.0915	1.35225e-27	3.23085e-26	51.8735
420	GO_CHRONIC_INFLAMMATORY_RESPONSE	0.442824	0.0236295	12.0835	1.44267e-27	3.43866e-26	51.8094
421	GO_MULTI_ORGANISM_MEMBRANE_ORGANIZATION	0.359607	-0.00169021	12.0793	1.4933e-27	3.54547e-26	51.7752
422	GO_REGULATION_OF_T_HELPER_1_CELL_DIFFERENTIATION	0.444971	0.00494842	12.0792	1.49458e-27	3.54547e-26	51.7743
423	GO_REGULATION_OF_TYPE_2_IMMUNE_RESPONSE	0.376639	0.0194967	12.0556	1.81039e-27	4.28445e-26	51.5843
424	GO_POSITIVE_REGULATION_OF_CIRCADIAN_SLEEP_WAKE_CYCLE_SLEEP	0.660042	0.00920787	12.044	1.98891e-27	4.69581e-26	51.4911
425	GO_ACTIVATED_T_CELL_PROLIFERATION	0.268754	0.0068786	12.0356	2.12854e-27	5.01361e-26	51.4238
426	GO_IMMUNOGLOBULIN_PRODUCTION_INVOLVED_IN_IMMUNOGLOBULIN_MEDIATED_IMMUNE_RESPONSE	0.245432	0.00111667	12.0342	2.15311e-27	5.04831e-26	51.4124
427	GO_NEGATIVE_REGULATION_OF_LEUKOCYTE_DIFFERENTIATION	0.259801	0.00878515	12.0342	2.15338e-27	5.04831e-26	51.4123
428	GO_POSITIVE_REGULATION_OF_HUMORAL_IMMUNE_RESPONSE_MEDIATED_BY_CIRCULATING_IMMUNOGLOBULIN	0.526653	0.0233008	12.0263	2.29642e-27	5.37104e-26	51.3485
429	GO_POSITIVE_REGULATION_OF_TYPE_2_IMMUNE_RESPONSE	0.442734	0.0258777	12.0249	2.32255e-27	5.41798e-26	51.3373
430	GO_NEGATIVE_REGULATION_OF_T_CELL_DIFFERENTIATION	0.282119	0.00850348	12.0246	2.32734e-27	5.41798e-26	51.3353
431	GO_TUMOR_NECROSIS_FACTOR_SECRETION	0.338563	0.0153601	12.0156	2.5048e-27	5.81755e-26	51.2624
432	GO_NEGATIVE_REGULATION_OF_CELL_CHEMOTAXIS_TO_FIBROBLAST_GROWTH_FACTOR	0.724183	0.00430064	12.0137	2.54413e-27	5.89517e-26	51.247
433	GO_POSITIVE_REGULATION_OF_B_CELL_RECEPTOR_SIGNALING_PATHWAY	0.448431	0.00606327	12.0064	2.69836e-27	6.23809e-26	51.1887
434	GO_REGULATION_OF_MYD88_INDEPENDENT_TOLL_LIKE_RECEPTOR_SIGNALING_PATHWAY	0.456755	0.0180121	11.9983	2.88263e-27	6.64869e-26	51.1232
435	GO_NATURAL_KILLER_CELL_CYTOKINE_PRODUCTION	0.55825	0.0152526	11.9948	2.96563e-27	6.82437e-26	51.095
436	GO_GRANULOCYTE_MIGRATION	0.360916	0.0170355	11.9866	3.16884e-27	7.27522e-26	51.0293
437	GO_POSITIVE_REGULATION_OF_ANTIGEN_PROCESSING_AND_PRESENTATION	0.50106	0.0090656	11.9844	3.22694e-27	7.39162e-26	51.0113
438	GO_NEGATIVE_REGULATION_OF_TYPE_I_INTERFERON_PRODUCTION	0.304654	-0.000142128	11.9808	3.32113e-27	7.58995e-26	50.9828
439	GO_REGULATION_OF_T_HELPER_1_TYPE_IMMUNE_RESPONSE	0.41142	0.0226581	11.9801	3.33975e-27	7.61509e-26	50.9773
440	GO_MHC_CLASS_I_RECEPTOR_ACTIVITY	0.526371	0.0316799	11.9686	3.6652e-27	8.33811e-26	50.8851
441	GO_REGULATION_OF_CYTOSOLIC_CALCIUM_ION_CONCENTRATION	0.241726	0.0191402	11.9639	3.80856e-27	8.64457e-26	50.8471
442	GO_REGULATION_OF_INNATE_IMMUNE_RESPONSE	0.267522	0.00244163	11.9417	4.55945e-27	1.03254e-25	50.6687
443	GO_POSITIVE_REGULATION_OF_MEMORY_T_CELL_DIFFERENTIATION	0.489391	0.0154797	11.938	4.69971e-27	1.0619e-25	50.6387
444	GO_RESPIRATORY_BURST_INVOLVED_IN_DEFENSE_RESPONSE	0.423288	0.00498574	11.9329	4.89467e-27	1.10346e-25	50.5984
445	GO_NFAT_PROTEIN_BINDING	0.511333	0.0222289	11.9115	5.82039e-27	1.3092e-25	50.4267
446	GO_POSITIVE_REGULATION_OF_NEUTROPHIL_MIGRATION	0.356393	0.010748	11.9106	5.86325e-27	1.31587e-25	50.4194
447	GO_POSITIVE_REGULATION_OF_MACROPHAGE_CHEMOTAXIS	0.373229	-0.00188525	11.9069	6.04108e-27	1.35274e-25	50.3898
448	GO_POSITIVE_REGULATION_OF_T_HELPER_CELL_DIFFERENTIATION	0.361873	0.0117195	11.886	7.15456e-27	1.59849e-25	50.2221
449	GO_REGULATION_OF_NATURAL_KILLER_CELL_CHEMOTAXIS	0.546731	0.00638832	11.8845	7.24327e-27	1.6147e-25	50.2099
450	GO_ISOTYPE_SWITCHING_TO_IGG_ISOTYPES	0.381269	-5.7661e-05	11.8793	7.55242e-27	1.67987e-25	50.1685
451	GO_NEGATIVE_REGULATION_OF_T_HELPER_1_TYPE_IMMUNE_RESPONSE	0.508789	0.0371998	11.866	8.41146e-27	1.86678e-25	50.0617
452	GO_POSITIVE_REGULATION_OF_MACROPHAGE_MIGRATION	0.381942	-0.000927446	11.8637	8.56749e-27	1.8972e-25	50.0435
453	GO_INTERFERON_BETA_BIOSYNTHETIC_PROCESS	0.495038	0.0189666	11.8516	9.44818e-27	2.08759e-25	49.9465
454	GO_IMMUNE_RESPONSE_TO_TUMOR_CELL	0.428946	0.000326547	11.8377	1.05703e-26	2.33037e-25	49.8353
455	GO_B_CELL_CHEMOTAXIS	0.493865	0.0300291	11.8301	1.12439e-26	2.47342e-25	49.774
456	GO_NEGATIVE_REGULATION_OF_LEUKOCYTE_MIGRATION	0.302758	0.0134503	11.8113	1.30793e-26	2.87083e-25	49.6242
457	GO_MYELOID_LEUKOCYTE_MIGRATION	0.316983	0.0140488	11.7795	1.69099e-26	3.7035e-25	49.3696
458	GO_PROTEIN_COMPLEX_INVOLVED_IN_CELL_ADHESION	0.356203	0.0193827	11.778	1.71133e-26	3.73983e-25	49.3577
459	GO_REGULATION_OF_INFLAMMATORY_RESPONSE	0.26475	0.0156751	11.7752	1.74981e-26	3.81558e-25	49.3357
460	GO_REGULATION_OF_TOLL_LIKE_RECEPTOR_SIGNALING_PATHWAY	0.265274	0.00803526	11.769	1.83951e-26	4.00244e-25	49.2861
461	GO_PATTERN_RECOGNITION_RECEPTOR_ACTIVITY	0.486916	0.0235108	11.7548	2.06328e-26	4.47956e-25	49.1724
462	GO_POSITIVE_REGULATION_OF_IMMUNOGLOBULIN_PRODUCTION	0.248668	-0.00122093	11.7411	2.30277e-26	4.98867e-25	49.0635
463	GO_IMMUNE_RESPONSE_INHIBITING_CELL_SURFACE_RECEPTOR_SIGNALING_PATHWAY	0.571166	0.00799661	11.7374	2.3736e-26	5.13098e-25	49.0335
464	GO_INTERLEUKIN_6_SECRETION	0.293016	0.0192414	11.7354	2.41259e-26	5.20401e-25	49.0174
465	GO_CCR1_CHEMOKINE_RECEPTOR_BINDING	0.61956	0.0135929	11.7324	2.47057e-26	5.31758e-25	48.9938
466	GO_DETECTION_OF_BIOTIC_STIMULUS	0.425299	0.0144594	11.7198	2.7336e-26	5.87106e-25	48.8936
467	GO_LUMENAL_SIDE_OF_MEMBRANE	0.432231	-0.00602705	11.7152	2.83736e-26	6.08084e-25	48.8566
468	GO_NEGATIVE_REGULATION_OF_INTERLEUKIN_6_SECRETION	0.400985	0.034948	11.7075	3.01777e-26	6.45363e-25	48.7956
469	GO_PEPTIDE_ANTIGEN_BINDING	0.497035	-0.00355481	11.7034	3.12113e-26	6.6604e-25	48.7622
470	GO_SEQUESTERING_OF_CALCIUM_ION	0.215341	0.00992138	11.688	3.53012e-26	7.51713e-25	48.6401
471	GO_REGULATION_OF_CALCIUM_MEDIATED_SIGNALING	0.231197	0.0125913	11.6833	3.66723e-26	7.79247e-25	48.6024
472	GO_POSITIVE_REGULATION_OF_RESPONSE_TO_TUMOR_CELL	0.468243	0.000199742	11.6817	3.71418e-26	7.87548e-25	48.5898
473	GO_MONONUCLEAR_CELL_MIGRATION	0.353378	0.0106698	11.6774	3.84561e-26	8.13689e-25	48.5553
474	GO_MYD88_DEPENDENT_TOLL_LIKE_RECEPTOR_SIGNALING_PATHWAY	0.340387	0.00639614	11.6695	4.09561e-26	8.64755e-25	48.4929
475	GO_RESPONSE_TO_INTERLEUKIN_4	0.27441	0.00129482	11.6453	4.97639e-26	1.04851e-24	48.2999
476	GO_NON_MEMBRANE_SPANNING_PROTEIN_TYROSINE_KINASE_ACTIVITY	0.288029	0.015017	11.6212	6.0364e-26	1.26917e-24	48.1085
477	GO_ANTIGEN_PROCESSING_AND_PRESENTATION_OF_ENDOGENOUS_ANTIGEN	0.505438	-0.00182619	11.6049	6.87898e-26	1.44329e-24	47.979
478	GO_SIALIC_ACID_BINDING	0.491363	0.0259363	11.5697	9.1206e-26	1.90959e-24	47.6995
479	GO_INTERLEUKIN_6_PRODUCTION	0.284227	0.0187693	11.5647	9.49945e-26	1.98475e-24	47.6592
480	GO_NEGATIVE_REGULATION_OF_LYMPHOCYTE_DIFFERENTIATION	0.261147	0.00793213	11.5384	1.17175e-25	2.44307e-24	47.4513
481	GO_PHAGOCYTOSIS_RECOGNITION	0.530981	0.0160059	11.5353	1.20167e-25	2.50022e-24	47.4263
482	GO_PHOSPHATIDYLINOSITOL_3_KINASE_COMPLEX_CLASS_I	0.524441	0.0195487	11.515	1.41359e-25	2.93503e-24	47.2654
483	GO_POSITIVE_REGULATION_OF_DEFENSE_RESPONSE	0.24696	0.00511127	11.5103	1.46765e-25	3.04097e-24	47.2282
484	GO_RESPONSE_TO_TUMOR_NECROSIS_FACTOR	0.222829	0.00182196	11.5073	1.50285e-25	3.10744e-24	47.2047
485	GO_NEGATIVE_REGULATION_OF_LYMPHOCYTE_MIGRATION	0.363538	0.0117536	11.5045	1.53767e-25	3.17288e-24	47.182
486	GO_NEGATIVE_REGULATION_OF_INTERLEUKIN_2_PRODUCTION	0.383464	0.0188402	11.491	1.71251e-25	3.52636e-24	47.0753
487	GO_REGULATION_OF_MACROPHAGE_ACTIVATION	0.320986	0.0124849	11.4725	1.98511e-25	4.07927e-24	46.9289
488	GO_IMMUNOGLOBULIN_COMPLEX	0.586059	0.011791	11.4613	2.17099e-25	4.45208e-24	46.8402
489	GO_C_X_C_CHEMOKINE_RECEPTOR_ACTIVITY	0.449913	0.0357771	11.4551	2.28112e-25	4.66835e-24	46.7912
490	GO_REGULATION_OF_MONONUCLEAR_CELL_MIGRATION	0.316506	0.00799142	11.4513	2.35186e-25	4.80327e-24	46.761
491	GO_REGULATION_OF_T_HELPER_17_TYPE_IMMUNE_RESPONSE	0.394013	0.00564933	11.4451	2.47058e-25	5.03544e-24	46.7122
492	GO_REGULATION_OF_MONOCYTE_CHEMOTAXIS	0.365249	0.0131836	11.4277	2.8372e-25	5.7709e-24	46.5751
493	GO_POSITIVE_REGULATION_OF_INTERLEUKIN_8_SECRETION	0.384965	0.00886067	11.4119	3.22015e-25	6.53652e-24	46.4496
494	GO_POSITIVE_REGULATION_OF_RESPONSE_TO_EXTERNAL_STIMULUS	0.268374	0.0127945	11.4116	3.22673e-25	6.53658e-24	46.4476
495	GO_NEUROINFLAMMATORY_RESPONSE	0.35207	0.013633	11.4087	3.30292e-25	6.67739e-24	46.4245
496	GO_POSITIVE_REGULATION_OF_ISOTYPE_SWITCHING_TO_IGG_ISOTYPES	0.423576	0.00578802	11.4039	3.43003e-25	6.92035e-24	46.3871
497	GO_RESPONSE_TO_MACROPHAGE_COLONY_STIMULATING_FACTOR	0.416575	0.00715985	11.3994	3.55631e-25	7.16066e-24	46.3513
498	GO_REGULATION_OF_NEUTROPHIL_ACTIVATION	0.471675	0.0117891	11.3907	3.81268e-25	7.66141e-24	46.2823
499	GO_POSITIVE_REGULATION_OF_NATURAL_KILLER_CELL_PROLIFERATION	0.458681	0.0206703	11.3849	3.99116e-25	8.00397e-24	46.237
500	GO_RESPONSE_TO_TUMOR_CELL	0.363224	0.00454645	11.3791	4.1816e-25	8.36906e-24	46.1908
501	GO_CALCIUM_ION_TRANSMEMBRANE_IMPORT_INTO_CYTOSOL	0.215236	0.0118767	11.3764	4.27205e-25	8.53299e-24	46.1696
502	GO_INDOLE_CONTAINING_COMPOUND_METABOLIC_PROCESS	0.305101	0.0281262	11.3758	4.29085e-25	8.55343e-24	46.1652
503	GO_POSITIVE_REGULATION_OF_MONONUCLEAR_CELL_MIGRATION	0.350347	0.0085173	11.3674	4.58776e-25	9.12709e-24	46.099
504	GO_GLIAL_CELL_ACTIVATION	0.348009	0.0135928	11.3668	4.61027e-25	9.15364e-24	46.0941
505	GO_NEGATIVE_REGULATION_OF_NEUROINFLAMMATORY_RESPONSE	0.431115	0.0240088	11.351	5.22899e-25	1.03615e-23	45.9693
506	GO_REGULATION_OF_MAST_CELL_ACTIVATION_INVOLVED_IN_IMMUNE_RESPONSE	0.328936	0.0125827	11.336	5.88884e-25	1.16459e-23	45.8516
507	GO_REGULATION_OF_CELLULAR_RESPONSE_TO_MACROPHAGE_COLONY_STIMULATING_FACTOR_STIMULUS	0.510227	0.0190808	11.318	6.79783e-25	1.3417e-23	45.7094
508	GO_MACROPHAGE_ACTIVATION	0.320126	0.0122974	11.3118	7.14052e-25	1.40655e-23	45.6607
509	GO_REGULATION_OF_NATURAL_KILLER_CELL_DIFFERENTIATION	0.433147	0.0264466	11.3059	7.48127e-25	1.47078e-23	45.6145
510	GO_REGULATION_OF_RESPONSE_TO_BIOTIC_STIMULUS	0.228127	0.00143804	11.2857	8.78156e-25	1.72301e-23	45.4558
511	GO_NEGATIVE_REGULATION_OF_INTERLEUKIN_1_BETA_PRODUCTION	0.372965	0.0157106	11.2827	8.99494e-25	1.76142e-23	45.432
512	GO_POSITIVE_REGULATION_OF_TUMOR_NECROSIS_FACTOR_SECRETION	0.353608	0.0218224	11.2739	9.64136e-25	1.88431e-23	45.3632
513	GO_TRANSMEMBRANE_RECEPTOR_PROTEIN_TYROSINE_KINASE_ADAPTOR_ACTIVITY	0.342208	0.00939817	11.252	1.14715e-24	2.23762e-23	45.1911
514	GO_POSITIVE_REGULATION_OF_MACROPHAGE_ACTIVATION	0.370135	0.0209953	11.2476	1.18801e-24	2.3128e-23	45.1564
515	GO_INTERLEUKIN_13_PRODUCTION	0.331827	0.0182251	11.2293	1.37304e-24	2.66782e-23	45.013
516	GO_EOSINOPHIL_MIGRATION	0.42961	0.0141606	11.229	1.3771e-24	2.6705e-23	45.0101
517	GO_NEGATIVE_REGULATION_OF_INTERFERON_GAMMA_PRODUCTION	0.39404	0.032915	11.2287	1.38002e-24	2.67098e-23	45.008
518	GO_CYTOSOLIC_CALCIUM_ION_TRANSPORT	0.195741	0.0101638	11.2256	1.41446e-24	2.73234e-23	44.9836
519	GO_MACROPHAGE_CHEMOTAXIS	0.286951	-0.00551561	11.2206	1.47095e-24	2.83598e-23	44.9448
520	GO_POSITIVE_REGULATION_OF_INTERLEUKIN_8_BIOSYNTHETIC_PROCESS	0.504866	0.0229653	11.2022	1.70151e-24	3.27417e-23	44.8005
521	GO_MYELOID_DENDRITIC_CELL_DIFFERENTIATION	0.395495	0.003943	11.1965	1.78023e-24	3.41907e-23	44.7557
522	GO_PEPTIDE_RECEPTOR_ACTIVITY	0.283661	0.0315032	11.1918	1.84869e-24	3.54373e-23	44.7184
523	GO_PRODUCTION_OF_MOLECULAR_MEDIATOR_INVOLVED_IN_INFLAMMATORY_RESPONSE	0.293819	0.0150651	11.1847	1.95417e-24	3.73876e-23	44.6634
524	GO_POSITIVE_REGULATION_OF_INTERLEUKIN_12_BIOSYNTHETIC_PROCESS	0.453519	0.0216221	11.1824	1.99093e-24	3.8018e-23	44.6449
525	GO_CHEMOKINE_RECEPTOR_BINDING	0.364924	0.0154571	11.1618	2.34243e-24	4.46447e-23	44.4839
526	GO_POSITIVE_REGULATION_OF_PRODUCTION_OF_MOLECULAR_MEDIATOR_OF_IMMUNE_RESPONSE	0.252418	0.00758403	11.1615	2.34899e-24	4.46846e-23	44.4811
527	GO_POSITIVE_REGULATION_OF_ERK1_AND_ERK2_CASCADE	0.244512	0.0122815	11.1582	2.41044e-24	4.57662e-23	44.4556
528	GO_POSITIVE_REGULATION_OF_T_HELPER_17_TYPE_IMMUNE_RESPONSE	0.447931	0.0166495	11.1578	2.41888e-24	4.58394e-23	44.4521
529	GO_LYSOSOME_LOCALIZATION	0.268989	0.00456909	11.1446	2.68495e-24	5.07851e-23	44.3487
530	GO_REGULATION_OF_GRANULOCYTE_DIFFERENTIATION	0.324594	0.0118194	11.1287	3.04251e-24	5.74396e-23	44.2249
531	GO_RESPONSE_TO_CYTOKINE	0.222964	0.00662971	11.1251	3.13112e-24	5.9001e-23	44.1965
532	GO_CXCR_CHEMOKINE_RECEPTOR_BINDING	0.446827	0.00505394	11.086	4.26203e-24	8.016e-23	43.8911
533	GO_POSITIVE_REGULATION_OF_APOPTOTIC_CELL_CLEARANCE	0.549408	-0.00721777	11.0837	4.34095e-24	8.14908e-23	43.8729
534	GO_INTERLEUKIN_35_MEDIATED_SIGNALING_PATHWAY	0.427633	0.0131599	11.0826	4.37649e-24	8.20038e-23	43.8648
535	GO_REGULATION_OF_T_HELPER_2_CELL_CYTOKINE_PRODUCTION	0.461882	0.0168058	11.0779	4.54321e-24	8.49682e-23	43.8278
536	GO_NEGATIVE_REGULATION_OF_MAST_CELL_ACTIVATION_INVOLVED_IN_IMMUNE_RESPONSE	0.424019	0.0390259	11.0696	4.84967e-24	9.05301e-23	43.7631
537	GO_MYOBLAST_FUSION	0.320597	0.0113869	11.0689	4.87528e-24	9.08385e-23	43.7579
538	GO_SPECIFIC_GRANULE_MEMBRANE	0.298596	0.00698127	11.062	5.14881e-24	9.57563e-23	43.7039
539	GO_MONOCYTE_CHEMOTAXIS	0.357662	0.0119548	11.0537	5.49497e-24	1.02004e-22	43.6394
540	GO_CD4_POSITIVE_ALPHA_BETA_T_CELL_CYTOKINE_PRODUCTION	0.384922	0.0258742	11.0514	5.5983e-24	1.0373e-22	43.621
541	GO_INFLAMMASOME_COMPLEX	0.421026	0.00539204	11.0434	5.96014e-24	1.1023e-22	43.5589
542	GO_DE_NOVO_NAD_BIOSYNTHETIC_PROCESS_FROM_TRYPTOPHAN	0.432451	0.0202667	11.0313	6.5554e-24	1.21014e-22	43.4647
543	GO_NATURAL_KILLER_CELL_ACTIVATION_INVOLVED_IN_IMMUNE_RESPONSE	0.423384	0.0111767	11.0303	6.6053e-24	1.21711e-22	43.4572
544	GO_REGULATION_OF_CELLULAR_EXTRAVASATION	0.340103	0.0114398	11.025	6.8861e-24	1.26651e-22	43.4159
545	GO_POSITIVE_REGULATION_OF_CHEMOTAXIS	0.271102	0.0107065	11.0139	7.51527e-24	1.37969e-22	43.3293
546	GO_PLASMA_MEMBRANE_PROTEIN_COMPLEX	0.186209	0.0165721	11.0059	8.00184e-24	1.46632e-22	43.2672
547	GO_POSITIVE_REGULATION_OF_INFLAMMATORY_RESPONSE	0.2977	0.018157	11.0036	8.15282e-24	1.49125e-22	43.2487
548	GO_CHEMOKINE_ACTIVITY	0.384866	0.0111627	10.9907	9.0228e-24	1.64736e-22	43.1483
549	GO_POSITIVE_REGULATION_OF_NATURAL_KILLER_CELL_DIFFERENTIATION	0.429504	0.0269115	10.9873	9.26089e-24	1.68775e-22	43.1225
550	GO_POSITIVE_REGULATION_OF_INTERLEUKIN_17_PRODUCTION	0.450688	0.0245181	10.9859	9.36773e-24	1.70411e-22	43.1112
551	GO_POSITIVE_REGULATION_OF_RESPONSE_TO_BIOTIC_STIMULUS	0.274818	0.00372247	10.978	9.96927e-24	1.81024e-22	43.0495
552	GO_SEROTONIN_SECRETION	0.453306	0.0382937	10.9775	1.00028e-23	1.81303e-22	43.0462
553	GO_POSITIVE_REGULATION_OF_GRANULOCYTE_CHEMOTAXIS	0.339488	0.0112086	10.9739	1.02919e-23	1.86205e-22	43.018
554	GO_RESPONSE_TO_MOLECULE_OF_BACTERIAL_ORIGIN	0.267684	0.0135571	10.9637	1.11488e-23	2.01343e-22	42.9388
555	GO_RECEPTOR_COMPLEX	0.208655	0.0184829	10.962	1.13037e-23	2.03773e-22	42.9251
556	GO_REGULATION_OF_CELL_ADHESION	0.226149	0.00994321	10.9581	1.16519e-23	2.09671e-22	42.8951
557	GO_TOLL_LIKE_RECEPTOR_SIGNALING_PATHWAY	0.258209	0.00614715	10.9505	1.23686e-23	2.22168e-22	42.836
558	GO_RESPONSE_TO_PROSTAGLANDIN_E	0.26779	0.0103775	10.9483	1.25805e-23	2.25569e-22	42.8191
559	GO_MACROPHAGE_PROLIFERATION	0.493144	0.0127683	10.9315	1.43579e-23	2.56516e-22	42.6883
560	GO_MICROGLIAL_CELL_PROLIFERATION	0.493144	0.0127683	10.9315	1.43579e-23	2.56516e-22	42.6883
561	GO_NEGATIVE_REGULATION_OF_IMMUNOGLOBULIN_PRODUCTION	0.323141	0.00379774	10.9206	1.56278e-23	2.78705e-22	42.6044
562	GO_POSITIVE_REGULATION_OF_LYMPHOCYTE_CHEMOTAXIS	0.372901	0.00648149	10.9168	1.61101e-23	2.86794e-22	42.5743
563	GO_NK_T_CELL_ACTIVATION	0.370675	0.0156175	10.901	1.82245e-23	3.23857e-22	42.4522
564	GO_POSITIVE_REGULATION_OF_RHO_PROTEIN_SIGNAL_TRANSDUCTION	0.328222	0.0165499	10.8993	1.84642e-23	3.27534e-22	42.4392
565	GO_POSITIVE_REGULATION_OF_GLIAL_CELL_MIGRATION	0.430384	0.0132086	10.8946	1.91651e-23	3.39365e-22	42.4023
566	GO_INTERLEUKIN_18_MEDIATED_SIGNALING_PATHWAY	0.403411	0.0103731	10.8807	2.13707e-23	3.7775e-22	42.2945
567	GO_CELLULAR_RESPONSE_TO_BIOTIC_STIMULUS	0.267443	0.00860845	10.8801	2.14718e-23	3.78868e-22	42.2898
568	GO_ANTIGEN_PROCESSING_AND_PRESENTATION_VIA_MHC_CLASS_IB	0.481288	0.00349882	10.878	2.18208e-23	3.84346e-22	42.2738
569	GO_NEGATIVE_REGULATION_OF_CELL_ADHESION	0.216522	0.00814667	10.8574	2.56406e-23	4.50833e-22	42.1141
570	GO_POSITIVE_REGULATION_OF_NEUTROPHIL_ACTIVATION	0.542302	0.0274191	10.8406	2.9231e-23	5.13058e-22	41.9843
571	GO_MODULATION_OF_GROWTH_OF_SYMBIONT_INVOLVED_IN_INTERACTION_WITH_HOST	0.357649	0.0339606	10.8383	2.97593e-23	5.205e-22	41.9666
572	GO_GROWTH_INVOLVED_IN_SYMBIOTIC_INTERACTION	0.357649	0.0339606	10.8383	2.97593e-23	5.205e-22	41.9666
573	GO_MONOCYTE_EXTRAVASATION	0.419196	0.0123801	10.8306	3.16133e-23	5.51962e-22	41.9068
574	GO_CELL_CELL_ADHESION_MEDIATED_BY_INTEGRIN	0.355981	0.00690596	10.8246	3.31147e-23	5.77167e-22	41.8608
575	GO_MYELOID_LEUKOCYTE_DIFFERENTIATION	0.228802	0.0108488	10.8115	3.66922e-23	6.38407e-22	41.7593
576	GO_NEGATIVE_REGULATION_OF_PEPTIDE_SECRETION	0.214132	0.0100698	10.8063	3.81873e-23	6.63263e-22	41.7197
577	GO_POSITIVE_REGULATION_OF_T_HELPER_1_TYPE_IMMUNE_RESPONSE	0.370288	0.0153861	10.7956	4.153e-23	7.20069e-22	41.6366
578	GO_POSITIVE_REGULATION_OF_MYELOID_LEUKOCYTE_DIFFERENTIATION	0.25993	0.0129946	10.7837	4.5559e-23	7.88558e-22	41.545
579	GO_REGULATION_OF_MONOCYTE_DIFFERENTIATION	0.344696	0.0162066	10.7828	4.5867e-23	7.92514e-22	41.5383
580	GO_POSITIVE_REGULATION_OF_INTERLEUKIN_1_PRODUCTION	0.323351	0.0131456	10.7797	4.69903e-23	8.10522e-22	41.5143
581	GO_NEGATIVE_REGULATION_OF_CD4_POSITIVE_ALPHA_BETA_T_CELL_ACTIVATION	0.309069	0.00798458	10.7724	4.97644e-23	8.56891e-22	41.4576
582	GO_POSITIVE_REGULATION_OF_RECEPTOR_SIGNALING_PATHWAY_VIA_STAT	0.276014	0.0209948	10.7672	5.18027e-23	8.90453e-22	41.4178
583	GO_DIVALENT_INORGANIC_CATION_HOMEOSTASIS	0.187919	0.0150191	10.7661	5.22732e-23	8.96997e-22	41.4089
584	GO_T_HELPER_2_CELL_CYTOKINE_PRODUCTION	0.41994	0.0165908	10.7648	5.27682e-23	9.03938e-22	41.3995
585	GO_POSITIVE_REGULATION_OF_T_CELL_DIFFERENTIATION_IN_THYMUS	0.438207	0.0358324	10.7529	5.79202e-23	9.90495e-22	41.3073
586	GO_ENDOSOME_LUMEN	0.293145	0.00729254	10.7321	6.80774e-23	1.1622e-21	41.1473
587	GO_VERY_LOW_DENSITY_LIPOPROTEIN_PARTICLE_CLEARANCE	0.493361	-0.0184052	10.7269	7.09188e-23	1.20865e-21	41.1069
588	GO_PROTEIN_ANTIGEN_BINDING	0.427371	-0.00761231	10.7228	7.32001e-23	1.2454e-21	41.0755
589	GO_ENDOCYTOSIS	0.205547	0.00912392	10.71	8.08306e-23	1.37288e-21	40.9774
590	GO_CELL_ACTIVATION_INVOLVED_IN_IMMUNE_RESPONSE	0.23609	0.0024008	10.7065	8.31094e-23	1.40919e-21	40.9498
591	GO_REGULATION_OF_RESPONSE_TO_INTERFERON_GAMMA	0.323263	0.00346312	10.7049	8.41113e-23	1.42376e-21	40.938
592	GO_MULTI_ORGANISM_MEMBRANE_FUSION	0.418035	-0.00120473	10.6962	8.99741e-23	1.52042e-21	40.8713
593	GO_INTERLEUKIN_1_BETA_PRODUCTION	0.321284	0.0157501	10.6907	9.39418e-23	1.58479e-21	40.8285
594	GO_LIPOPEPTIDE_BINDING	0.506167	0.0317151	10.6856	9.77598e-23	1.64642e-21	40.7891
595	GO_T_CELL_MEDIATED_CYTOTOXICITY	0.339295	0.00960151	10.6828	9.98493e-23	1.67878e-21	40.7682
596	GO_REGULATION_OF_LIPOPOLYSACCHARIDE_MEDIATED_SIGNALING_PATHWAY	0.266742	0.00202156	10.6591	1.20055e-22	2.0151e-21	40.5858
597	GO_GERMINAL_CENTER_FORMATION	0.325726	0.00647123	10.6562	1.22786e-22	2.0575e-21	40.5635
598	GO_MACROPHAGE_ACTIVATION_INVOLVED_IN_IMMUNE_RESPONSE	0.410894	0.0192431	10.6375	1.41963e-22	2.37486e-21	40.4198
599	GO_POSITIVE_REGULATION_OF_INTERLEUKIN_1_SECRETION	0.344974	0.0131513	10.6247	1.56662e-22	2.61636e-21	40.3223
600	GO_POSITIVE_REGULATION_OF_T_CELL_CYTOKINE_PRODUCTION	0.344734	0.0174534	10.6237	1.57868e-22	2.6321e-21	40.3147
601	GO_ASTROCYTE_CELL_MIGRATION	0.417125	0.00974204	10.6127	1.71951e-22	2.86213e-21	40.2301
602	GO_GAMMA_DELTA_T_CELL_DIFFERENTIATION	0.398462	0.0224589	10.6076	1.78851e-22	2.97202e-21	40.1912
603	GO_REGULATION_OF_MYELOID_LEUKOCYTE_DIFFERENTIATION	0.226043	0.0128595	10.5889	2.06734e-22	3.42965e-21	40.0478
604	GO_REGULATION_OF_ANTIGEN_PROCESSING_AND_PRESENTATION_OF_PEPTIDE_OR_POLYSACCHARIDE_ANTIGEN_VIA_MHC_CLASS_II	0.486811	-0.0016697	10.5872	2.09444e-22	3.46885e-21	40.0349
605	GO_NEGATIVE_REGULATION_OF_CD8_POSITIVE_ALPHA_BETA_T_CELL_ACTIVATION	0.491341	0.0127739	10.5729	2.33901e-22	3.86751e-21	39.9256
606	GO_POSITIVE_REGULATION_OF_INTEGRIN_ACTIVATION	0.400887	0.0260703	10.567	2.4485e-22	4.04185e-21	39.8803
607	GO_LIPOPOLYSACCHARIDE_MEDIATED_SIGNALING_PATHWAY	0.284944	0.00570469	10.5648	2.48998e-22	4.10354e-21	39.8637
608	GO_REGULATION_OF_CHEMOTAXIS	0.235407	0.0114414	10.5612	2.56085e-22	4.21337e-21	39.8359
609	GO_ACTIVATION_OF_JANUS_KINASE_ACTIVITY	0.354577	0.0309774	10.5594	2.59593e-22	4.26408e-21	39.8224
610	GO_DETECTION_OF_EXTERNAL_BIOTIC_STIMULUS	0.406617	0.0215217	10.5581	2.62283e-22	4.30118e-21	39.8122
611	GO_RECEPTOR_MEDIATED_ENDOCYTOSIS	0.229957	0.0100122	10.5519	2.75242e-22	4.50629e-21	39.7645
612	GO_SYNCYTIUM_FORMATION	0.284038	0.00968777	10.5489	2.81688e-22	4.60428e-21	39.7416
613	GO_REGULATION_OF_RESPONSE_TO_CYTOKINE_STIMULUS	0.214314	0.000625565	10.5469	2.86098e-22	4.66873e-21	39.7262
614	GO_NEGATIVE_REGULATION_OF_REGULATED_SECRETORY_PATHWAY	0.300228	0.010405	10.5363	3.10381e-22	5.05673e-21	39.6456
615	GO_REGULATION_OF_T_CELL_CHEMOTAXIS	0.371521	0.0108378	10.5332	3.17827e-22	5.16961e-21	39.6221
616	GO_NEGATIVE_REGULATION_OF_INTERLEUKIN_1_PRODUCTION	0.344322	0.0183855	10.5316	3.21917e-22	5.22762e-21	39.6095
617	GO_MHC_PROTEIN_COMPLEX_ASSEMBLY	0.585563	-0.0101922	10.5184	3.56437e-22	5.77879e-21	39.5087
618	GO_NEGATIVE_REGULATION_OF_T_CELL_MIGRATION	0.471813	0.0259163	10.5163	3.62068e-22	5.86057e-21	39.4931
619	GO_INTEGRIN_ACTIVATION	0.301708	0.0103853	10.5076	3.87145e-22	6.25633e-21	39.4269
620	GO_CLATHRIN_COATED_ENDOCYTIC_VESICLE	0.254064	0.00125326	10.5006	4.08744e-22	6.59471e-21	39.3731
621	GO_ENDOCYTIC_VESICLE_MEMBRANE	0.237277	0.00298106	10.4958	4.24085e-22	6.83119e-21	39.3367
622	GO_TUMOR_NECROSIS_FACTOR_ACTIVATED_RECEPTOR_ACTIVITY	0.379665	0.0258578	10.4952	4.26085e-22	6.85046e-21	39.332
623	GO_TOLL_LIKE_RECEPTOR_4_SIGNALING_PATHWAY	0.314921	0.00976758	10.495	4.26653e-22	6.85046e-21	39.3307
624	GO_COMPLEMENT_ACTIVATION_ALTERNATIVE_PATHWAY	0.419661	0.019774	10.4944	4.28603e-22	6.87072e-21	39.3262
625	GO_GRANZYME_MEDIATED_APOPTOTIC_SIGNALING_PATHWAY	0.423391	0.00432986	10.4693	5.20239e-22	8.32633e-21	39.1344
626	GO_RECEPTOR_SIGNALING_PATHWAY_VIA_STAT	0.232038	0.0147593	10.4683	5.24162e-22	8.37569e-21	39.127
627	GO_INTERLEUKIN_8_PRODUCTION	0.261154	0.0103571	10.4633	5.44513e-22	8.68698e-21	39.0893
628	GO_HOMEOSTASIS_OF_NUMBER_OF_CELLS	0.18065	0.00233447	10.4625	5.47997e-22	8.72861e-21	39.083
629	GO_RESPONSE_TO_VIRUS	0.237486	0.00347874	10.454	5.85112e-22	9.30496e-21	39.0181
630	GO_COMPLEMENT_RECEPTOR_MEDIATED_SIGNALING_PATHWAY	0.460804	0.0274259	10.4345	6.79508e-22	1.07889e-20	38.8701
631	GO_INTERLEUKIN_1_BETA_SECRETION	0.331819	0.0141361	10.4332	6.86321e-22	1.08798e-20	38.8603
632	GO_G_PROTEIN_COUPLED_RECEPTOR_ACTIVITY	0.224805	0.0270398	10.4301	7.03315e-22	1.1122e-20	38.836
633	GO_REGULATION_OF_T_CELL_DIFFERENTIATION_IN_THYMUS	0.255174	0.0137015	10.43	7.03824e-22	1.1122e-20	38.8353
634	GO_TRYPTOPHAN_METABOLIC_PROCESS	0.344609	0.010538	10.4266	7.22058e-22	1.13921e-20	38.81
635	GO_REGULATION_OF_ACTIVATION_OF_JANUS_KINASE_ACTIVITY	0.443845	0.0221499	10.4215	7.51158e-22	1.18325e-20	38.7709
636	GO_LIPOPOLYSACCHARIDE_BINDING	0.322412	0.0123193	10.4188	7.66658e-22	1.20577e-20	38.7507
637	GO_REGULATION_OF_RESPONSE_TO_EXTERNAL_STIMULUS	0.207854	0.0117548	10.4041	8.58263e-22	1.34772e-20	38.639
638	GO_INTERLEUKIN_1_PRODUCTION	0.309005	0.0147598	10.4026	8.68611e-22	1.36182e-20	38.6272
639	GO_POSITIVE_REGULATION_OF_NEUROINFLAMMATORY_RESPONSE	0.394782	0.013617	10.4009	8.80062e-22	1.37762e-20	38.6142
640	GO_REGULATION_OF_PEPTIDE_SECRETION	0.166651	0.00835821	10.3948	9.22267e-22	1.44142e-20	38.5679
641	GO_POSITIVE_REGULATION_OF_BONE_DEVELOPMENT	0.347578	0.0182726	10.3798	1.03472e-21	1.61465e-20	38.454
642	GO_ANTIGEN_PROCESSING_AND_PRESENTATION	0.251244	-0.00653583	10.3777	1.05111e-21	1.63767e-20	38.4385
643	GO_HEMATOPOIETIC_STEM_CELL_MIGRATION	0.421003	0.0366001	10.3729	1.09065e-21	1.69663e-20	38.4019
644	GO_POSITIVE_REGULATION_OF_CYTOKINE_PRODUCTION_INVOLVED_IN_IMMUNE_RESPONSE	0.291289	0.0143378	10.3577	1.22531e-21	1.90313e-20	38.2867
645	GO_GRANULOCYTE_COLONY_STIMULATING_FACTOR_PRODUCTION	0.43841	0.037357	10.324	1.58617e-21	2.4598e-20	38.0313
646	GO_TERTIARY_GRANULE_MEMBRANE	0.313412	0.0111592	10.3055	1.82618e-21	2.82761e-20	37.8919
647	GO_POSITIVE_REGULATION_OF_T_HELPER_17_CELL_DIFFERENTIATION	0.430548	0.019494	10.3002	1.90264e-21	2.94144e-20	37.8513
648	GO_POSITIVE_REGULATION_OF_T_HELPER_2_CELL_DIFFERENTIATION	0.407245	0.0192362	10.2899	2.05765e-21	3.17615e-20	37.7738
649	GO_EOSINOPHIL_ACTIVATION	0.402832	-0.00362083	10.2855	2.12815e-21	3.27991e-20	37.7405
650	GO_CYTOKINE_PRODUCTION_INVOLVED_IN_INFLAMMATORY_RESPONSE	0.275034	0.0173609	10.2735	2.33266e-21	3.58957e-20	37.6497
651	GO_POSITIVE_REGULATION_OF_GAMMA_DELTA_T_CELL_ACTIVATION	0.498878	0.0201277	10.2653	2.48183e-21	3.81324e-20	37.5884
652	GO_NEGATIVE_REGULATION_OF_HEMOPOIESIS	0.180892	0.00564603	10.2395	3.0232e-21	4.6379e-20	37.3932
653	GO_POSITIVE_REGULATION_OF_CELLULAR_EXTRAVASATION	0.378706	0.0115309	10.2321	3.197e-21	4.897e-20	37.3379
654	GO_REGULATION_OF_LIPID_KINASE_ACTIVITY	0.265572	0.0146528	10.2313	3.21748e-21	4.92083e-20	37.3316
655	GO_POSITIVE_REGULATION_OF_PEPTIDE_SECRETION	0.186314	0.0103201	10.2257	3.35676e-21	5.12599e-20	37.2896
656	GO_PHOSPHOLIPASE_C_ACTIVATING_G_PROTEIN_COUPLED_RECEPTOR_SIGNALING_PATHWAY	0.284731	0.0270837	10.222	3.45418e-21	5.2667e-20	37.2613
657	GO_HOMEOSTASIS_OF_NUMBER_OF_CELLS_WITHIN_A_TISSUE	0.254449	0.00246291	10.2047	3.93844e-21	5.99592e-20	37.1316
658	GO_NK_T_CELL_PROLIFERATION	0.416933	0.0257262	10.1885	4.45697e-21	6.775e-20	37.0092
659	GO_INTERLEUKIN_8_SECRETION	0.305032	0.016259	10.184	4.60976e-21	6.99661e-20	36.9759
660	GO_T_HELPER_2_CELL_DIFFERENTIATION	0.348689	0.0156122	10.182	4.67974e-21	7.09204e-20	36.961
661	GO_CCR5_CHEMOKINE_RECEPTOR_BINDING	0.468772	0.014821	10.1709	5.09334e-21	7.70714e-20	36.8772
662	GO_DEATH_RECEPTOR_ACTIVITY	0.340737	0.0226779	10.1678	5.21532e-21	7.87979e-20	36.8538
663	GO_NEGATIVE_REGULATION_OF_TOLL_LIKE_RECEPTOR_SIGNALING_PATHWAY	0.250861	0.00787381	10.1654	5.3089e-21	8.00906e-20	36.8362
664	GO_NEGATIVE_REGULATION_OF_RESPONSE_TO_CYTOKINE_STIMULUS	0.203403	0.00545307	10.1647	5.33867e-21	8.04182e-20	36.8306
665	GO_CYTOLYTIC_GRANULE	0.462278	0.014856	10.1227	7.34228e-21	1.10433e-19	36.5154
666	GO_NEGATIVE_REGULATION_OF_RELAXATION_OF_MUSCLE	0.514868	0.0220092	10.1041	8.45191e-21	1.26931e-19	36.3762
667	GO_NEURON_REMODELING	0.289522	0.000306795	10.0995	8.75329e-21	1.3126e-19	36.3416
668	GO_INTERLEUKIN_1_SECRETION	0.316185	0.0123268	10.0966	8.94368e-21	1.33914e-19	36.3203
669	GO_LIPASE_ACTIVATOR_ACTIVITY	0.366097	-0.00693301	10.0937	9.14753e-21	1.36557e-19	36.298
670	GO_PHOSPHOLIPASE_ACTIVATOR_ACTIVITY	0.366097	-0.00693301	10.0937	9.14753e-21	1.36557e-19	36.298
671	GO_MARGINAL_ZONE_B_CELL_DIFFERENTIATION	0.354879	0.0238921	10.0729	1.07042e-20	1.59556e-19	36.1426
672	GO_POSITIVE_REGULATION_OF_IMMUNOGLOBULIN_SECRETION	0.360693	0.00684864	10.034	1.43576e-20	2.13695e-19	35.8521
673	GO_DEFENSE_RESPONSE_TO_GRAM_NEGATIVE_BACTERIUM	0.280976	0.00870196	10.0293	1.48816e-20	2.21164e-19	35.8167
674	GO_POSITIVE_REGULATION_OF_CALCIUM_MEDIATED_SIGNALING	0.233905	-0.00117958	10.0159	1.64682e-20	2.4438e-19	35.7165
675	GO_LYMPH_NODE_DEVELOPMENT	0.316734	0.0104197	10.0152	1.65448e-20	2.45153e-19	35.7119
676	GO_CCR2_CHEMOKINE_RECEPTOR_BINDING	0.55774	0.0309629	10.0124	1.68995e-20	2.50037e-19	35.6909
677	GO_REGULATION_OF_CHEMOKINE_MEDIATED_SIGNALING_PATHWAY	0.333727	0.0152098	10.011	1.70863e-20	2.52427e-19	35.6801
678	GO_SECOND_MESSENGER_MEDIATED_SIGNALING	0.182813	0.0178318	10.0039	1.80277e-20	2.65941e-19	35.627
679	GO_PATTERN_RECOGNITION_RECEPTOR_SIGNALING_PATHWAY	0.227732	0.00440874	9.99894	1.87066e-20	2.7555e-19	35.5905
680	GO_MHC_CLASS_II_PROTEIN_COMPLEX_BINDING	0.378627	-0.00757854	9.98851	2.02364e-20	2.97644e-19	35.5127
681	GO_SH3_SH2_ADAPTOR_ACTIVITY	0.240803	0.00543867	9.98801	2.03127e-20	2.98328e-19	35.509
682	GO_TUMOR_NECROSIS_FACTOR_MEDIATED_SIGNALING_PATHWAY	0.225312	-0.00441407	9.96878	2.34775e-20	3.44302e-19	35.3658
683	GO_NEGATIVE_REGULATION_OF_LYMPHOCYTE_APOPTOTIC_PROCESS	0.246127	-0.0148206	9.9642	2.43002e-20	3.55845e-19	35.3318
684	GO_EOSINOPHIL_CHEMOTAXIS	0.402026	0.0141044	9.96188	2.47283e-20	3.61583e-19	35.3145
685	GO_NEGATIVE_REGULATION_OF_MULTI_ORGANISM_PROCESS	0.208362	0.00619437	9.95905	2.52596e-20	3.68812e-19	35.2935
686	GO_REGULATION_OF_CALCIUM_ION_TRANSPORT_INTO_CYTOSOL	0.210207	0.012247	9.95326	2.63834e-20	3.84659e-19	35.2504
687	GO_PHOSPHATIDYLINOSITOL_BISPHOSPHATE_KINASE_ACTIVITY	0.46922	0.0107646	9.95101	2.68347e-20	3.90668e-19	35.2337
688	GO_REGULATION_OF_EOSINOPHIL_MIGRATION	0.473122	0.0174103	9.94795	2.74593e-20	3.9918e-19	35.2109
689	GO_ACTIVATION_OF_INNATE_IMMUNE_RESPONSE	0.213185	-0.000207892	9.93572	3.01011e-20	4.36948e-19	35.1201
690	GO_POSITIVE_REGULATION_OF_DEPHOSPHORYLATION	0.198864	0.00531621	9.93196	3.09633e-20	4.48811e-19	35.0922
691	GO_DETECTION_OF_MOLECULE_OF_BACTERIAL_ORIGIN	0.399491	0.0213025	9.92469	3.27026e-20	4.73334e-19	35.0381
692	GO_DEFENSE_RESPONSE_TO_VIRUS	0.25096	0.00383694	9.92177	3.34262e-20	4.83108e-19	35.0165
693	GO_NEGATIVE_REGULATION_OF_TUMOR_NECROSIS_FACTOR_BIOSYNTHETIC_PROCESS	0.463194	0.01661	9.90072	3.9145e-20	5.64943e-19	34.8603
694	GO_NEGATIVE_REGULATION_OF_HUMORAL_IMMUNE_RESPONSE_MEDIATED_BY_CIRCULATING_IMMUNOGLOBULIN	0.477636	0.0170805	9.88913	4.26989e-20	6.15345e-19	34.7744
695	GO_OXIDOREDUCTASE_ACTIVITY_ACTING_ON_NAD_P_H_OXYGEN_AS_ACCEPTOR	0.356077	0.0135534	9.88842	4.29293e-20	6.17773e-19	34.7691
696	GO_METAL_ION_HOMEOSTASIS	0.154695	0.0115092	9.88506	4.40231e-20	6.32603e-19	34.7442
697	GO_1_PHOSPHATIDYLINOSITOL_3_KINASE_REGULATOR_ACTIVITY	0.320473	0.00753881	9.87848	4.62477e-20	6.63615e-19	34.6955
698	GO_LEUKOCYTE_MIGRATION_INVOLVED_IN_INFLAMMATORY_RESPONSE	0.443184	0.0316967	9.8703	4.91712e-20	7.04552e-19	34.6348
699	GO_NEGATIVE_REGULATION_OF_NEUTROPHIL_ACTIVATION	0.452676	0.00213785	9.85127	5.66976e-20	8.1123e-19	34.494
700	GO_POSITIVE_REGULATION_OF_DEFENSE_RESPONSE_TO_VIRUS_BY_HOST	0.331512	-0.00145999	9.85104	5.67954e-20	8.11467e-19	34.4923
701	GO_POSITIVE_REGULATION_OF_INTERLEUKIN_8_PRODUCTION	0.266391	0.00487353	9.84684	5.86071e-20	8.36156e-19	34.4613
702	GO_REGULATION_OF_CALCIUM_ION_TRANSPORT	0.188382	0.0135451	9.84154	6.098e-20	8.68769e-19	34.422
703	GO_SH2_DOMAIN_BINDING	0.227043	0.000286236	9.83954	6.18987e-20	8.80602e-19	34.4073
704	GO_REGULATION_OF_NK_T_CELL_ACTIVATION	0.342716	0.00659847	9.83365	6.46854e-20	9.18938e-19	34.3637
705	GO_MYELOID_LEUKOCYTE_ACTIVATION	0.230364	0.00344159	9.83265	6.51711e-20	9.24522e-19	34.3563
706	GO_INTERLEUKIN_27_MEDIATED_SIGNALING_PATHWAY	0.355508	0.00679412	9.82048	7.13761e-20	1.01111e-18	34.2664
707	GO_PEPTIDE_SECRETION	0.154313	0.00717199	9.81564	7.40022e-20	1.04683e-18	34.2307
708	GO_CELL_CELL_ADHESION	0.202257	0.0154419	9.80286	8.14116e-20	1.15001e-18	34.1364
709	GO_POSITIVE_REGULATION_OF_CELL_ADHESION_MEDIATED_BY_INTEGRIN	0.30035	0.00762797	9.78467	9.3246e-20	1.31532e-18	34.0022
710	GO_POSITIVE_REGULATION_OF_INTERLEUKIN_10_SECRETION	0.421877	-0.0056315	9.77027	1.03806e-19	1.46221e-18	33.8961
711	GO_NEGATIVE_REGULATION_OF_T_HELPER_CELL_DIFFERENTIATION	0.333256	0.00685911	9.76664	1.06659e-19	1.50028e-18	33.8693
712	GO_T_HELPER_1_CELL_CYTOKINE_PRODUCTION	0.409699	0.0352211	9.76609	1.0709e-19	1.50424e-18	33.8653
713	GO_POSITIVE_REGULATION_OF_MYELOID_LEUKOCYTE_MEDIATED_IMMUNITY	0.292546	0.00856191	9.7637	1.09015e-19	1.52912e-18	33.8477
714	GO_POSITIVE_REGULATION_OF_NATURAL_KILLER_CELL_CHEMOTAXIS	0.483913	0.00532463	9.76039	1.11742e-19	1.56517e-18	33.8233
715	GO_REGULATION_OF_APOPTOTIC_CELL_CLEARANCE	0.42007	0.00755082	9.75292	1.18126e-19	1.65228e-18	33.7684
716	GO_POSITIVE_REGULATION_OF_MYOTUBE_DIFFERENTIATION	0.268324	0.0147575	9.75246	1.18535e-19	1.65568e-18	33.765
717	GO_POSITIVE_REGULATION_OF_MICROGLIAL_CELL_MIGRATION	0.507133	-0.00309908	9.75167	1.19237e-19	1.66316e-18	33.7591
718	GO_GRANULOCYTE_DIFFERENTIATION	0.214982	0.00876416	9.73581	1.34177e-19	1.86893e-18	33.6425
719	GO_POSITIVE_REGULATION_OF_LIPID_KINASE_ACTIVITY	0.284206	0.0199428	9.72786	1.42343e-19	1.97992e-18	33.5841
720	GO_NEGATIVE_REGULATION_OF_HUMORAL_IMMUNE_RESPONSE	0.388026	0.00705828	9.72475	1.4567e-19	2.02338e-18	33.5612
721	GO_REGULATION_OF_RECEPTOR_SIGNALING_PATHWAY_VIA_STAT	0.220857	0.0166421	9.71304	1.58921e-19	2.20437e-18	33.4752
722	GO_POSITIVE_REGULATION_OF_ASTROCYTE_ACTIVATION	0.398035	-0.00482871	9.71094	1.61422e-19	2.23595e-18	33.4597
723	GO_REGULATION_OF_ANTIGEN_PROCESSING_AND_PRESENTATION_OF_PEPTIDE_ANTIGEN	0.474477	-0.00947577	9.70152	1.73119e-19	2.39465e-18	33.3906
724	GO_NEGATIVE_REGULATION_OF_INFLAMMATORY_RESPONSE_TO_ANTIGENIC_STIMULUS	0.375402	0.0179264	9.69768	1.78125e-19	2.46049e-18	33.3624
725	GO_SPECIFIC_GRANULE	0.238251	0.00592095	9.6921	1.85653e-19	2.56094e-18	33.3215
726	GO_BLOOD_MICROPARTICLE	0.29954	0.00284378	9.68731	1.92383e-19	2.65011e-18	33.2863
727	GO_POSITIVE_REGULATION_OF_LIPASE_ACTIVITY	0.214241	0.0130044	9.68194	2.00193e-19	2.75389e-18	33.247
728	GO_NEGATIVE_REGULATION_OF_SECRETION	0.18284	0.0119961	9.66954	2.19484e-19	3.01512e-18	33.156
729	GO_MACROPHAGE_DIFFERENTIATION	0.24166	0.00968094	9.66094	2.33933e-19	3.20919e-18	33.093
730	GO_IMPORT_INTO_CELL	0.174512	0.00851136	9.62724	3.00225e-19	4.11296e-18	32.8464
731	GO_CELLULAR_RESPONSE_TO_MORPHINE	0.484805	-0.0020621	9.61186	3.36381e-19	4.60197e-18	32.7341
732	GO_INTERLEUKIN_12_BIOSYNTHETIC_PROCESS	0.349287	0.0200613	9.60781	3.46616e-19	4.7355e-18	32.7044
733	GO_REGULATION_OF_CD8_POSITIVE_ALPHA_BETA_T_CELL_DIFFERENTIATION	0.392404	0.0032187	9.60719	3.48208e-19	4.75075e-18	32.6999
734	GO_PHOSPHATIDYLINOSITOL_3_KINASE_REGULATOR_ACTIVITY	0.304814	0.00605145	9.60544	3.52737e-19	4.80598e-18	32.6871
735	GO_BETA_2_MICROGLOBULIN_BINDING	0.485218	-0.00755163	9.60103	3.64414e-19	4.95832e-18	32.655
736	GO_SUPEROXIDE_GENERATING_NADPH_OXIDASE_ACTIVITY	0.394259	0.0279115	9.58526	4.09426e-19	5.56317e-18	32.5399
737	GO_POSITIVE_REGULATION_OF_MYOBLAST_DIFFERENTIATION	0.281206	0.0099925	9.58305	4.1614e-19	5.64672e-18	32.5238
738	GO_TOLL_LIKE_RECEPTOR_9_SIGNALING_PATHWAY	0.312614	0.013774	9.5671	4.68107e-19	6.34326e-18	32.4075
739	GO_POSITIVE_REGULATION_OF_TYROSINE_PHOSPHORYLATION_OF_STAT_PROTEIN	0.2541	0.0208467	9.55947	4.95205e-19	6.70137e-18	32.3519
740	GO_NEGATIVE_REGULATION_OF_ALPHA_BETA_T_CELL_PROLIFERATION	0.313876	0.0118035	9.55829	4.99529e-19	6.75073e-18	32.3433
741	GO_NEGATIVE_REGULATION_OF_CHEMOKINE_MEDIATED_SIGNALING_PATHWAY	0.369276	0.0210914	9.55693	5.04575e-19	6.80196e-18	32.3334
742	GO_POSITIVE_REGULATION_OF_ENDOTHELIAL_CELL_APOPTOTIC_PROCESS	0.284458	0.0131005	9.5569	5.04681e-19	6.80196e-18	32.3332
743	GO_NK_T_CELL_DIFFERENTIATION	0.369665	0.00746664	9.54492	5.51246e-19	7.41953e-18	32.246
744	GO_CARBOHYDRATE_BINDING	0.19418	0.0106646	9.52963	6.16953e-19	8.29274e-18	32.1347
745	GO_NEGATIVE_REGULATION_OF_ALPHA_BETA_T_CELL_DIFFERENTIATION	0.29665	0.00952338	9.52143	6.55314e-19	8.79653e-18	32.0751
746	GO_RESPONSE_TO_TYPE_I_INTERFERON	0.33045	0.0011609	9.5098	7.13839e-19	9.56927e-18	31.9906
747	GO_ACTIVATION_OF_PHOSPHOLIPASE_C_ACTIVITY	0.272357	0.0269516	9.50695	7.28952e-19	9.75877e-18	31.9699
748	GO_REGULATION_OF_OSTEOCLAST_DIFFERENTIATION	0.23773	0.0164375	9.49878	7.74055e-19	1.03487e-17	31.9106
749	GO_POSITIVE_REGULATION_OF_PROTEIN_LOCALIZATION_TO_CELL_SURFACE	0.221675	-0.00614056	9.49197	8.13767e-19	1.08651e-17	31.8611
750	GO_REGULATION_OF_PHOSPHOLIPID_METABOLIC_PROCESS	0.230401	0.0119118	9.48223	8.74106e-19	1.16551e-17	31.7905
751	GO_POSITIVE_REGULATION_OF_PHOSPHATIDYLINOSITOL_3_KINASE_SIGNALING	0.218556	0.0114068	9.47775	9.03279e-19	1.20281e-17	31.758
752	GO_NEGATIVE_REGULATION_OF_OSTEOCLAST_DIFFERENTIATION	0.273356	0.01507	9.47506	9.21286e-19	1.22515e-17	31.7385
753	GO_CLATHRIN_COATED_VESICLE_MEMBRANE	0.188042	0.010622	9.45136	1.0962e-18	1.45581e-17	31.5668
754	GO_REGULATION_OF_MEMBRANE_INVAGINATION	0.286959	0.0266594	9.4511	1.09828e-18	1.45664e-17	31.5649
755	GO_POSITIVE_REGULATION_OF_MHC_CLASS_II_BIOSYNTHETIC_PROCESS	0.419619	0.0126969	9.43989	1.19233e-18	1.57929e-17	31.4837
756	GO_CELLULAR_ION_HOMEOSTASIS	0.146105	0.0114708	9.4339	1.24573e-18	1.64783e-17	31.4404
757	GO_POSITIVE_REGULATION_OF_GLUTAMATE_SECRETION	0.378944	0.0066227	9.43251	1.25855e-18	1.66258e-17	31.4303
758	GO_REGULATION_OF_TRANSPOSITION	0.296224	0.0149805	9.42956	1.28594e-18	1.69653e-17	31.4091
759	GO_RESPONSE_TO_INTERFERON_BETA	0.331204	-0.00334989	9.42631	1.31697e-18	1.73517e-17	31.3855
760	GO_ENDOLYSOSOME_LUMEN	0.451321	0.0195755	9.42408	1.33858e-18	1.76132e-17	31.3694
761	GO_LYSOZYME_ACTIVITY	0.504592	0.0039784	9.42	1.37913e-18	1.81229e-17	31.3399
762	GO_THYMOCYTE_MIGRATION	0.453431	0.02474	9.41365	1.44476e-18	1.89603e-17	31.294
763	GO_POSITIVE_REGULATION_OF_RESPONSE_TO_CYTOKINE_STIMULUS	0.259301	0.00470177	9.40557	1.53271e-18	2.00881e-17	31.2356
764	GO_NEGATIVE_REGULATION_OF_LEUKOCYTE_CHEMOTAXIS	0.304825	0.0116691	9.3875	1.74904e-18	2.28933e-17	31.1052
765	GO_DNA_CYTOSINE_DEAMINATION	0.44247	0.00115213	9.3817	1.82468e-18	2.38521e-17	31.0634
766	GO_IMMUNOLOGICAL_MEMORY_FORMATION_PROCESS	0.342037	0.0137713	9.3751	1.91473e-18	2.49967e-17	31.0158
767	GO_POSITIVE_REGULATION_OF_MYELOID_CELL_DIFFERENTIATION	0.207778	0.0112212	9.35649	2.19319e-18	2.85945e-17	30.8817
768	GO_NOREPINEPHRINE_BIOSYNTHETIC_PROCESS	0.418049	0.0407962	9.34978	2.30309e-18	2.99883e-17	30.8334
769	GO_ANTIGEN_PROCESSING_AND_PRESENTATION_ENDOGENOUS_LIPID_ANTIGEN_VIA_MHC_CLASS_IB	0.527271	0.0155463	9.33938	2.48443e-18	3.22591e-17	30.7585
770	GO_LIPID_ANTIGEN_BINDING	0.527271	0.0155463	9.33938	2.48443e-18	3.22591e-17	30.7585
771	GO_INTERLEUKIN_10_SECRETION	0.363579	0.00327126	9.33922	2.48718e-18	3.22591e-17	30.7574
772	GO_DE_NOVO_NAD_BIOSYNTHETIC_PROCESS	0.30243	0.0264883	9.30735	3.13654e-18	4.06286e-17	30.5283
773	GO_INTEGRIN_MEDIATED_SIGNALING_PATHWAY	0.220756	0.00692346	9.29911	3.33022e-18	4.30815e-17	30.4692
774	GO_PHAGOCYTIC_VESICLE	0.218523	0.000866101	9.28691	3.6387e-18	4.70113e-17	30.3817
775	GO_POSITIVE_REGULATION_OF_LEUKOCYTE_DEGRANULATION	0.291046	0.00817451	9.2841	3.71387e-18	4.79204e-17	30.3615
776	GO_COMPLEMENT_COMPONENT_C3B_BINDING	0.440826	0.0089802	9.27989	3.82913e-18	4.9344e-17	30.3313
777	GO_POSITIVE_REGULATION_OF_PHOSPHATASE_ACTIVITY	0.230625	0.00916785	9.27893	3.85577e-18	4.96232e-17	30.3244
778	GO_NEGATIVE_REGULATION_OF_DNA_BINDING_TRANSCRIPTION_FACTOR_ACTIVITY	0.139822	0.00167261	9.27745	3.89737e-18	5.0094e-17	30.3138
779	GO_RESPONSE_TO_INTERLEUKIN_6	0.267354	0.021733	9.27292	4.02782e-18	5.17041e-17	30.2813
780	GO_NEGATIVE_REGULATION_OF_CD4_POSITIVE_ALPHA_BETA_T_CELL_DIFFERENTIATION	0.288877	0.00722801	9.2639	4.29998e-18	5.5127e-17	30.2168
781	GO_NLRP3_INFLAMMASOME_COMPLEX_ASSEMBLY	0.306211	0.0201694	9.263	4.32837e-18	5.54198e-17	30.2103
782	GO_DETECTION_OF_OTHER_ORGANISM	0.375363	0.0308696	9.25795	4.48975e-18	5.74124e-17	30.1741
783	GO_CYTOKINE_RECEPTOR_BINDING	0.202525	0.0135103	9.25485	4.59183e-18	5.86428e-17	30.1519
784	GO_NEGATIVE_REGULATION_OF_TYPE_2_IMMUNE_RESPONSE	0.302364	0.00547061	9.25135	4.70959e-18	6.00698e-17	30.1269
785	GO_SUPEROXIDE_METABOLIC_PROCESS	0.214092	0.0144979	9.24909	4.78738e-18	6.09841e-17	30.1107
786	GO_REGULATION_OF_INFLAMMATORY_RESPONSE_TO_WOUNDING	0.500595	-0.0211779	9.24751	4.84277e-18	6.16111e-17	30.0994
787	GO_HEPARAN_SULFATE_PROTEOGLYCAN_BINDING	0.327421	0.0284843	9.24021	5.1055e-18	6.4871e-17	30.0472
788	GO_NEGATIVE_REGULATION_OF_REACTIVE_OXYGEN_SPECIES_BIOSYNTHETIC_PROCESS	0.233753	0.0158675	9.2394	5.13547e-18	6.51689e-17	30.0414
789	GO_POSITIVE_REGULATION_OF_VIRAL_ENTRY_INTO_HOST_CELL	0.354169	-0.00418623	9.23426	5.33056e-18	6.75588e-17	30.0046
790	GO_NEGATIVE_REGULATION_OF_OSTEOCLAST_DEVELOPMENT	0.401422	0.029674	9.21286	6.22326e-18	7.87727e-17	29.8517
791	GO_POSITIVE_REGULATION_OF_CALCIUM_ION_TRANSPORT_INTO_CYTOSOL	0.230863	0.00958103	9.20423	6.62386e-18	8.37373e-17	29.7901
792	GO_INTERLEUKIN_8_BIOSYNTHETIC_PROCESS	0.349646	0.0237281	9.19617	7.02124e-18	8.86488e-17	29.7326
793	GO_LIPOPOLYSACCHARIDE_RECEPTOR_ACTIVITY	0.440863	0.0125322	9.19308	7.17986e-18	9.05369e-17	29.7105
794	GO_SIGNALING_RECEPTOR_BINDING	0.145635	0.00952009	9.18398	7.6675e-18	9.65641e-17	29.6456
795	GO_CELLULAR_RESPONSE_TO_INTERFERON_BETA	0.306562	-0.00179206	9.18177	7.79038e-18	9.79881e-17	29.6299
796	GO_REGULATION_OF_INTEGRIN_ACTIVATION	0.268465	0.0220501	9.16962	8.50474e-18	1.06839e-16	29.5433
797	GO_SPHINGOLIPID_BINDING	0.247992	0.0129776	9.16742	8.64042e-18	1.08407e-16	29.5277
798	GO_VESICLE_FUSION_WITH_ENDOPLASMIC_RETICULUM_GOLGI_INTERMEDIATE_COMPARTMENT_ERGIC_MEMBRANE	0.442367	-0.0145643	9.16583	8.73989e-18	1.09517e-16	29.5164
799	GO_G_PROTEIN_COUPLED_RECEPTOR_SIGNALING_PATHWAY	0.16359	0.0171676	9.153	9.58696e-18	1.19981e-16	29.425
800	GO_PROTEIN_ADP_RIBOSYLATION	0.253638	0.00195989	9.14244	1.03451e-17	1.29307e-16	29.3499
801	GO_REGULATION_OF_OSTEOCLAST_DEVELOPMENT	0.312999	0.0283604	9.12627	1.1622e-17	1.45086e-16	29.235
802	GO_REGULATION_OF_NK_T_CELL_PROLIFERATION	0.391954	0.0153707	9.12586	1.16568e-17	1.45339e-16	29.232
803	GO_NEGATIVE_REGULATION_OF_LONG_TERM_SYNAPTIC_POTENTIATION	0.279202	0.0198109	9.11459	1.26405e-17	1.57407e-16	29.1521
804	GO_POSITIVE_REGULATION_OF_PHOSPHOLIPASE_ACTIVITY	0.218931	0.0187784	9.11344	1.27462e-17	1.58526e-16	29.1438
805	GO_TRANSFORMING_GROWTH_FACTOR_BETA1_PRODUCTION	0.295444	0.00746804	9.10796	1.32582e-17	1.64689e-16	29.105
806	GO_TYROSINE_PHOSPHORYLATION_OF_STAT_PROTEIN	0.232355	0.016961	9.1063	1.34172e-17	1.66457e-16	29.0932
807	GO_ANTIGEN_PROCESSING_AND_PRESENTATION_OF_ENDOGENOUS_PEPTIDE_ANTIGEN	0.470007	-0.00506421	9.08767	1.53384e-17	1.90055e-16	28.9611
808	GO_HETEROTYPIC_CELL_CELL_ADHESION	0.235448	0.0184111	9.08182	1.59963e-17	1.97962e-16	28.9196
809	GO_ERK1_AND_ERK2_CASCADE	0.175212	0.00982147	9.07174	1.71953e-17	2.12537e-16	28.8483
810	GO_PHOSPHATIDYLINOSITOL_3_KINASE_BINDING	0.240896	0.00850129	9.06996	1.7417e-17	2.1501e-16	28.8356
811	GO_MYELOID_CELL_DIFFERENTIATION	0.152383	0.00389039	9.06377	1.82064e-17	2.24478e-16	28.7919
812	GO_POSITIVE_REGULATION_OF_INTERFERON_ALPHA_PRODUCTION	0.291504	0.000893918	9.06239	1.83874e-17	2.2643e-16	28.7821
813	GO_POSITIVE_REGULATION_OF_HUMORAL_IMMUNE_RESPONSE	0.344052	0.0139504	9.05541	1.93311e-17	2.37759e-16	28.7327
814	GO_MYD88_INDEPENDENT_TOLL_LIKE_RECEPTOR_SIGNALING_PATHWAY	0.254832	0.00754909	9.04627	2.06385e-17	2.53526e-16	28.6681
815	GO_REGULATION_OF_LEUKOCYTE_ADHESION_TO_VASCULAR_ENDOTHELIAL_CELL	0.297522	0.0146335	9.03302	2.26925e-17	2.78415e-16	28.5745
816	GO_PHAGOLYSOSOME	0.44454	0.0173613	9.03227	2.28153e-17	2.79578e-16	28.5691
817	GO_POSITIVE_REGULATION_OF_PLATELET_ACTIVATION	0.395279	0.0200098	9.02723	2.36526e-17	2.89483e-16	28.5336
818	GO_PHOSPHOLIPASE_C_ACTIVITY	0.21503	0.0215515	9.02618	2.38303e-17	2.91302e-16	28.5262
819	GO_GRANULOCYTE_MACROPHAGE_COLONY_STIMULATING_FACTOR_PRODUCTION	0.339985	0.0209665	9.01608	2.56154e-17	3.12739e-16	28.4549
820	GO_REGULATION_OF_INTERLEUKIN_18_PRODUCTION	0.335837	0.024231	9.01475	2.58601e-17	3.15342e-16	28.4455
821	GO_ATP_GATED_ION_CHANNEL_ACTIVITY	0.403902	0.014726	9.00029	2.86756e-17	3.49247e-16	28.3435
822	GO_REGULATION_OF_GAMMA_DELTA_T_CELL_ACTIVATION	0.394585	0.0237812	8.99801	2.91458e-17	3.54255e-16	28.3274
823	GO_REGULATION_OF_ACUTE_INFLAMMATORY_RESPONSE	0.262889	0.0189605	8.99795	2.91576e-17	3.54255e-16	28.327
824	GO_SECRETORY_GRANULE_MEMBRANE	0.209041	0.00894429	8.99242	3.03325e-17	3.68081e-16	28.288
825	GO_POSITIVE_REGULATION_OF_INTERLEUKIN_6_SECRETION	0.246948	0.00763383	8.98006	3.31287e-17	4.01525e-16	28.201
826	GO_POSITIVE_REGULATION_OF_MACROPHAGE_CYTOKINE_PRODUCTION	0.338457	0.0203842	8.97571	3.41738e-17	4.1369e-16	28.1704
827	GO_PHOSPHATIDYLINOSITOL_3_KINASE_COMPLEX	0.251306	0.00875984	8.96741	3.62546e-17	4.38347e-16	28.112
828	GO_REGULATION_OF_NEUTROPHIL_DEGRANULATION	0.381232	0.0151296	8.96672	3.64354e-17	4.4e-16	28.1071
829	GO_TERTIARY_GRANULE	0.23217	0.007596	8.96484	3.69248e-17	4.45372e-16	28.094
830	GO_INTRINSIC_COMPONENT_OF_PLASMA_MEMBRANE	0.175966	0.019507	8.96235	3.75874e-17	4.52818e-16	28.0764
831	GO_DEAMINASE_ACTIVITY	0.225808	0.00152936	8.95666	3.91426e-17	4.70984e-16	28.0364
832	GO_MHC_CLASS_II_BIOSYNTHETIC_PROCESS	0.328428	0.0058901	8.92233	4.99713e-17	6.00558e-16	27.7954
833	GO_TAXIS	0.182715	0.0149094	8.91608	5.22411e-17	6.27081e-16	27.7515
834	GO_ENDOCYTIC_VESICLE	0.176781	0.00253129	8.91457	5.28035e-17	6.33072e-16	27.741
835	GO_PLATELET_ACTIVATION	0.20207	0.00797896	8.91157	5.39432e-17	6.45961e-16	27.7199
836	GO_CARGO_RECEPTOR_ACTIVITY	0.203095	0.0138018	8.90188	5.77834e-17	6.91117e-16	27.652
837	GO_NEGATIVE_REGULATION_OF_CD4_POSITIVE_ALPHA_BETA_T_CELL_PROLIFERATION	0.34259	0.0158201	8.89881	5.90588e-17	7.05527e-16	27.6305
838	GO_PEPTIDOGLYCAN_BINDING	0.414032	0.0315494	8.88262	6.6246e-17	7.90441e-16	27.5172
839	GO_COMPLEMENT_RECEPTOR_ACTIVITY	0.421613	0.0425896	8.87143	7.17113e-17	8.54631e-16	27.439
840	GO_AROMATIC_AMINO_ACID_FAMILY_METABOLIC_PROCESS	0.270188	0.0208901	8.86151	7.69296e-17	9.15728e-16	27.3697
841	GO_CHYLOMICRON	0.418481	0.00401249	8.85649	7.9713e-17	9.47731e-16	27.3346
842	GO_G_PROTEIN_COUPLED_RECEPTOR_BINDING	0.159118	0.00901431	8.84273	8.7869e-17	1.04346e-15	27.2385
843	GO_CYTOKINE_SECRETION_INVOLVED_IN_IMMUNE_RESPONSE	0.277629	0.0188304	8.84161	8.8567e-17	1.0505e-15	27.2307
844	GO_PROTEIN_LIPID_COMPLEX	0.253593	-0.00565325	8.83912	9.01418e-17	1.06791e-15	27.2133
845	GO_I_KAPPAB_KINASE_NF_KAPPAB_SIGNALING	0.172264	0.00449734	8.8369	9.15669e-17	1.08351e-15	27.1978
846	GO_SPERMATOPROTEASOME_COMPLEX	0.498621	-0.00893446	8.83109	9.54022e-17	1.12755e-15	27.1573
847	GO_POSITIVE_REGULATION_OF_EPITHELIAL_CELL_APOPTOTIC_PROCESS	0.211228	0.00637528	8.82789	9.75887e-17	1.15203e-15	27.135
848	GO_POSITIVE_REGULATION_OF_CALCIUM_ION_TRANSPORT	0.19504	0.0130191	8.81531	1.06653e-16	1.25755e-15	27.0474
849	GO_NADPH_OXIDASE_COMPLEX	0.342335	0.0172408	8.80967	1.10987e-16	1.30711e-15	27.0081
850	GO_TOLERANCE_INDUCTION_TO_SELF_ANTIGEN	0.40682	0.0225193	8.79956	1.1919e-16	1.40207e-15	26.9377
851	GO_REGULATION_OF_REACTIVE_OXYGEN_SPECIES_BIOSYNTHETIC_PROCESS	0.181803	0.0147151	8.797	1.21363e-16	1.42594e-15	26.9199
852	GO_LEUKOTRIENE_SIGNALING_PATHWAY	0.423033	0.0444033	8.79407	1.23896e-16	1.454e-15	26.8995
853	GO_CYSTEINE_TYPE_ENDOPEPTIDASE_INHIBITOR_ACTIVITY_INVOLVED_IN_APOPTOTIC_PROCESS	0.23876	0.0107878	8.79253	1.25246e-16	1.46811e-15	26.8888
854	GO_CELLULAR_RESPONSE_TO_INTERFERON_ALPHA	0.319621	0.0232183	8.7899	1.27596e-16	1.49391e-15	26.8705
855	GO_POSITIVE_REGULATION_OF_CYTOKINE_PRODUCTION_INVOLVED_IN_INFLAMMATORY_RESPONSE	0.292345	0.00934167	8.78573	1.31396e-16	1.53659e-15	26.8415
856	GO_POSITIVE_REGULATION_OF_SECRETION	0.147174	0.008833	8.7779	1.38847e-16	1.62183e-15	26.7871
857	GO_RESPONSE_TO_INTERLEUKIN_18	0.30238	0.00660701	8.7733	1.4342e-16	1.67329e-15	26.7552
858	GO_RESPONSE_TO_INTERLEUKIN_3	0.377096	-0.00376815	8.77228	1.44456e-16	1.68341e-15	26.7481
859	GO_TRIGLYCERIDE_RICH_LIPOPROTEIN_PARTICLE_CLEARANCE	0.392402	0.00720114	8.75575	1.62281e-16	1.88892e-15	26.6333
860	GO_AMYLOID_BETA_BINDING	0.207488	0.0148708	8.7511	1.67671e-16	1.94939e-15	26.6011
861	GO_NATURAL_KILLER_CELL_DEGRANULATION	0.366502	0.00578005	8.74299	1.77507e-16	2.06135e-15	26.5448
862	GO_ANTIGEN_PROCESSING_AND_PRESENTATION_OF_EXOGENOUS_PEPTIDE_ANTIGEN_VIA_MHC_CLASS_I_TAP_INDEPENDENT	0.464108	0.00702935	8.74262	1.77964e-16	2.06426e-15	26.5423
863	GO_NEGATIVE_REGULATION_OF_CYTOKINE_SECRETION_INVOLVED_IN_IMMUNE_RESPONSE	0.388917	0.0357762	8.74239	1.78259e-16	2.06528e-15	26.5407
864	GO_ANTIGEN_PROCESSING_AND_PRESENTATION_OF_PEPTIDE_ANTIGEN	0.220848	-0.00922186	8.73352	1.89712e-16	2.19543e-15	26.4793
865	GO_CD8_POSITIVE_ALPHA_BETA_T_CELL_PROLIFERATION	0.341969	0.0154118	8.73235	1.91282e-16	2.21104e-15	26.4711
866	GO_POSITIVE_REGULATION_OF_GRANULOCYTE_DIFFERENTIATION	0.312838	0.0212785	8.73045	1.9385e-16	2.23813e-15	26.458
867	GO_POSITIVE_REGULATION_OF_T_HELPER_2_CELL_CYTOKINE_PRODUCTION	0.375819	0.0168	8.7239	2.02977e-16	2.3408e-15	26.4126
868	GO_NEGATIVE_REGULATION_OF_BONE_REMODELING	0.336919	0.0297778	8.72207	2.05601e-16	2.36832e-15	26.3999
869	GO_FICOLIN_1_RICH_GRANULE_MEMBRANE	0.251108	0.00476547	8.71969	2.09063e-16	2.40543e-15	26.3835
870	GO_REGULATION_OF_T_HELPER_2_CELL_DIFFERENTIATION	0.300963	0.0138566	8.70541	2.31082e-16	2.65571e-15	26.2847
871	GO_POSITIVE_REGULATION_OF_PROTEIN_DEPHOSPHORYLATION	0.177082	0.000785155	8.70191	2.36833e-16	2.71867e-15	26.2604
872	GO_NEGATIVE_REGULATION_OF_MACROPHAGE_MIGRATION	0.322785	0.0035237	8.69765	2.44007e-16	2.79782e-15	26.231
873	GO_NEGATIVE_REGULATION_OF_INTERLEUKIN_1_BETA_SECRETION	0.357079	0.018564	8.69739	2.44441e-16	2.79958e-15	26.2293
874	GO_NEGATIVE_REGULATION_OF_INTERLEUKIN_6_BIOSYNTHETIC_PROCESS	0.392123	0.0176257	8.68877	2.59669e-16	2.97057e-15	26.1697
875	GO_GROWTH_HORMONE_RECEPTOR_SIGNALING_PATHWAY_VIA_JAK_STAT	0.334127	0.0244083	8.66743	3.01479e-16	3.44493e-15	26.0224
876	GO_ACUTE_INFLAMMATORY_RESPONSE	0.238078	0.0152089	8.6589	3.20022e-16	3.65264e-15	25.9636
877	GO_LIPOPOLYSACCHARIDE_RECEPTOR_COMPLEX	0.42669	0.0231113	8.6559	3.26798e-16	3.72573e-15	25.9429
878	GO_RESPONSE_TO_PROSTAGLANDIN	0.208215	0.0119355	8.65457	3.29833e-16	3.75603e-15	25.9338
879	GO_REGULATION_OF_CELL_ADHESION_MEDIATED_BY_INTEGRIN	0.238528	0.0120853	8.65219	3.35366e-16	3.8147e-15	25.9174
880	GO_REACTIVE_OXYGEN_SPECIES_BIOSYNTHETIC_PROCESS	0.169889	0.0149423	8.65151	3.36982e-16	3.82872e-15	25.9127
881	GO_NEGATIVE_REGULATION_OF_MICROGLIAL_CELL_ACTIVATION	0.385948	0.0134972	8.63522	3.77561e-16	4.28489e-15	25.8005
882	GO_LOW_DENSITY_LIPOPROTEIN_PARTICLE	0.303592	-0.005	8.61458	4.36011e-16	4.94262e-15	25.6586
883	GO_TRANSPOSITION	0.255091	0.0155557	8.5927	5.07775e-16	5.7496e-15	25.5084
884	GO_DOUBLE_STRANDED_RNA_ADENOSINE_DEAMINASE_ACTIVITY	0.371943	0.020082	8.58456	5.37351e-16	6.0776e-15	25.4526
885	GO_INTERFERON_BETA_PRODUCTION	0.221533	0.00425197	8.58141	5.4928e-16	6.2055e-15	25.4309
886	GO_NEGATIVE_REGULATION_OF_RESPONSE_TO_EXTERNAL_STIMULUS	0.162065	0.0122038	8.57197	5.86536e-16	6.61891e-15	25.3662
887	GO_SEROTONIN_TRANSPORT	0.317628	0.0459061	8.56098	6.33054e-16	7.13579e-15	25.291
888	GO_POSITIVE_REGULATION_OF_FC_RECEPTOR_MEDIATED_STIMULATORY_SIGNALING_PATHWAY	0.390891	0.0156601	8.55959	6.39206e-16	7.19702e-15	25.2814
889	GO_SPHINGOSINE_1_PHOSPHATE_RECEPTOR_ACTIVITY	0.337018	-0.00223506	8.55501	6.59861e-16	7.4212e-15	25.2501
890	GO_REGULATION_OF_DEFENSE_RESPONSE_TO_VIRUS_BY_HOST	0.276862	-0.0020716	8.55324	6.67999e-16	7.50428e-15	25.238
891	GO_N_FORMYL_PEPTIDE_RECEPTOR_ACTIVITY	0.508281	0.0167064	8.52862	7.92377e-16	8.89154e-15	25.0697
892	GO_DIVALENT_INORGANIC_CATION_TRANSPORT	0.131024	0.0101863	8.52767	7.9758e-16	8.93988e-15	25.0632
893	GO_REGULATION_OF_INOSITOL_PHOSPHATE_BIOSYNTHETIC_PROCESS	0.335558	0.0405216	8.52471	8.14098e-16	9.1148e-15	25.043
894	GO_MONONUCLEAR_CELL_DIFFERENTIATION	0.229602	0.0109424	8.52322	8.22562e-16	9.19925e-15	25.0328
895	GO_NEGATIVE_REGULATION_OF_T_HELPER_17_CELL_DIFFERENTIATION	0.322027	0.00545591	8.51512	8.70035e-16	9.71928e-15	24.9775
896	GO_REGULATION_OF_PHOSPHATIDYLINOSITOL_3_KINASE_SIGNALING	0.17313	0.00890303	8.51442	8.74248e-16	9.75544e-15	24.9727
897	GO_MACROPHAGE_FUSION	0.448029	-0.00241949	8.51415	8.7587e-16	9.76262e-15	24.9709
898	GO_POSITIVE_REGULATION_OF_T_HELPER_1_CELL_DIFFERENTIATION	0.333032	-0.00114959	8.49954	9.69021e-16	1.07889e-14	24.8713
899	GO_ION_HOMEOSTASIS	0.125969	0.0111164	8.49045	1.03186e-15	1.14758e-14	24.8093
900	GO_LOW_DENSITY_LIPOPROTEIN_PARTICLE_REMODELING	0.383292	0.0170667	8.48557	1.06728e-15	1.18564e-14	24.7761
901	GO_GLYCOSPHINGOLIPID_BINDING	0.324014	0.00958596	8.47533	1.14552e-15	1.27114e-14	24.7064
902	GO_POSITIVE_REGULATION_OF_MAST_CELL_ACTIVATION	0.276008	0.00665613	8.47366	1.15874e-15	1.28439e-14	24.695
903	GO_PHAGOCYTIC_VESICLE_MEMBRANE	0.22924	-0.00332634	8.4618	1.25759e-15	1.39241e-14	24.6144
904	GO_NEUROTRANSMITTER_BIOSYNTHETIC_PROCESS	0.173824	0.0226302	8.45763	1.29428e-15	1.43145e-14	24.586
905	GO_CELLULAR_RESPONSE_TO_ETHANOL	0.310387	0.0258148	8.43433	1.51964e-15	1.67883e-14	24.4278
906	GO_NEGATIVE_REGULATION_OF_INTERFERON_BETA_PRODUCTION	0.231212	0.000198475	8.433	1.53362e-15	1.69241e-14	24.4188
907	GO_PEPTIDYL_TYROSINE_AUTOPHOSPHORYLATION	0.236726	0.0156605	8.41404	1.74734e-15	1.92613e-14	24.2902
908	GO_SIGNALING_ADAPTOR_ACTIVITY	0.187235	0.00651377	8.40468	1.86334e-15	2.05173e-14	24.2269
909	GO_ANTIGEN_PROCESSING_AND_PRESENTATION_OF_PEPTIDE_ANTIGEN_VIA_MHC_CLASS_IB	0.479249	-8.214e-05	8.40386	1.8739e-15	2.06109e-14	24.2213
910	GO_REGULATION_OF_STEM_CELL_DIVISION	0.295663	0.0302685	8.37933	2.21758e-15	2.43642e-14	24.0554
911	GO_REGULATION_OF_VIRAL_ENTRY_INTO_HOST_CELL	0.247415	0.00780593	8.37241	2.32527e-15	2.55192e-14	24.0087
912	GO_MULTI_ORGANISM_CELLULAR_PROCESS	0.179861	-0.00250778	8.37212	2.32987e-15	2.55416e-14	24.0067
913	GO_ANTIGEN_PROCESSING_AND_PRESENTATION_OF_LIPID_ANTIGEN_VIA_MHC_CLASS_IB	0.384668	0.0162197	8.37096	2.3485e-15	2.57177e-14	23.9989
914	GO_REGULATION_OF_FEAR_RESPONSE	0.370252	0.00131118	8.36292	2.48148e-15	2.71441e-14	23.9446
915	GO_MACROPHAGE_APOPTOTIC_PROCESS	0.28996	-0.00351864	8.36193	2.49838e-15	2.72991e-14	23.9379
916	GO_RESPONSE_TO_HYDROPEROXIDE	0.215281	0.00882896	8.35682	2.58737e-15	2.82405e-14	23.9034
917	GO_REGULATION_OF_ASTROCYTE_ACTIVATION	0.324441	0.00122069	8.34998	2.71136e-15	2.95615e-14	23.8573
918	GO_SECONDARY_LYSOSOME	0.285151	0.00527916	8.34835	2.74188e-15	2.98617e-14	23.8463
919	GO_INDOLE_CONTAINING_COMPOUND_CATABOLIC_PROCESS	0.279596	0.0196025	8.33913	2.92035e-15	3.17707e-14	23.7841
920	GO_OSTEOCLAST_DIFFERENTIATION	0.21468	0.014132	8.33592	2.9851e-15	3.24399e-14	23.7625
921	GO_TRYPTOPHAN_CATABOLIC_PROCESS_TO_KYNURENINE	0.365997	0.036207	8.33369	3.03103e-15	3.29031e-14	23.7475
922	GO_REGULATION_OF_RELEASE_OF_SEQUESTERED_CALCIUM_ION_INTO_CYTOSOL	0.173253	0.0113779	8.3265	3.18364e-15	3.45223e-14	23.6991
923	GO_POSITIVE_REGULATION_OF_TRIGLYCERIDE_LIPASE_ACTIVITY	0.329737	-0.00745056	8.31527	3.43737e-15	3.72332e-14	23.6236
924	GO_NEGATIVE_REGULATION_OF_CYTOKINE_PRODUCTION_INVOLVED_IN_INFLAMMATORY_RESPONSE	0.256472	0.0215919	8.31389	3.47005e-15	3.75464e-14	23.6142
925	GO_REGULATION_OF_MYOTUBE_DIFFERENTIATION	0.186865	0.0165313	8.31025	3.55729e-15	3.84488e-14	23.5898
926	GO_REGULATION_OF_SECRETION	0.12897	0.00952308	8.31002	3.56285e-15	3.84672e-14	23.5882
927	GO_POSITIVE_REGULATION_OF_NF_KAPPAB_TRANSCRIPTION_FACTOR_ACTIVITY	0.182749	0.0126089	8.29909	3.83857e-15	4.13993e-14	23.5148
928	GO_CYTOKINE_ACTIVITY	0.236534	0.016131	8.2959	3.92298e-15	4.22641e-14	23.4934
929	GO_REGULATION_OF_NIK_NF_KAPPAB_SIGNALING	0.175688	0.00868034	8.29098	4.05679e-15	4.36586e-14	23.4603
930	GO_INTERLEUKIN_7_MEDIATED_SIGNALING_PATHWAY	0.261554	0.00350949	8.28708	4.16611e-15	4.47868e-14	23.4341
931	GO_BIOACTIVE_LIPID_RECEPTOR_ACTIVITY	0.274561	0.00743213	8.27973	4.37985e-15	4.7034e-14	23.3849
932	GO_REGULATION_OF_MAST_CELL_CYTOKINE_PRODUCTION	0.391926	0.0126358	8.26144	4.96066e-15	5.32139e-14	23.2622
933	GO_NEGATIVE_REGULATION_OF_INTERLEUKIN_5_PRODUCTION	0.413648	0.0156915	8.25898	5.0441e-15	5.40509e-14	23.2458
934	GO_REGULATION_OF_VERY_LOW_DENSITY_LIPOPROTEIN_PARTICLE_CLEARANCE	0.465041	-0.0224929	8.25497	5.1836e-15	5.54862e-14	23.2189
935	GO_NLRP3_INFLAMMASOME_COMPLEX	0.328658	-0.0131257	8.25334	5.24118e-15	5.60425e-14	23.208
936	GO_MACROPHAGE_COLONY_STIMULATING_FACTOR_PRODUCTION	0.343638	0.0239751	8.25099	5.32567e-15	5.6885e-14	23.1923
937	GO_POSITIVE_REGULATION_OF_CHEMOKINE_PRODUCTION	0.234212	0.00491348	8.25003	5.36061e-15	5.7197e-14	23.1858
938	GO_TYPE_I_INTERFERON_PRODUCTION	0.188179	-0.00277824	8.24563	5.52323e-15	5.88692e-14	23.1564
939	GO_RESPONSE_TO_INTERFERON_ALPHA	0.313681	0.0126825	8.23836	5.80259e-15	6.17809e-14	23.1078
940	GO_POSITIVE_REGULATION_OF_ODONTOGENESIS_OF_DENTIN_CONTAINING_TOOTH	0.526232	0.011233	8.23747	5.8378e-15	6.20896e-14	23.1018
941	GO_BIOLOGICAL_ADHESION	0.175398	0.0141843	8.23438	5.96175e-15	6.33404e-14	23.0811
942	GO_MAST_CELL_CYTOKINE_PRODUCTION	0.360288	0.0225772	8.2306	6.11662e-15	6.49168e-14	23.0559
943	GO_NEUROTRANSMITTER_METABOLIC_PROCESS	0.145466	0.0172914	8.21745	6.6871e-15	7.0896e-14	22.9681
944	GO_MYELOID_LEUKOCYTE_MEDIATED_IMMUNITY	0.191081	0.000701994	8.21324	6.88087e-15	7.28208e-14	22.9399
945	GO_POSITIVE_REGULATION_OF_ACUTE_INFLAMMATORY_RESPONSE	0.282871	0.0208102	8.21319	6.88323e-15	7.28208e-14	22.9396
946	GO_MHC_CLASS_I_PROTEIN_COMPLEX	0.455425	0.0029097	8.2057	7.2413e-15	7.65279e-14	22.8896
947	GO_REGULATION_OF_METAL_ION_TRANSPORT	0.140351	0.0139735	8.20422	7.3144e-15	7.72187e-14	22.8797
948	GO_SPHINGOLIPID_MEDIATED_SIGNALING_PATHWAY	0.268797	-0.00677595	8.20233	7.40849e-15	7.81295e-14	22.8672
949	GO_CELL_MOTILITY	0.152016	0.00920871	8.19571	7.74791e-15	8.16228e-14	22.823
950	GO_NEGATIVE_REGULATION_OF_VIRAL_PROCESS	0.21716	0.00504861	8.19278	7.90342e-15	8.31733e-14	22.8035
951	GO_POSITIVE_REGULATION_OF_NITRIC_OXIDE_SYNTHASE_BIOSYNTHETIC_PROCESS	0.309041	0.0203739	8.1861	8.26883e-15	8.69272e-14	22.759
952	GO_HYDROLASE_ACTIVITY_ACTING_ON_CARBON_NITROGEN_BUT_NOT_PEPTIDE_BONDS_IN_CYCLIC_AMIDINES	0.206794	-0.00525193	8.18153	8.52827e-15	8.95603e-14	22.7285
953	GO_POSITIVE_REGULATION_OF_INTERLEUKIN_6_PRODUCTION	0.212434	0.0154686	8.1778	8.74576e-15	9.17478e-14	22.7037
954	GO_ALPHA_N_ACETYLNEURAMINATE_ALPHA_2_8_SIALYLTRANSFERASE_ACTIVITY	0.419366	0.0187305	8.1618	9.74428e-15	1.02116e-13	22.5973
955	GO_SECRETION	0.138986	0.0050997	8.15368	1.0293e-14	1.07753e-13	22.5433
956	GO_INFLAMMATORY_RESPONSE_TO_WOUNDING	0.343202	-0.00575836	8.15168	1.04327e-14	1.09101e-13	22.5301
957	GO_REGULATION_OF_MYELOID_CELL_DIFFERENTIATION	0.14438	0.00549699	8.14439	1.09584e-14	1.14479e-13	22.4817
958	GO_ENDOLYSOSOME	0.253479	0.000188025	8.14309	1.10552e-14	1.15369e-13	22.473
959	GO_CYSTEINE_TYPE_ENDOPEPTIDASE_INHIBITOR_ACTIVITY	0.202258	0.0114837	8.13606	1.15916e-14	1.2084e-13	22.4264
960	GO_POSITIVE_REGULATION_OF_I_KAPPAB_KINASE_NF_KAPPAB_SIGNALING	0.164067	0.00342886	8.13434	1.17268e-14	1.22122e-13	22.4149
961	GO_PEPTIDYL_TYROSINE_MODIFICATION	0.152945	0.0090455	8.12096	1.28325e-14	1.33499e-13	22.3262
962	GO_NEGATIVE_REGULATION_OF_ESTABLISHMENT_OF_PROTEIN_LOCALIZATION	0.141605	0.00694838	8.11795	1.30947e-14	1.36085e-13	22.3063
963	GO_COMPLEMENT_BINDING	0.29883	0.0147567	8.11342	1.35007e-14	1.40158e-13	22.2762
964	GO_SCAVENGER_RECEPTOR_ACTIVITY	0.218843	0.0190109	8.10184	1.45939e-14	1.51349e-13	22.1996
965	GO_REGULATION_OF_CD40_SIGNALING_PATHWAY	0.31284	-0.000658948	8.08314	1.65471e-14	1.71427e-13	22.0759
966	GO_REGULATION_OF_RESPIRATORY_BURST	0.278933	-0.00452168	8.0798	1.69212e-14	1.75121e-13	22.0539
967	GO_NEGATIVE_REGULATION_OF_RESPONSE_TO_INTERFERON_GAMMA	0.34577	-0.00575735	8.06567	1.86039e-14	1.92337e-13	21.9606
968	GO_ISG15_PROTEIN_CONJUGATION	0.406767	0.00161902	8.06314	1.89216e-14	1.95419e-13	21.9439
969	GO_POSITIVE_REGULATION_OF_PEPTIDYL_TYROSINE_PHOSPHORYLATION	0.178996	0.0159434	8.04889	2.08166e-14	2.14768e-13	21.85
970	GO_COAGULATION	0.158885	0.00818818	8.04333	2.16062e-14	2.22684e-13	21.8133
971	GO_PHOSPHATASE_INHIBITOR_ACTIVITY	-0.148921	-0.00205872	-8.03008	2.36082e-14	2.43067e-13	21.7261
972	GO_NEGATIVE_REGULATION_OF_LYASE_ACTIVITY	0.206379	0.0110674	8.01665	2.58243e-14	2.6561e-13	21.6378
973	GO_NEGATIVE_REGULATION_OF_NLRP3_INFLAMMASOME_COMPLEX_ASSEMBLY	0.372215	0.00970688	8.01634	2.5878e-14	2.65888e-13	21.6358
974	GO_VARICOSITY	0.323773	0.010581	8.01349	2.63754e-14	2.7072e-13	21.617
975	GO_REGULATION_OF_FC_RECEPTOR_MEDIATED_STIMULATORY_SIGNALING_PATHWAY	0.317741	0.0152051	8.01099	2.68186e-14	2.74987e-13	21.6006
976	GO_INTERLEUKIN_6_BIOSYNTHETIC_PROCESS	0.241084	0.0258817	8.00599	2.77286e-14	2.84026e-13	21.5678
977	GO_REGULATION_OF_BEHAVIOR	0.160003	0.0115668	8.00332	2.82275e-14	2.88673e-13	21.5502
978	GO_LIPOPROTEIN_METABOLIC_PROCESS	0.232425	0.0127243	8.00325	2.824e-14	2.88673e-13	21.5498
979	GO_REGULATION_OF_SUPEROXIDE_METABOLIC_PROCESS	0.200886	0.0163087	8.00238	2.84044e-14	2.90056e-13	21.5441
980	GO_REGULATION_OF_GERMINAL_CENTER_FORMATION	0.249814	0.0025996	7.99329	3.01794e-14	3.07867e-13	21.4844
981	GO_CHEMOKINE_PRODUCTION	0.213498	0.00683453	7.99264	3.03105e-14	3.08889e-13	21.4802
982	GO_NADPLUS_ADP_RIBOSYLTRANSFERASE_ACTIVITY	0.261821	0.0103138	7.9891	3.10354e-14	3.15954e-13	21.4569
983	GO_NEGATIVE_REGULATION_OF_ADENYLATE_CYCLASE_ACTIVITY	0.241734	0.0210167	7.98881	3.10956e-14	3.16244e-13	21.455
984	GO_REGULATION_OF_GAMMA_DELTA_T_CELL_DIFFERENTIATION	0.356893	0.0253203	7.98634	3.16108e-14	3.21156e-13	21.4388
985	GO_NEGATIVE_REGULATION_OF_EXTRINSIC_APOPTOTIC_SIGNALING_PATHWAY_VIA_DEATH_DOMAIN_RECEPTORS	0.218268	0.00993208	7.98592	3.16987e-14	3.21722e-13	21.4361
986	GO_REGULATION_OF_DEFENSE_RESPONSE_TO_VIRUS	0.192771	-0.00156855	7.97717	3.36012e-14	3.40686e-13	21.3787
987	GO_POSITIVE_REGULATION_OF_SMALL_GTPASE_MEDIATED_SIGNAL_TRANSDUCTION	0.203831	0.0125452	7.97498	3.40944e-14	3.45336e-13	21.3644
988	GO_SPHINGOSINE_1_PHOSPHATE_RECEPTOR_SIGNALING_PATHWAY	0.281468	-0.0022649	7.97256	3.46491e-14	3.50598e-13	21.3485
989	GO_NEGATIVE_REGULATION_OF_INTERLEUKIN_1_SECRETION	0.315548	0.0231562	7.97224	3.47236e-14	3.50996e-13	21.3464
990	GO_COMPLEMENT_ACTIVATION_LECTIN_PATHWAY	0.295388	0.0216281	7.96399	3.66821e-14	3.70419e-13	21.2924
991	GO_NUCLEOTIDASE_ACTIVITY	-0.206741	-0.000533229	-7.9617	3.72452e-14	3.75725e-13	21.2774
992	GO_HIGH_DENSITY_LIPOPROTEIN_PARTICLE	0.306112	-0.00923056	7.94745	4.09462e-14	4.12644e-13	21.1842
993	GO_NEGATIVE_REGULATION_OF_EXOCYTOSIS	0.223443	0.0134834	7.94434	4.18004e-14	4.20827e-13	21.1639
994	GO_INTERFERON_BETA_SECRETION	0.347632	0.00679513	7.93642	4.40552e-14	4.43081e-13	21.1122
995	GO_CALCIUM_ION_TRANSMEMBRANE_TRANSPORT	0.116017	0.0114164	7.93162	4.5483e-14	4.56981e-13	21.0808
996	GO_POSITIVE_REGULATION_OF_LIPID_METABOLIC_PROCESS	0.14652	0.0120607	7.92798	4.65949e-14	4.67681e-13	21.057
997	GO_POSITIVE_REGULATION_OF_NITRIC_OXIDE_BIOSYNTHETIC_PROCESS	0.194273	0.0092656	7.91248	5.16361e-14	5.17761e-13	20.9559
998	GO_REGULATION_OF_EXTRINSIC_APOPTOTIC_SIGNALING_PATHWAY_VIA_DEATH_DOMAIN_RECEPTORS	0.188069	0.00911022	7.89858	5.66135e-14	5.66779e-13	20.8654
999	GO_I_KAPPAB_PHOSPHORYLATION	0.248322	0.00616245	7.89851	5.66382e-14	5.66779e-13	20.865
1000	GO_CYTIDINE_TO_URIDINE_EDITING	0.388894	0.00402473	7.89485	5.80262e-14	5.80088e-13	20.8412
1001	GO_ACTIVATION_INDUCED_CELL_DEATH_OF_T_CELLS	0.254646	0.0029259	7.87792	6.48993e-14	6.4815e-13	20.731
1002	GO_NEGATIVE_REGULATION_OF_LIPOPROTEIN_PARTICLE_CLEARANCE	0.245507	0.003514	7.87412	6.6547e-14	6.63941e-13	20.7064
1003	GO_NEGATIVE_REGULATION_OF_TUMOR_NECROSIS_FACTOR_SECRETION	0.343213	0.0208136	7.8676	6.94779e-14	6.92491e-13	20.664
1004	GO_THORAX_AND_ANTERIOR_ABDOMEN_DETERMINATION	0.398338	0.065875	7.86377	7.12535e-14	7.09481e-13	20.6391
1005	GO_NEGATIVE_REGULATION_OF_TISSUE_REMODELING	0.250313	0.0240481	7.84912	7.84827e-14	7.80684e-13	20.5441
1006	GO_ANTIGEN_PROCESSING_AND_PRESENTATION_OF_PEPTIDE_ANTIGEN_VIA_MHC_CLASS_I	0.244437	-0.0123161	7.83514	8.6055e-14	8.55156e-13	20.4535
1007	GO_VITAMIN_D_BIOSYNTHETIC_PROCESS	0.305456	0.0176153	7.83067	8.86244e-14	8.79813e-13	20.4246
1008	GO_MHC_CLASS_I_BIOSYNTHETIC_PROCESS	0.385854	0.00795063	7.82382	9.27106e-14	9.18552e-13	20.3802
1009	GO_POSITIVE_REGULATION_OF_MHC_CLASS_I_BIOSYNTHETIC_PROCESS	0.385854	0.00795063	7.82382	9.27106e-14	9.18552e-13	20.3802
1010	GO_CDC42_PROTEIN_SIGNAL_TRANSDUCTION	0.237876	0.0145699	7.81974	9.52347e-14	9.42625e-13	20.3538
1011	GO_CYTIDINE_DEAMINASE_ACTIVITY	0.352876	0.000932232	7.81917	9.55869e-14	9.45174e-13	20.3502
1012	GO_POSITIVE_REGULATION_OF_INTRACELLULAR_SIGNAL_TRANSDUCTION	0.126154	0.00438768	7.81656	9.7246e-14	9.60629e-13	20.3332
1013	GO_ANTIGEN_PROCESSING_AND_PRESENTATION_OF_PEPTIDE_OR_POLYSACCHARIDE_ANTIGEN_VIA_MHC_CLASS_II	0.179038	-0.00338562	7.81605	9.75684e-14	9.62861e-13	20.33
1014	GO_REGULATION_OF_MACROPHAGE_DIFFERENTIATION	0.212442	0.00631867	7.80697	1.03573e-13	1.0211e-12	20.2713
1015	GO_RESPONSE_TO_AMYLOID_BETA	0.217362	0.0157399	7.80509	1.04854e-13	1.03272e-12	20.2592
1016	GO_NEGATIVE_REGULATION_OF_INTERLEUKIN_4_PRODUCTION	0.306381	0.00133383	7.79973	1.08615e-13	1.0687e-12	20.2245
1017	GO_NEGATIVE_REGULATION_OF_MULTICELLULAR_ORGANISMAL_PROCESS	0.127704	0.00954645	7.78621	1.18692e-13	1.16671e-12	20.1373
1018	GO_CELLULAR_CHEMICAL_HOMEOSTASIS	0.108249	0.00888355	7.78214	1.21899e-13	1.19705e-12	20.111
1019	GO_RESPONSE_TO_PH	0.185407	0.00820658	7.76844	1.33347e-13	1.30819e-12	20.0228
1020	GO_FAT_SOLUBLE_VITAMIN_BIOSYNTHETIC_PROCESS	0.261089	0.0212122	7.75996	1.40964e-13	1.38156e-12	19.9681
1021	GO_ACTIN_CORTICAL_PATCH_LOCALIZATION	0.264788	0.000377975	7.75108	1.49395e-13	1.46275e-12	19.911
1022	GO_REGULATION_OF_ISOTYPE_SWITCHING	0.193926	-0.00402906	7.73592	1.64954e-13	1.61352e-12	19.8136
1023	GO_MACROPHAGE_INFLAMMATORY_PROTEIN_1_ALPHA_PRODUCTION	0.341724	0.0132909	7.72979	1.71685e-13	1.67771e-12	19.7743
1024	GO_IGE_BINDING	0.361162	0.0242441	7.72186	1.8081e-13	1.76376e-12	19.7234
1025	GO_ENDOTHELIAL_CELL_APOPTOTIC_PROCESS	0.19956	0.01692	7.72183	1.80844e-13	1.76376e-12	19.7232
1026	GO_NEGATIVE_REGULATION_OF_MYELOID_LEUKOCYTE_DIFFERENTIATION	0.192714	0.011742	7.71987	1.8317e-13	1.7847e-12	19.7106
1027	GO_REGULATION_OF_MULTI_ORGANISM_PROCESS	0.132994	0.00132997	7.71819	1.85189e-13	1.80261e-12	19.6998
1028	GO_REGULATION_OF_MYOBLAST_DIFFERENTIATION	0.177886	0.00968569	7.71713	1.86481e-13	1.81342e-12	19.693
1029	GO_CYSTEINE_TYPE_ENDOPEPTIDASE_REGULATOR_ACTIVITY_INVOLVED_IN_APOPTOTIC_PROCESS	0.185201	0.0075529	7.71438	1.89846e-13	1.84435e-12	19.6754
1030	GO_EXOCYTOSIS	0.149113	0.00260066	7.71354	1.90896e-13	1.85275e-12	19.67
1031	GO_REGULATION_OF_DNA_BINDING_TRANSCRIPTION_FACTOR_ACTIVITY	0.126257	0.0066705	7.70298	2.04497e-13	1.98282e-12	19.6023
1032	GO_CARD_DOMAIN_BINDING	0.278288	0.00537087	7.69972	2.08876e-13	2.02332e-12	19.5815
1033	GO_REGULATION_OF_LIPASE_ACTIVITY	0.170267	0.0125273	7.68319	2.3261e-13	2.25104e-12	19.4757
1034	GO_LOCOMOTION	0.139286	0.00942186	7.68092	2.3606e-13	2.28222e-12	19.4612
1035	GO_RESPONSE_TO_LIPOTEICHOIC_ACID	0.309458	0.0136747	7.67834	2.40059e-13	2.31863e-12	19.4447
1036	GO_TISSUE_HOMEOSTASIS	0.121435	0.0134639	7.67049	2.52627e-13	2.43767e-12	19.3946
1037	GO_POSITIVE_REGULATION_OF_STRIATED_MUSCLE_CELL_DIFFERENTIATION	0.165676	0.0118998	7.6686	2.55737e-13	2.4653e-12	19.3825
1038	GO_POSITIVE_REGULATION_OF_CELL_FATE_COMMITMENT	0.302757	0.0128376	7.66741	2.5773e-13	2.48211e-12	19.3749
1039	GO_REGULATION_OF_PEPTIDYL_TYROSINE_PHOSPHORYLATION	0.159014	0.010064	7.6671	2.58247e-13	2.48469e-12	19.3729
1040	GO_RESPONSE_TO_PEPTIDOGLYCAN	0.286407	0.0111376	7.66271	2.65712e-13	2.55406e-12	19.3449
1041	GO_POSITIVE_REGULATION_OF_ACTIVATION_OF_JANUS_KINASE_ACTIVITY	0.334085	0.0362197	7.6575	2.74853e-13	2.63938e-12	19.3117
1042	GO_POSITIVE_REGULATION_OF_INTERFERON_BETA_PRODUCTION	0.222948	0.00448488	7.65326	2.82515e-13	2.71035e-12	19.2846
1043	GO_REGULATION_OF_ACTIN_CYTOSKELETON_REORGANIZATION	0.213256	0.0067767	7.65279	2.83387e-13	2.71611e-12	19.2816
1044	GO_NECROPTOTIC_SIGNALING_PATHWAY	0.339827	0.0229335	7.65021	2.88161e-13	2.75922e-12	19.2652
1045	GO_REGULATION_OF_PROTEIN_ADP_RIBOSYLATION	0.269348	-0.0137275	7.64369	3.00614e-13	2.8757e-12	19.2236
1046	GO_ANTIGEN_PROCESSING_AND_PRESENTATION_OF_EXOGENOUS_PEPTIDE_ANTIGEN_VIA_MHC_CLASS_I	0.262306	-0.0148888	7.63512	3.17776e-13	3.03697e-12	19.169
1047	GO_POSITIVE_REGULATION_OF_FIBROBLAST_GROWTH_FACTOR_PRODUCTION	0.305333	0.00837721	7.62156	3.46931e-13	3.31243e-12	19.0828
1048	GO_LIPOXIN_BIOSYNTHETIC_PROCESS	0.339781	0.0427352	7.62123	3.4768e-13	3.31641e-12	19.0807
1049	GO_POSITIVE_REGULATION_OF_SMOOTH_MUSCLE_CELL_APOPTOTIC_PROCESS	0.20454	0.00273021	7.61745	3.56278e-13	3.39518e-12	19.0566
1050	GO_APOPTOTIC_CELL_CLEARANCE	0.200482	0.000719575	7.61703	3.57244e-13	3.40114e-12	19.054
1051	GO_NEGATIVE_REGULATION_OF_MACROPHAGE_APOPTOTIC_PROCESS	0.382639	0.0237169	7.61677	3.57838e-13	3.40355e-12	19.0524
1052	GO_OSTEOCLAST_PROLIFERATION	0.322939	0.0353237	7.60846	3.77591e-13	3.58801e-12	18.9996
1053	GO_VESICLE_MEMBRANE	0.140293	0.00521143	7.59575	4.0992e-13	3.89151e-12	18.9188
1054	GO_NEGATIVE_REGULATION_OF_LIPOPOLYSACCHARIDE_MEDIATED_SIGNALING_PATHWAY	0.252102	-0.00887312	7.5858	4.37101e-13	4.14561e-12	18.8557
1055	GO_NEGATIVE_REGULATION_OF_ISOTYPE_SWITCHING	0.284829	-0.00527259	7.57845	4.58307e-13	4.34261e-12	18.8092
1056	GO_NEGATIVE_REGULATION_OF_VIRAL_GENOME_REPLICATION	0.238445	0.00143026	7.57401	4.71611e-13	4.46443e-12	18.7811
1057	GO_REGULATION_OF_PHOSPHOLIPASE_ACTIVITY	0.189665	0.0193817	7.57124	4.80118e-13	4.54066e-12	18.7635
1058	GO_C_X_C_CHEMOKINE_BINDING	0.297979	0.0294464	7.56478	5.00492e-13	4.72887e-12	18.7227
1059	GO_ANTIGEN_PROCESSING_AND_PRESENTATION_OF_ENDOGENOUS_PEPTIDE_ANTIGEN_VIA_MHC_CLASS_I_VIA_ER_PATHWAY	0.449357	-0.000916909	7.56422	5.02308e-13	4.74154e-12	18.7191
1060	GO_POSITIVE_REGULATION_OF_CHEMOKINE_C_X_C_MOTIF_LIGAND_2_PRODUCTION	0.258081	-0.00457412	7.56194	5.09727e-13	4.80703e-12	18.7047
1061	GO_REGULATION_OF_OSTEOCLAST_PROLIFERATION	0.402361	0.0156905	7.56163	5.10769e-13	4.8112e-12	18.7027
1062	GO_POSITIVE_REGULATION_OF_LIPOPOLYSACCHARIDE_MEDIATED_SIGNALING_PATHWAY	0.266196	0.0150196	7.56143	5.11403e-13	4.8112e-12	18.7015
1063	GO_POSITIVE_REGULATION_OF_CHEMOKINE_SECRETION	0.278915	0.0203726	7.56137	5.11615e-13	4.8112e-12	18.7011
1064	GO_TRIGLYCERIDE_RICH_PLASMA_LIPOPROTEIN_PARTICLE	0.260863	-0.00296804	7.55903	5.1937e-13	4.87954e-12	18.6863
1065	GO_REGULATION_OF_CIRCADIAN_SLEEP_WAKE_CYCLE	0.279246	0.0202764	7.55765	5.24003e-13	4.91844e-12	18.6776
1066	GO_PERISTALSIS	0.332419	0.028703	7.55561	5.30942e-13	4.97889e-12	18.6646
1067	GO_RESPONSE_TO_BACTERIAL_LIPOPROTEIN	0.321429	0.0341376	7.55423	5.35659e-13	5.01841e-12	18.6559
1068	GO_NITRIC_OXIDE_BIOSYNTHETIC_PROCESS	0.165041	0.0158987	7.54532	5.67265e-13	5.30954e-12	18.5996
1069	GO_CD4_POSITIVE_ALPHA_BETA_T_CELL_PROLIFERATION	0.261093	0.0109831	7.54511	5.68043e-13	5.31184e-12	18.5983
1070	GO_RESPONSE_TO_INTERLEUKIN_13	0.295881	0.0219706	7.53068	6.23206e-13	5.82223e-12	18.5072
1071	GO_REGULATION_OF_RESPONSE_TO_STRESS	0.123654	0.00237361	7.52661	6.39715e-13	5.97087e-12	18.4815
1072	GO_NEGATIVE_REGULATION_OF_PHAGOCYTOSIS	0.264337	0.00624799	7.52626	6.41135e-13	5.97854e-12	18.4793
1073	GO_NEGATIVE_REGULATION_OF_OXIDOREDUCTASE_ACTIVITY	0.195894	0.0238928	7.51219	7.01696e-13	6.53716e-12	18.3907
1074	GO_NEGATIVE_REGULATION_OF_SMOOTH_MUSCLE_CELL_PROLIFERATION	0.188775	0.0233342	7.50603	7.29954e-13	6.79408e-12	18.3519
1075	GO_PROTEOGLYCAN_BINDING	0.252433	0.022564	7.50398	7.39597e-13	6.87743e-12	18.339
1076	GO_G_PROTEIN_COUPLED_ADENOSINE_RECEPTOR_ACTIVITY	0.304378	0.0131094	7.49528	7.81953e-13	7.26452e-12	18.2843
1077	GO_NEGATIVE_REGULATION_OF_HISTONE_DEACETYLATION	0.309839	-0.000331735	7.49498	7.83467e-13	7.27183e-12	18.2824
1078	GO_PHAGOLYSOSOME_ASSEMBLY	0.215654	0.00201574	7.48984	8.09705e-13	7.50838e-12	18.25
1079	GO_POSITIVE_REGULATION_OF_PHOSPHOPROTEIN_PHOSPHATASE_ACTIVITY	0.204883	0.00368881	7.488	8.19262e-13	7.58996e-12	18.2385
1080	GO_REGULATION_OF_CALCIUM_ION_TRANSMEMBRANE_TRANSPORT	0.133899	0.0113626	7.48429	8.3892e-13	7.76487e-12	18.2152
1081	GO_POSITIVE_REGULATION_OF_NK_T_CELL_ACTIVATION	0.291211	0.00554833	7.46847	9.28213e-13	8.58339e-12	18.1159
1082	GO_BASE_CONVERSION_OR_SUBSTITUTION_EDITING	0.232909	-0.000922669	7.46163	9.69648e-13	8.95826e-12	18.073
1083	GO_CYSTEINE_TYPE_ENDOPEPTIDASE_ACTIVITY_INVOLVED_IN_APOPTOTIC_SIGNALING_PATHWAY	0.351048	0.0109654	7.46035	9.77607e-13	9.02344e-12	18.065
1084	GO_STEROID_CATABOLIC_PROCESS	0.205232	0.0103358	7.45918	9.84878e-13	9.08216e-12	18.0577
1085	GO_MACROPHAGE_CYTOKINE_PRODUCTION	0.240272	0.0111157	7.45245	1.02812e-12	9.47221e-12	18.0155
1086	GO_KILLING_OF_CELLS_OF_OTHER_ORGANISM	0.252342	0.00558593	7.44959	1.04704e-12	9.63758e-12	17.9976
1087	GO_NEGATIVE_REGULATION_OF_GRANULOCYTE_DIFFERENTIATION	0.283249	-0.00015516	7.4442	1.08361e-12	9.96507e-12	17.9638
1088	GO_RENAL_FILTRATION	0.249895	0.000602267	7.44213	1.09801e-12	1.00882e-11	17.9509
1089	GO_CHEMOKINE_SECRETION	0.258693	0.0130338	7.44123	1.1043e-12	1.01275e-11	17.9453
1090	GO_REGULATION_OF_DIGESTIVE_SYSTEM_PROCESS	0.187309	0.00931818	7.44123	1.10432e-12	1.01275e-11	17.9453
1091	GO_MHC_CLASS_I_PEPTIDE_LOADING_COMPLEX	0.418145	-0.0243092	7.42731	1.20665e-12	1.10558e-11	17.8582
1092	GO_OPSONIN_BINDING	0.257521	0.0190605	7.42533	1.22201e-12	1.11863e-11	17.8458
1093	GO_NEGATIVE_REGULATION_OF_GLYCOPROTEIN_BIOSYNTHETIC_PROCESS	0.217513	-0.00398488	7.4229	1.24105e-12	1.13501e-11	17.8306
1094	GO_NEGATIVE_REGULATION_OF_COMPLEMENT_ACTIVATION	0.353931	0.0136636	7.42053	1.25985e-12	1.15116e-11	17.8159
1095	GO_CALCIUM_INDEPENDENT_PHOSPHOLIPASE_A2_ACTIVITY	0.267357	-0.0150833	7.42032	1.26158e-12	1.15169e-11	17.8145
1096	GO_PEPTIDOGLYCAN_MURALYTIC_ACTIVITY	0.357853	-0.00177565	7.40941	1.35214e-12	1.23323e-11	17.7464
1097	GO_PEPTIDE_BINDING	0.12371	0.00757355	7.40575	1.38395e-12	1.26109e-11	17.7236
1098	GO_LEUKOTRIENE_METABOLIC_PROCESS	0.241011	0.0168354	7.40481	1.39222e-12	1.26747e-11	17.7178
1099	GO_ANGIOTENSIN_RECEPTOR_BINDING	0.274359	0.0270096	7.40436	1.39624e-12	1.26996e-11	17.7149
1100	GO_PHOSPHATIDYLINOSITOL_3_KINASE_SIGNALING	0.147359	0.011137	7.40153	1.4215e-12	1.29177e-11	17.6973
1101	GO_NEGATIVE_REGULATION_OF_ENDOTHELIAL_CELL_CHEMOTAXIS	0.376473	0.0310381	7.40027	1.43299e-12	1.30102e-11	17.6894
1102	GO_REGULATION_OF_GLUTAMATE_SECRETION	0.282951	0.0233774	7.39849	1.44924e-12	1.31385e-11	17.6783
1103	GO_REGULATION_OF_ISOTYPE_SWITCHING_TO_IGE_ISOTYPES	0.277414	0.0157512	7.39843	1.44975e-12	1.31385e-11	17.678
1104	GO_SUPEROXIDE_GENERATING_NADPH_OXIDASE_ACTIVATOR_ACTIVITY	0.292869	-0.000127397	7.38469	1.58176e-12	1.43219e-11	17.5924
1105	GO_GROWTH_HORMONE_RECEPTOR_BINDING	0.3443	0.0163385	7.38153	1.61382e-12	1.45989e-11	17.5727
1106	GO_POSITIVE_REGULATION_OF_MYELOID_LEUKOCYTE_CYTOKINE_PRODUCTION_INVOLVED_IN_IMMUNE_RESPONSE	0.213476	0.00834532	7.38015	1.628e-12	1.47139e-11	17.5641
1107	GO_MYELOID_LEUKOCYTE_CYTOKINE_PRODUCTION	0.193463	0.0116465	7.37691	1.66176e-12	1.50054e-11	17.544
1108	GO_PLATELET_DENSE_GRANULE	0.214222	0.00409891	7.37658	1.66519e-12	1.50228e-11	17.542
1109	GO_SOMATIC_RECOMBINATION_OF_IMMUNOGLOBULIN_GENE_SEGMENTS	0.169654	-0.00245506	7.37347	1.69834e-12	1.53081e-11	17.5226
1110	GO_CELL_ADHESION_MEDIATED_BY_INTEGRIN	0.215772	0.0148797	7.36899	1.74726e-12	1.57348e-11	17.4947
1111	GO_NEGATIVE_REGULATION_OF_MYELOID_CELL_APOPTOTIC_PROCESS	0.231029	0.0109004	7.35721	1.88244e-12	1.69369e-11	17.4216
1112	GO_PHOSPHATIDYLINOSITOL_3_4_BISPHOSPHATE_BINDING	0.229154	0.0118984	7.35024	1.96725e-12	1.7684e-11	17.3783
1113	GO_REGULATION_OF_EXTRACELLULAR_MATRIX_CONSTITUENT_SECRETION	0.304035	0.038417	7.3422	2.06974e-12	1.85886e-11	17.3285
1114	GO_CELL_CELL_RECOGNITION	0.163118	0.00809414	7.33982	2.10104e-12	1.88527e-11	17.3137
1115	GO_POSITIVE_REGULATION_OF_MAPK_CASCADE	0.13221	0.00775996	7.33383	2.1821e-12	1.95625e-11	17.2766
1116	GO_VACUOLE	0.125628	-0.00274627	7.32245	2.34446e-12	2.09992e-11	17.2061
1117	GO_REGULATION_OF_I_KAPPAB_PHOSPHORYLATION	0.286232	-0.000577742	7.32195	2.35178e-12	2.10459e-11	17.2031
1118	GO_PLATELET_DENSE_GRANULE_LUMEN	0.248483	0.00559588	7.3052	2.61352e-12	2.33672e-11	17.0995
1119	GO_REGULATION_OF_CELL_SHAPE	0.155876	0.0035735	7.304	2.63337e-12	2.35237e-11	17.0921
1120	GO_PHOSPHOLIPID_EFFLUX	0.310077	0.000889958	7.30073	2.68816e-12	2.39916e-11	17.0718
1121	GO_REGULATION_OF_EPITHELIAL_CELL_APOPTOTIC_PROCESS	0.165736	0.00977869	7.29953	2.70856e-12	2.41521e-11	17.0644
1122	GO_POSITIVE_REGULATION_OF_LEUKOCYTE_ADHESION_TO_VASCULAR_ENDOTHELIAL_CELL	0.286654	0.0119695	7.29691	2.75354e-12	2.45313e-11	17.0483
1123	GO_CYTOPLASMIC_SIDE_OF_MEMBRANE	0.113245	0.00598177	7.29655	2.75978e-12	2.4565e-11	17.046
1124	GO_RESPONSE_TO_LIPID	0.116503	0.00655612	7.28279	3.00916e-12	2.67422e-11	16.9611
1125	GO_REGULATION_OF_CYSTEINE_TYPE_ENDOPEPTIDASE_ACTIVITY	0.127051	0.00577366	7.28276	3.00973e-12	2.67422e-11	16.961
1126	GO_REGULATION_OF_ADENYLATE_CYCLASE_ACTIVITY	0.177907	0.0165401	7.28257	3.01323e-12	2.67494e-11	16.9598
1127	GO_POSITIVE_REGULATION_OF_NIK_NF_KAPPAB_SIGNALING	0.165923	0.00911292	7.28096	3.04395e-12	2.69982e-11	16.9499
1128	GO_DENDRITIC_CELL_CYTOKINE_PRODUCTION	0.23387	0.0204959	7.28043	3.054e-12	2.70633e-11	16.9466
1129	GO_REGULATION_OF_REGULATED_SECRETORY_PATHWAY	0.134511	0.0103102	7.27942	3.07343e-12	2.72113e-11	16.9404
1130	GO_REGULATION_OF_PHOSPHOLIPASE_C_ACTIVITY	0.205859	0.0225345	7.27896	3.08235e-12	2.72661e-11	16.9376
1131	GO_REGULATION_OF_TRIGLYCERIDE_CATABOLIC_PROCESS	0.285929	0.0041079	7.27444	3.17107e-12	2.80261e-11	16.9097
1132	GO_REGULATION_OF_NK_T_CELL_DIFFERENTIATION	0.300565	0.00442911	7.27413	3.17733e-12	2.80566e-11	16.9078
1133	GO_INTERLEUKIN_6_MEDIATED_SIGNALING_PATHWAY	0.254725	0.0167172	7.27296	3.20066e-12	2.82377e-11	16.9006
1134	GO_REGULATION_OF_SEROTONIN_SECRETION	0.345545	0.0568287	7.26872	3.2869e-12	2.89729e-11	16.8745
1135	GO_VITAMIN_BIOSYNTHETIC_PROCESS	0.187308	0.0141955	7.26003	3.4711e-12	3.05696e-11	16.821
1136	GO_POSITIVE_REGULATION_OF_OSTEOCLAST_DEVELOPMENT	0.320582	0.0260097	7.25511	3.57985e-12	3.14995e-11	16.7907
1137	GO_POSITIVE_REGULATION_OF_CALCIUM_ION_IMPORT	0.269824	0.00219895	7.25373	3.61085e-12	3.17444e-11	16.7823
1138	GO_REGULATION_OF_BONE_DEVELOPMENT	0.214475	0.0264147	7.25277	3.63258e-12	3.19073e-11	16.7764
1139	GO_POSITIVE_REGULATION_OF_FC_GAMMA_RECEPTOR_SIGNALING_PATHWAY_INVOLVED_IN_PHAGOCYTOSIS	0.344553	0.0130098	7.23994	3.93648e-12	3.45462e-11	16.6975
1140	GO_REGULATION_OF_IRON_ION_TRANSPORT	0.322343	0.0199129	7.23619	4.03004e-12	3.53363e-11	16.6745
1141	GO_SECRETION_OF_LYSOSOMAL_ENZYMES	0.308378	-0.0222259	7.23062	4.17271e-12	3.65551e-11	16.6404
1142	GO_PEPTIDE_CROSS_LINKING_VIA_CHONDROITIN_4_SULFATE_GLYCOSAMINOGLYCAN	0.362913	0.0418344	7.22853	4.22765e-12	3.7004e-11	16.6275
1143	GO_INTERLEUKIN_4_SECRETION	0.276767	0.0064491	7.2265	4.28154e-12	3.74429e-11	16.6151
1144	GO_POSITIVE_REGULATION_OF_APOPTOTIC_PROCESS_INVOLVED_IN_MORPHOGENESIS	0.326246	0.0298736	7.22373	4.35656e-12	3.80323e-11	16.5981
1145	GO_POSITIVE_REGULATION_OF_APOPTOTIC_PROCESS_INVOLVED_IN_DEVELOPMENT	0.326246	0.0298736	7.22373	4.35656e-12	3.80323e-11	16.5981
1146	GO_NEGATIVE_REGULATION_OF_MHC_CLASS_II_BIOSYNTHETIC_PROCESS	0.314766	0.0123618	7.22268	4.38517e-12	3.82486e-11	16.5916
1147	GO_DYNEIN_INTERMEDIATE_CHAIN_BINDING	-0.166315	-0.00458223	-7.20277	4.96549e-12	4.32725e-11	16.4697
1148	GO_PROTEIN_TYROSINE_KINASE_ACTIVITY	0.136184	0.00956814	7.19824	5.10762e-12	4.44724e-11	16.442
1149	GO_OLIGOSACCHARIDE_BINDING	0.290701	0.0116622	7.19328	5.26781e-12	4.58272e-11	16.4117
1150	GO_POSITIVE_REGULATION_OF_TRANSPORT	0.10626	0.00597412	7.18407	5.57913e-12	4.84932e-11	16.3554
1151	GO_POSITIVE_REGULATION_OF_HETEROTYPIC_CELL_CELL_ADHESION	0.219033	0.0082602	7.18069	5.69766e-12	4.94804e-11	16.3348
1152	GO_BONE_RESORPTION	0.181697	0.0176112	7.18035	5.70979e-12	4.95427e-11	16.3327
1153	GO_NEGATIVE_REGULATION_OF_PINOCYTOSIS	0.331361	0.00963299	7.17734	5.81744e-12	5.0433e-11	16.3144
1154	GO_LOW_DENSITY_LIPOPROTEIN_PARTICLE_BINDING	0.260044	0.0208274	7.17579	5.87402e-12	5.08793e-11	16.3049
1155	GO_INOSITOL_LIPID_MEDIATED_SIGNALING	0.132643	0.0107451	7.15447	6.70601e-12	5.80354e-11	16.1749
1156	GO_DIACYLGLYCEROL_BINDING	0.240442	0.0153273	7.15039	6.87805e-12	5.94728e-11	16.1501
1157	GO_POSITIVE_REGULATION_OF_PROTEIN_KINASE_B_SIGNALING	0.156168	0.0113582	7.13996	7.33764e-12	6.33919e-11	16.0867
1158	GO_CYSTEINE_TYPE_ENDOPEPTIDASE_ACTIVITY_INVOLVED_IN_APOPTOTIC_PROCESS	0.269304	0.00919343	7.1396	7.35415e-12	6.34796e-11	16.0845
1159	GO_POSITIVE_REGULATION_OF_REACTIVE_OXYGEN_SPECIES_BIOSYNTHETIC_PROCESS	0.153322	0.0105533	7.1346	7.58553e-12	6.54203e-11	16.0541
1160	GO_CELLULAR_RESPONSE_TO_NUTRIENT	0.12786	0.00524571	7.12662	7.97026e-12	6.8679e-11	16.0056
1161	GO_REGULATION_OF_SYNAPTIC_TRANSMISSION_CHOLINERGIC	0.297229	0.0393168	7.12388	8.10625e-12	6.97907e-11	15.989
1162	GO_POSITIVE_REGULATION_OF_CYTOLYSIS	0.329366	0.0174592	7.11476	8.57721e-12	7.37817e-11	15.9336
1163	GO_ANTIBACTERIAL_HUMORAL_RESPONSE	0.267397	0.00685704	7.10949	8.86111e-12	7.61582e-11	15.9017
1164	GO_NEGATIVE_REGULATION_OF_CALCIUM_MEDIATED_SIGNALING	0.175384	0.00421599	7.10561	9.07604e-12	7.79385e-11	15.8782
1165	GO_PHOSPHOTYROSINE_RESIDUE_BINDING	0.183429	0.00168617	7.10515	9.10177e-12	7.80922e-11	15.8754
1166	GO_ACTIVATION_OF_CYSTEINE_TYPE_ENDOPEPTIDASE_ACTIVITY_INVOLVED_IN_APOPTOTIC_PROCESS	0.158789	0.0101573	7.10356	9.19163e-12	7.87955e-11	15.8658
1167	GO_MAINTENANCE_OF_LOCATION	0.106407	0.00366854	7.10209	9.2755e-12	7.94463e-11	15.8568
1168	GO_MUSCLE_HYPERPLASIA	0.314479	0.0194288	7.08095	1.05683e-11	9.04417e-11	15.7289
1169	GO_POSITIVE_REGULATION_OF_DNA_BINDING_TRANSCRIPTION_FACTOR_ACTIVITY	0.127181	0.0100962	7.07954	1.06609e-11	9.11565e-11	15.7204
1170	GO_LEUKOCYTE_AGGREGATION	0.327308	0.0272931	7.07792	1.07674e-11	9.19881e-11	15.7106
1171	GO_DIPEPTIDASE_ACTIVITY	0.202936	0.0091816	7.07631	1.08747e-11	9.28256e-11	15.7009
1172	GO_NEGATIVE_REGULATION_OF_TYPE_I_INTERFERON_MEDIATED_SIGNALING_PATHWAY	0.253505	-0.0011834	7.06436	1.1706e-11	9.98357e-11	15.6287
1173	GO_SALIVA_SECRETION	0.321718	-0.00608559	7.05937	1.20705e-11	1.02857e-10	15.5986
1174	GO_POSITIVE_REGULATION_OF_MULTICELLULAR_ORGANISMAL_PROCESS	0.113956	0.00798821	7.05826	1.21533e-11	1.03474e-10	15.5919
1175	GO_POSITIVE_REGULATION_OF_TRANSFORMING_GROWTH_FACTOR_BETA1_PRODUCTION	0.287085	0.0158658	7.04975	1.28066e-11	1.08943e-10	15.5406
1176	GO_CALCIUM_MEDIATED_SIGNALING_USING_INTRACELLULAR_CALCIUM_SOURCE	0.192406	0.0115465	7.04339	1.33168e-11	1.13187e-10	15.5023
1177	GO_REGULATION_OF_VIRAL_LIFE_CYCLE	0.148329	0.00132994	7.04277	1.3368e-11	1.13526e-10	15.4985
1178	GO_EXOGENOUS_PROTEIN_BINDING	0.189471	0.0155008	7.03191	1.42895e-11	1.21248e-10	15.4332
1179	GO_NEGATIVE_REGULATION_OF_RESPONSE_TO_BIOTIC_STIMULUS	0.137669	-0.000693452	7.03034	1.4428e-11	1.2232e-10	15.4237
1180	GO_POSITIVE_REGULATION_OF_RESPONSE_TO_INTERFERON_GAMMA	0.301499	0.0115916	7.02689	1.47364e-11	1.24828e-10	15.403
1181	GO_CYTOPLASMIC_VESICLE_PART	0.120654	0.000925792	7.01979	1.53923e-11	1.30274e-10	15.3603
1182	GO_NEGATIVE_REGULATION_OF_ENDOCYTOSIS	0.154152	0.00714556	7.00731	1.66151e-11	1.40504e-10	15.2854
1183	GO_ADENOSINE_DEAMINASE_ACTIVITY	0.219259	0.0125995	7.00697	1.66493e-11	1.40674e-10	15.2834
1184	GO_RESPONSE_TO_INTERLEUKIN_7	0.189756	-0.0045504	7.0066	1.66867e-11	1.40871e-10	15.2812
1185	GO_INTERLEUKIN_5_PRODUCTION	0.214791	0.0136455	6.99749	1.76436e-11	1.48823e-10	15.2265
1186	GO_ER_TO_GOLGI_TRANSPORT_VESICLE_MEMBRANE	0.199966	-0.00521687	6.99554	1.78556e-11	1.50484e-10	15.2148
1187	GO_VERY_LOW_DENSITY_LIPOPROTEIN_PARTICLE_REMODELING	0.31409	0.00401479	6.97898	1.97563e-11	1.66363e-10	15.1157
1188	GO_INFLAMMATORY_CELL_APOPTOTIC_PROCESS	0.227372	0.0020244	6.96944	2.09416e-11	1.76195e-10	15.0586
1189	GO_PROTEIN_TYROSINE_KINASE_BINDING	0.139799	-0.000505588	6.96135	2.19994e-11	1.84939e-10	15.0103
1190	GO_NEGATIVE_REGULATION_OF_CYSTEINE_TYPE_ENDOPEPTIDASE_ACTIVITY	0.120418	0.00231069	6.94915	2.36974e-11	1.99046e-10	14.9375
1191	GO_PROTEIN_ADP_RIBOSYLASE_ACTIVITY	0.235925	0.00600298	6.94717	2.39845e-11	2.01288e-10	14.9257
1192	GO_REGULATION_OF_MACROPHAGE_APOPTOTIC_PROCESS	0.254554	0.00744433	6.94391	2.44644e-11	2.05144e-10	14.9062
1193	GO_POSITIVE_REGULATION_OF_TYPE_I_INTERFERON_MEDIATED_SIGNALING_PATHWAY	0.240908	-0.00523407	6.93489	2.58444e-11	2.16534e-10	14.8525
1194	GO_PROGRAMMED_NECROTIC_CELL_DEATH	0.183774	-0.000570294	6.93349	2.60658e-11	2.18205e-10	14.8441
1195	GO_TRIGLYCERIDE_RICH_LIPOPROTEIN_PARTICLE_REMODELING	0.302473	0.00981392	6.92947	2.67098e-11	2.2341e-10	14.8202
1196	GO_NEGATIVE_REGULATION_OF_FIBROBLAST_PROLIFERATION	0.137778	0.00262331	6.92586	2.73023e-11	2.28174e-10	14.7987
1197	GO_CD40_SIGNALING_PATHWAY	0.274309	-0.0062987	6.92265	2.78402e-11	2.32475e-10	14.7796
1198	GO_NEUTROPHIL_HOMEOSTASIS	0.218314	0.0136573	6.92015	2.82659e-11	2.35832e-10	14.7647
1199	GO_REGULATION_OF_TYPE_I_INTERFERON_MEDIATED_SIGNALING_PATHWAY	0.180607	-0.0043557	6.91282	2.95506e-11	2.46345e-10	14.7212
1200	GO_REGULATION_OF_VIRAL_GENOME_REPLICATION	0.163537	-0.00141812	6.89894	3.21441e-11	2.67742e-10	14.6388
1201	GO_POSITIVE_REGULATION_OF_RELEASE_OF_SEQUESTERED_CALCIUM_ION_INTO_CYTOSOL	0.170317	0.00682378	6.89186	3.35522e-11	2.79238e-10	14.5968
1202	GO_POSITIVE_REGULATION_OF_HYDROLASE_ACTIVITY	0.110537	0.00478193	6.88029	3.59858e-11	2.99243e-10	14.5282
1203	GO_POSITIVE_REGULATION_OF_PHAGOCYTOSIS_ENGULFMENT	0.229063	0.0224705	6.87538	3.70694e-11	3.07997e-10	14.4992
1204	GO_NAD_BIOSYNTHETIC_PROCESS	0.170787	0.0133643	6.87423	3.73277e-11	3.09885e-10	14.4924
1205	GO_PROTEIN_KINASE_C_ACTIVITY	0.177129	0.00357527	6.87009	3.82736e-11	3.17474e-10	14.4678
1206	GO_PYRIMIDINE_RIBONUCLEOSIDE_CATABOLIC_PROCESS	0.311783	-0.00358864	6.86592	3.92491e-11	3.25295e-10	14.4432
1207	GO_NEGATIVE_REGULATION_OF_CHEMOTAXIS	0.157942	0.0065878	6.8593	4.08499e-11	3.38282e-10	14.404
1208	GO_REGULATION_OF_BODY_FLUID_LEVELS	0.124147	0.00805184	6.8559	4.1697e-11	3.45011e-10	14.3839
1209	GO_REGULATION_OF_ION_TRANSPORT	0.110515	0.0159751	6.8506	4.30501e-11	3.55912e-10	14.3527
1210	GO_HETEROPHILIC_CELL_CELL_ADHESION_VIA_PLASMA_MEMBRANE_CELL_ADHESION_MOLECULES	0.19477	0.0238926	6.84199	4.53421e-11	3.7455e-10	14.3019
1211	GO_CIRCADIAN_SLEEP_WAKE_CYCLE_SLEEP	0.232189	0.0221188	6.83731	4.66375e-11	3.84933e-10	14.2743
1212	GO_NEGATIVE_REGULATION_OF_VIRAL_TRANSCRIPTION	0.18135	-0.000344034	6.83488	4.73258e-11	3.90291e-10	14.2599
1213	GO_REGULATION_OF_NATURAL_KILLER_CELL_DIFFERENTIATION_INVOLVED_IN_IMMUNE_RESPONSE	0.426731	0.018437	6.82925	4.89564e-11	4.03406e-10	14.2268
1214	GO_NEGATIVE_REGULATION_OF_NATURAL_KILLER_CELL_ACTIVATION	0.275457	0.00354311	6.82221	5.1073e-11	4.20499e-10	14.1853
1215	GO_N_ACETYLNEURAMINATE_CATABOLIC_PROCESS	0.306703	0.00214255	6.81919	5.20088e-11	4.27852e-10	14.1676
1216	GO_NEGATIVE_REGULATION_OF_CELL_POPULATION_PROLIFERATION	0.107222	0.00714581	6.80962	5.50857e-11	4.52791e-10	14.1113
1217	GO_VIRAL_GENOME_REPLICATION	0.145979	-0.00322386	6.80326	5.72297e-11	4.70027e-10	14.0739
1218	GO_EPITHELIAL_CELL_APOPTOTIC_PROCESS	0.149117	0.00867993	6.8009	5.80466e-11	4.76345e-10	14.06
1219	GO_POSITIVE_REGULATION_OF_ESTABLISHMENT_OF_PROTEIN_LOCALIZATION	0.104808	0.00121181	6.79682	5.94836e-11	4.87736e-10	14.0361
1220	GO_SOMATIC_DIVERSIFICATION_OF_IMMUNE_RECEPTORS_VIA_GERMLINE_RECOMBINATION_WITHIN_A_SINGLE_LOCUS	0.153244	-0.00207202	6.78194	6.50303e-11	5.32779e-10	13.9488
1221	GO_REGULATION_OF_CALCIDIOL_1_MONOOXYGENASE_ACTIVITY	0.333816	0.0280975	6.77146	6.92392e-11	5.66796e-10	13.8874
1222	GO_REGULATION_OF_NON_MEMBRANE_SPANNING_PROTEIN_TYROSINE_KINASE_ACTIVITY	0.241953	0.0346251	6.76393	7.24248e-11	5.92388e-10	13.8434
1223	GO_POSITIVE_REGULATION_OF_ION_TRANSPORT	0.116298	0.0122833	6.75381	7.69379e-11	6.28788e-10	13.7842
1224	GO_CELLULAR_RESPONSE_TO_LIPID	0.113025	0.00600297	6.75189	7.78272e-11	6.35536e-10	13.773
1225	GO_SUPEROXIDE_ANION_GENERATION	0.213983	0.0224858	6.7445	8.13316e-11	6.6361e-10	13.7299
1226	GO_REGULATION_OF_TUMOR_NECROSIS_FACTOR_MEDIATED_SIGNALING_PATHWAY	0.133135	-0.00572236	6.74205	8.25311e-11	6.72847e-10	13.7155
1227	GO_POSITIVE_REGULATION_OF_DIGESTIVE_SYSTEM_PROCESS	0.250399	0.000144172	6.73336	8.69157e-11	7.08016e-10	13.6649
1228	GO_PYROPTOSIS	0.249334	-0.002738	6.72142	9.33182e-11	7.5955e-10	13.5953
1229	GO_POSITIVE_REGULATION_OF_CYSTEINE_TYPE_ENDOPEPTIDASE_ACTIVITY	0.129634	0.00908958	6.71187	9.87747e-11	8.03309e-10	13.5397
1230	GO_POSITIVE_REGULATION_OF_RECEPTOR_CATABOLIC_PROCESS	0.290726	0.0116295	6.7056	1.02523e-10	8.33115e-10	13.5033
1231	GO_POSITIVE_REGULATION_OF_CELL_POPULATION_PROLIFERATION	0.105641	0.00521132	6.70238	1.04503e-10	8.48517e-10	13.4846
1232	GO_POSITIVE_REGULATION_OF_CALCIUM_ION_TRANSMEMBRANE_TRANSPORT	0.135437	0.0110451	6.68367	1.16766e-10	9.46689e-10	13.376
1233	GO_IONOTROPIC_GLUTAMATE_RECEPTOR_BINDING	-0.15696	-0.00213979	-6.68365	1.16784e-10	9.46689e-10	13.3759
1234	GO_POSITIVE_REGULATION_OF_I_KAPPAB_PHOSPHORYLATION	0.26913	-0.00230468	6.67972	1.19531e-10	9.68175e-10	13.3531
1235	GO_INTERLEUKIN_13_SECRETION	0.220339	0.00355317	6.67309	1.24321e-10	1.00616e-09	13.3147
1236	GO_CELLULAR_RESPONSE_TO_PEPTIDOGLYCAN	0.312002	0.00492197	6.67237	1.2485e-10	1.00962e-09	13.3105
1237	GO_NIK_NF_KAPPAB_SIGNALING	0.147675	0.000614122	6.67077	1.26042e-10	1.01843e-09	13.3012
1238	GO_POSITIVE_REGULATION_OF_OSTEOCLAST_DIFFERENTIATION	0.223162	0.0205576	6.66492	1.3048e-10	1.05344e-09	13.2674
1239	GO_POSITIVE_REGULATION_OF_MEMBRANE_PROTEIN_ECTODOMAIN_PROTEOLYSIS	0.224353	0.0125946	6.66255	1.32321e-10	1.06744e-09	13.2537
1240	GO_DNA_DEAMINATION	0.261101	-0.0125244	6.6617	1.32984e-10	1.07193e-09	13.2488
1241	GO_NEGATIVE_REGULATION_OF_VASCULATURE_DEVELOPMENT	0.155438	0.0102393	6.66044	1.33978e-10	1.07824e-09	13.2415
1242	GO_REGULATION_OF_DENDRITIC_SPINE_MAINTENANCE	0.261651	0.0197226	6.66044	1.33983e-10	1.07824e-09	13.2414
1243	GO_REGULATION_OF_CHEMOKINE_C_X_C_MOTIF_LIGAND_2_PRODUCTION	0.210021	-0.00590397	6.6557	1.37789e-10	1.10797e-09	13.214
1244	GO_NEGATIVE_REGULATION_OF_LEUKOCYTE_ADHESION_TO_VASCULAR_ENDOTHELIAL_CELL	0.310515	0.0110003	6.65272	1.40231e-10	1.1267e-09	13.1969
1245	GO_POSITIVE_REGULATION_OF_FATTY_ACID_BIOSYNTHETIC_PROCESS	0.202126	0.0131571	6.6519	1.40917e-10	1.1313e-09	13.1921
1246	GO_POSITIVE_REGULATION_OF_FEAR_RESPONSE	0.368075	0.00999402	6.63635	1.54456e-10	1.239e-09	13.1024
1247	GO_INNATE_IMMUNE_RESPONSE_ACTIVATING_CELL_SURFACE_RECEPTOR_SIGNALING_PATHWAY	0.166037	-0.00313868	6.63442	1.56231e-10	1.25223e-09	13.0912
1248	GO_RESPONSE_TO_ACIDIC_PH	0.172102	0.00940518	6.6339	1.56708e-10	1.25505e-09	13.0882
1249	GO_G_PROTEIN_COUPLED_RECEPTOR_SIGNALING_PATHWAY_COUPLED_TO_CYCLIC_NUCLEOTIDE_SECOND_MESSENGER	0.145369	0.0260733	6.62449	1.65645e-10	1.32556e-09	13.034
1250	GO_POSITIVE_REGULATION_OF_TOLL_LIKE_RECEPTOR_4_SIGNALING_PATHWAY	0.236905	0.00486808	6.62351	1.66606e-10	1.33218e-09	13.0283
1251	GO_CELLULAR_HOMEOSTASIS	0.0832117	0.00565746	6.62276	1.67342e-10	1.33699e-09	13.024
1252	GO_CARBON_OXYGEN_LYASE_ACTIVITY	-0.141959	-0.0160792	-6.62085	1.69233e-10	1.35102e-09	13.013
1253	GO_PHOSPHORIC_DIESTER_HYDROLASE_ACTIVITY	0.119332	0.0113597	6.61565	1.74497e-10	1.39193e-09	12.983
1254	GO_NEGATIVE_REGULATION_OF_ACUTE_INFLAMMATORY_RESPONSE_TO_ANTIGENIC_STIMULUS	0.360918	0.0217926	6.61521	1.74946e-10	1.3944e-09	12.9805
1255	GO_RIBONUCLEOSIDE_CATABOLIC_PROCESS	0.218949	-0.0043694	6.61126	1.79052e-10	1.42599e-09	12.9578
1256	GO_REACTIVE_OXYGEN_SPECIES_METABOLIC_PROCESS	0.128533	0.00723944	6.60783	1.82708e-10	1.45395e-09	12.9381
1257	GO_CARBOXYPEPTIDASE_ACTIVITY	0.177147	-0.000469417	6.60181	1.89285e-10	1.50509e-09	12.9035
1258	GO_HISTAMINE_PRODUCTION_INVOLVED_IN_INFLAMMATORY_RESPONSE	0.292674	0.0163692	6.59932	1.92078e-10	1.52608e-09	12.8892
1259	GO_CELLULAR_RESPONSE_TO_VIRUS	0.150813	0.00255835	6.59694	1.94782e-10	1.54633e-09	12.8755
1260	GO_POSITIVE_REGULATION_OF_TOLL_LIKE_RECEPTOR_SIGNALING_PATHWAY	0.194316	0.00562282	6.57597	2.20276e-10	1.74734e-09	12.7552
1261	GO_POSITIVE_REGULATION_OF_MAST_CELL_ACTIVATION_INVOLVED_IN_IMMUNE_RESPONSE	0.233421	0.00136143	6.57513	2.21367e-10	1.7546e-09	12.7504
1262	GO_DOUBLE_STRAND_BREAK_REPAIR_VIA_SYNTHESIS_DEPENDENT_STRAND_ANNEALING	-0.278394	-0.00676665	-6.57361	2.2334e-10	1.76883e-09	12.7417
1263	GO_INTERLEUKIN_1_BIOSYNTHETIC_PROCESS	0.264999	-0.0190196	6.55722	2.4583e-10	1.94387e-09	12.6479
1264	GO_REGULATION_OF_INTERLEUKIN_1_BIOSYNTHETIC_PROCESS	0.264999	-0.0190196	6.55722	2.4583e-10	1.94387e-09	12.6479
1265	GO_CHEMICAL_HOMEOSTASIS	0.0876286	0.00825626	6.55547	2.4836e-10	1.96232e-09	12.6379
1266	GO_REGULATION_OF_CELL_POPULATION_PROLIFERATION	0.0964542	0.00556368	6.55515	2.48814e-10	1.96435e-09	12.6361
1267	GO_MAST_CELL_DIFFERENTIATION	0.292535	0.0309208	6.55426	2.50116e-10	1.97307e-09	12.631
1268	GO_POSITIVE_REGULATION_OF_CHOLESTEROL_EFFLUX	0.182799	-0.00195426	6.55248	2.52734e-10	1.99215e-09	12.6208
1269	GO_NEGATIVE_REGULATION_OF_SINGLE_STRANDED_VIRAL_RNA_REPLICATION_VIA_DOUBLE_STRANDED_DNA_INTERMEDIATE	0.216657	0.00161539	6.55194	2.5354e-10	1.99693e-09	12.6177
1270	GO_TETRASPANIN_ENRICHED_MICRODOMAIN	0.233295	0.00984355	6.54604	2.62424e-10	2.06527e-09	12.5841
1271	GO_T_CELL_EXTRAVASATION	0.240155	0.00955612	6.54231	2.68208e-10	2.10913e-09	12.5628
1272	GO_INTERMEDIATE_DENSITY_LIPOPROTEIN_PARTICLE	0.387456	0.000897923	6.54094	2.70363e-10	2.1244e-09	12.5549
1273	GO_CELL_PROLIFERATION_IN_BONE_MARROW	0.24097	0.00893046	6.5305	2.87341e-10	2.25603e-09	12.4954
1274	GO_NEGATIVE_REGULATION_OF_TRANSPORT	0.10989	0.00823885	6.52791	2.91703e-10	2.28849e-09	12.4807
1275	GO_REGULATION_OF_PLATELET_ACTIVATION	0.204815	0.0167559	6.525	2.96703e-10	2.32588e-09	12.4641
1276	GO_NEGATIVE_REGULATION_OF_ALCOHOL_BIOSYNTHETIC_PROCESS	0.197548	-0.000597109	6.51402	3.16283e-10	2.47743e-09	12.4016
1277	GO_RESPONSE_TO_INTERLEUKIN_1	0.154953	0.000747466	6.50839	3.26816e-10	2.55792e-09	12.3696
1278	GO_PROTEIN_KINASE_B_SIGNALING	0.123835	0.0088672	6.4987	3.4577e-10	2.70415e-09	12.3145
1279	GO_VESTIBULOCOCHLEAR_NERVE_MORPHOGENESIS	0.342288	0.0363613	6.48759	3.68819e-10	2.88216e-09	12.2514
1280	GO_NEGATIVE_REGULATION_OF_RESPIRATORY_BURST_INVOLVED_IN_INFLAMMATORY_RESPONSE	0.340796	-0.00860333	6.48744	3.69141e-10	2.88242e-09	12.2506
1281	GO_COLLAGEN_RECEPTOR_ACTIVITY	0.30317	0.0155122	6.47792	3.90087e-10	3.04359e-09	12.1966
1282	GO_SECRETORY_GRANULE	0.125774	0.00363014	6.47637	3.9362e-10	3.06876e-09	12.1878
1283	GO_TOLL_LIKE_RECEPTOR_3_SIGNALING_PATHWAY	0.209245	0.0106386	6.47617	3.94069e-10	3.06986e-09	12.1867
1284	GO_FOAM_CELL_DIFFERENTIATION	0.182869	0.0132399	6.47171	4.04383e-10	3.14776e-09	12.1615
1285	GO_NEGATIVE_REGULATION_OF_ACTIN_NUCLEATION	0.212044	-0.00854317	6.46876	4.11362e-10	3.19959e-09	12.1448
1286	GO_GLIAL_CELL_PROLIFERATION	0.131229	0.00792289	6.46836	4.12309e-10	3.20446e-09	12.1425
1287	GO_PHOSPHATIDYLCHOLINE_CATABOLIC_PROCESS	0.23035	-0.000830105	6.45815	4.37423e-10	3.397e-09	12.0847
1288	GO_NEGATIVE_REGULATION_OF_CIRCADIAN_SLEEP_WAKE_CYCLE_SLEEP	0.356981	0.00859557	6.45422	4.47477e-10	3.47238e-09	12.0625
1289	GO_NEGATIVE_REGULATION_OF_ENDOTHELIAL_CELL_PROLIFERATION	0.20028	0.00925665	6.44833	4.62962e-10	3.58975e-09	12.0293
1290	GO_PROTEIN_ACTIVATION_CASCADE	0.197769	0.0122663	6.43794	4.91592e-10	3.80879e-09	11.9707
1291	GO_REGULATION_OF_CALCIUM_ION_IMPORT	0.196245	0.00395455	6.43655	4.95566e-10	3.8366e-09	11.9628
1292	GO_SOMATIC_DIVERSIFICATION_OF_IMMUNE_RECEPTORS	0.13426	-0.00343199	6.43458	5.01227e-10	3.87743e-09	11.9517
1293	GO_NEUTROPHIL_CLEARANCE	0.269754	0.0160302	6.43169	5.09636e-10	3.93943e-09	11.9355
1294	GO_ADENYLATE_CYCLASE_ACTIVATING_G_PROTEIN_COUPLED_RECEPTOR_SIGNALING_PATHWAY	0.142977	0.0236974	6.4095	5.79158e-10	4.47336e-09	11.8106
1295	GO_LIPID_BINDING	0.0940612	0.00578635	6.40775	5.85003e-10	4.51501e-09	11.8008
1296	GO_REGULATION_OF_GLYCOPROTEIN_BIOSYNTHETIC_PROCESS	0.122732	-0.00154671	6.40453	5.95965e-10	4.59606e-09	11.7826
1297	GO_PHOSPHATIDYLINOSITOL_3_KINASE_ACTIVITY	0.251722	0.00660088	6.40292	6.01505e-10	4.63521e-09	11.7736
1298	GO_HOMEOSTATIC_PROCESS	0.0713688	0.00459538	6.4001	6.11324e-10	4.70724e-09	11.7578
1299	GO_DENDRITIC_GROWTH_CONE	-0.231788	-0.00933666	-6.37633	7.00699e-10	5.39128e-09	11.6245
1300	GO_ACTIN_CORTICAL_PATCH	0.187279	0.00380019	6.37526	7.05031e-10	5.42044e-09	11.6185
1301	GO_REGULATION_OF_VASCULATURE_DEVELOPMENT	0.143265	0.00767207	6.3748	7.06862e-10	5.43033e-09	11.616
1302	GO_POSITIVE_REGULATION_OF_FEEDING_BEHAVIOR	0.257439	0.0125514	6.37382	7.10847e-10	5.45675e-09	11.6105
1303	GO_NEGATIVE_REGULATION_OF_INTERLEUKIN_8_PRODUCTION	0.179881	0.0200961	6.36644	7.41551e-10	5.68807e-09	11.5692
1304	GO_CRANIAL_NERVE_FORMATION	0.337252	0.047397	6.36548	7.45628e-10	5.71495e-09	11.5638
1305	GO_GLYCOLIPID_BINDING	0.170173	0.00448926	6.35922	7.72842e-10	5.91899e-09	11.5288
1306	GO_REGULATION_OF_PEPTIDASE_ACTIVITY	0.121307	0.00482761	6.35783	7.79009e-10	5.96166e-09	11.5211
1307	GO_POSITIVE_REGULATION_OF_MONOCYTE_CHEMOTACTIC_PROTEIN_1_PRODUCTION	0.24282	-0.0023659	6.35261	8.02649e-10	6.13787e-09	11.4919
1308	GO_RESPONSE_TO_ALCOHOL	0.0938438	0.00606082	6.34723	8.27709e-10	6.32466e-09	11.4619
1309	GO_COATED_VESICLE_MEMBRANE	0.125681	0.00170688	6.34681	8.29699e-10	6.33502e-09	11.4595
1310	GO_REGULATION_OF_TRANSPORT	0.0898277	0.00716834	6.34522	8.37266e-10	6.38791e-09	11.4507
1311	GO_NEGATIVE_REGULATION_OF_NIK_NF_KAPPAB_SIGNALING	0.171671	0.0060057	6.34277	8.49039e-10	6.47278e-09	11.437
1312	GO_MEMBRANE_REGION	0.131588	0.00950142	6.33597	8.82653e-10	6.72392e-09	11.3991
1313	GO_POSITIVE_REGULATION_OF_SIGNALING	0.0944841	0.00443847	6.33469	8.89126e-10	6.76807e-09	11.392
1314	GO_POSITIVE_REGULATION_OF_PEPTIDASE_ACTIVITY	0.125435	0.00640212	6.33371	8.94096e-10	6.80071e-09	11.3866
1315	GO_BLOOD_COAGULATION_INTRINSIC_PATHWAY	0.219782	0.00654089	6.33173	9.04284e-10	6.87094e-09	11.3755
1316	GO_HYALURONAN_METABOLIC_PROCESS	0.216	0.021069	6.33165	9.04705e-10	6.87094e-09	11.375
1317	GO_MICROTUBULE_BASED_PROCESS	-0.116695	-0.00550219	-6.32355	9.47435e-10	7.18999e-09	11.33
1318	GO_CILIARY_NEUROTROPHIC_FACTOR_RECEPTOR_ACTIVITY	0.28141	0.0281251	6.32203	9.55714e-10	7.24732e-09	11.3215
1319	GO_POSITIVE_REGULATION_OF_ACTIVATED_T_CELL_PROLIFERATION	0.16108	0.00157063	6.32096	9.61517e-10	7.28579e-09	11.3156
1320	GO_CORTICOTROPIN_SECRETION	0.264601	-0.00797717	6.31847	9.75251e-10	7.38425e-09	11.3018
1321	GO_CHOLESTEROL_CATABOLIC_PROCESS	0.219128	0.00553226	6.30147	1.07432e-09	8.12819e-09	11.2073
1322	GO_EXTRINSIC_COMPONENT_OF_CYTOPLASMIC_SIDE_OF_PLASMA_MEMBRANE	0.1288	0.0118582	6.29913	1.0887e-09	8.23074e-09	11.1944
1323	GO_ICOSANOID_RECEPTOR_ACTIVITY	0.220776	0.0488828	6.29889	1.09019e-09	8.23578e-09	11.193
1324	GO_REGULATION_OF_ESTABLISHMENT_OF_PROTEIN_LOCALIZATION	0.088194	0.00128748	6.29619	1.10709e-09	8.35713e-09	11.178
1325	GO_DNA_REPAIR_COMPLEX_ASSEMBLY	-0.272929	0.00114366	-6.29255	1.13016e-09	8.52482e-09	11.1579
1326	GO_CHOLESTEROL_EFFLUX	0.146521	-0.00200957	6.28774	1.16144e-09	8.75423e-09	11.1312
1327	GO_REGULATION_OF_ACTIVATION_INDUCED_CELL_DEATH_OF_T_CELLS	0.241394	0.0069203	6.28761	1.16234e-09	8.75438e-09	11.1305
1328	GO_PYRIMIDINE_NUCLEOSIDE_CATABOLIC_PROCESS	0.244697	-0.00390114	6.27788	1.22828e-09	9.24401e-09	11.0766
1329	GO_PROTEIN_LIPID_COMPLEX_BINDING	0.194585	0.0159345	6.27584	1.24255e-09	9.34436e-09	11.0654
1330	GO_POSITIVE_REGULATION_OF_GRANULOCYTE_MACROPHAGE_COLONY_STIMULATING_FACTOR_PRODUCTION	0.241754	0.0231036	6.27189	1.27068e-09	9.54875e-09	11.0435
1331	GO_SECRETORY_VESICLE	0.113311	0.00424771	6.2626	1.33935e-09	1.00572e-08	10.9922
1332	GO_LYSOSOMAL_LUMEN	0.171604	-0.00253198	6.26207	1.34339e-09	1.008e-08	10.9892
1333	GO_ENDOPEPTIDASE_ACTIVATOR_ACTIVITY	0.262462	-0.0010224	6.2614	1.34849e-09	1.01106e-08	10.9855
1334	GO_REGULATION_OF_LYASE_ACTIVITY	0.129699	0.0119901	6.25816	1.37343e-09	1.02899e-08	10.9676
1335	GO_AMIDE_BINDING	0.0922118	0.00406305	6.25763	1.37751e-09	1.03127e-08	10.9648
1336	GO_NEGATIVE_REGULATION_OF_MYELOID_CELL_DIFFERENTIATION	0.11728	0.00573345	6.25701	1.3824e-09	1.03416e-08	10.9613
1337	GO_COFACTOR_TRANSMEMBRANE_TRANSPORTER_ACTIVITY	-0.153656	-0.00936239	-6.24935	1.44353e-09	1.07908e-08	10.9191
1338	GO_REGULATION_OF_INTERLEUKIN_6_MEDIATED_SIGNALING_PATHWAY	0.315683	0.0182707	6.24075	1.51541e-09	1.13197e-08	10.8717
1339	GO_FILOPODIUM_ASSEMBLY	0.142	0.00505964	6.23788	1.54014e-09	1.14958e-08	10.8559
1340	GO_REGULATION_OF_MEMBRANE_PROTEIN_ECTODOMAIN_PROTEOLYSIS	0.186343	0.0075597	6.23373	1.57664e-09	1.17595e-08	10.833
1341	GO_NEGATIVE_REGULATION_OF_BONE_DEVELOPMENT	0.254572	0.0373598	6.23327	1.58077e-09	1.17815e-08	10.8305
1342	GO_RIBOSE_PHOSPHATE_BIOSYNTHETIC_PROCESS	-0.112059	-0.0117515	-6.22864	1.62258e-09	1.20841e-08	10.805
1343	GO_RESPONSE_TO_ETHANOL	0.0987854	0.0069095	6.22288	1.67611e-09	1.24734e-08	10.7734
1344	GO_REGULATION_OF_SUPEROXIDE_ANION_GENERATION	0.197487	0.0135061	6.22257	1.679e-09	1.2479e-08	10.7717
1345	GO_POSITIVE_REGULATION_OF_LOCOMOTION	0.129244	0.00679125	6.22253	1.67936e-09	1.2479e-08	10.7715
1346	GO_POSITIVE_REGULATION_OF_SUPEROXIDE_ANION_GENERATION	0.204469	0.0158212	6.22204	1.68403e-09	1.25044e-08	10.7687
1347	GO_LYMPHOID_PROGENITOR_CELL_DIFFERENTIATION	0.169115	0.00341547	6.22019	1.70169e-09	1.26261e-08	10.7586
1348	GO_NEGATIVE_REGULATION_OF_LOCOMOTION	0.120751	0.00681435	6.21715	1.73107e-09	1.28346e-08	10.7419
1349	GO_PHASIC_SMOOTH_MUSCLE_CONTRACTION	0.209103	0.0317096	6.21374	1.76463e-09	1.30737e-08	10.7232
1350	GO_PROTEIN_CONTAINING_COMPLEX_REMODELING	0.210266	0.00618667	6.19819	1.92588e-09	1.42578e-08	10.6379
1351	GO_PEPTIDOGLYCAN_RECEPTOR_ACTIVITY	0.396268	0.0324748	6.19474	1.9635e-09	1.45255e-08	10.619
1352	GO_RELEASE_OF_SEQUESTERED_CALCIUM_ION_INTO_CYTOSOL_BY_ENDOPLASMIC_RETICULUM	0.144356	0.0119728	6.19357	1.97648e-09	1.46107e-08	10.6126
1353	GO_GERM_CELL_DEVELOPMENT	-0.0854989	-0.00235579	-6.19103	2.0048e-09	1.48091e-08	10.5987
1354	GO_TRANSFERASE_ACTIVITY_TRANSFERRING_ACYL_GROUPS	-0.116085	-0.0060232	-6.18866	2.03169e-09	1.49967e-08	10.5857
1355	GO_POSITIVE_REGULATION_OF_MACROPHAGE_DIFFERENTIATION	0.185098	0.00429947	6.18196	2.10949e-09	1.55594e-08	10.5491
1356	GO_TRANSFERASE_ACTIVITY_TRANSFERRING_ONE_CARBON_GROUPS	-0.131619	-0.0105593	-6.17589	2.18243e-09	1.60856e-08	10.5159
1357	GO_POSITIVE_REGULATION_OF_ACTIN_CYTOSKELETON_REORGANIZATION	0.173585	0.0131684	6.17204	2.23007e-09	1.64245e-08	10.4949
1358	GO_REGULATION_OF_VITAMIN_D_BIOSYNTHETIC_PROCESS	0.293176	0.0228528	6.16796	2.28154e-09	1.67913e-08	10.4726
1359	GO_CLATHRIN_COATED_VESICLE	0.120152	0.0064112	6.16478	2.32258e-09	1.70807e-08	10.4552
1360	GO_RECEPTOR_MEDIATED_VIRION_ATTACHMENT_TO_HOST_CELL	0.299586	0.0301344	6.15689	2.42732e-09	1.78379e-08	10.4122
1361	GO_POST_EMBRYONIC_ANIMAL_ORGAN_MORPHOGENESIS	0.216029	-0.00418624	6.14939	2.53119e-09	1.85875e-08	10.3714
1362	GO_SMOOTH_MUSCLE_CELL_APOPTOTIC_PROCESS	0.145654	0.000755828	6.14845	2.54454e-09	1.86718e-08	10.3662
1363	GO_ACUTE_PHASE_RESPONSE	0.197805	0.0159773	6.14771	2.55503e-09	1.8735e-08	10.3622
1364	GO_POSITIVE_REGULATION_OF_ALCOHOL_BIOSYNTHETIC_PROCESS	0.196877	0.0289937	6.14527	2.59018e-09	1.89788e-08	10.3489
1365	GO_CELLULAR_RESPONSE_TO_ALKALOID	0.137652	0.0121864	6.14361	2.61423e-09	1.9141e-08	10.3399
1366	GO_MEMBRANE_RAFT_ORGANIZATION	0.193444	0.00579945	6.14338	2.61755e-09	1.91513e-08	10.3387
1367	GO_CELLULAR_RESPONSE_TO_DSRNA	0.188715	0.004868	6.14125	2.64885e-09	1.93661e-08	10.3271
1368	GO_PYRIDINE_CONTAINING_COMPOUND_BIOSYNTHETIC_PROCESS	0.138129	0.0141284	6.14009	2.66605e-09	1.94775e-08	10.3208
1369	GO_LATE_ENDOSOME_LUMEN	0.296922	0.0289707	6.1349	2.74436e-09	2.0035e-08	10.2925
1370	GO_MICROTUBULE	-0.104093	-0.00265523	-6.12621	2.88065e-09	2.10147e-08	10.2453
1371	GO_POSITIVE_REGULATION_OF_GLIOGENESIS	0.128616	0.00629409	6.12554	2.89131e-09	2.1077e-08	10.2417
1372	GO_REGULATION_OF_TOLL_LIKE_RECEPTOR_9_SIGNALING_PATHWAY	0.243457	0.020124	6.12137	2.95928e-09	2.15567e-08	10.2191
1373	GO_NEGATIVE_REGULATION_OF_EXTRACELLULAR_MATRIX_ORGANIZATION	0.244883	0.0225025	6.11792	3.01669e-09	2.19589e-08	10.2003
1374	GO_CONTRACTILE_RING	-0.218158	-0.019748	-6.11543	3.05878e-09	2.22491e-08	10.1868
1375	GO_PURINE_CONTAINING_COMPOUND_BIOSYNTHETIC_PROCESS	-0.105661	-0.00968698	-6.11396	3.08393e-09	2.24157e-08	10.1788
1376	GO_SIGNAL_TRANSDUCTION_BY_PROTEIN_PHOSPHORYLATION	0.096571	0.0041589	6.09847	3.36115e-09	2.4413e-08	10.0949
1377	GO_MICROTUBULE_ASSOCIATED_COMPLEX	-0.119709	-0.00488807	-6.098	3.36988e-09	2.44585e-08	10.0924
1378	GO_POSITIVE_REGULATION_OF_AMYLOID_BETA_CLEARANCE	0.224867	-0.00696943	6.09744	3.38039e-09	2.4517e-08	10.0894
1379	GO_NEGATIVE_REGULATION_OF_VASCULAR_ENDOTHELIAL_CELL_PROLIFERATION	0.323163	0.0154344	6.09335	3.45797e-09	2.50615e-08	10.0673
1380	GO_NEGATIVE_REGULATION_OF_DEFENSE_RESPONSE_TO_BACTERIUM	0.276885	0.0399293	6.09216	3.4808e-09	2.52087e-08	10.0609
1381	GO_SPERM_PLASMA_MEMBRANE	0.346673	0.0215141	6.08354	3.65132e-09	2.64244e-08	10.0143
1382	GO_NEGATIVE_REGULATION_OF_LIPID_CATABOLIC_PROCESS	0.146472	0.00543488	6.08051	3.71312e-09	2.68522e-08	9.9979
1383	GO_EXTRINSIC_APOPTOTIC_SIGNALING_PATHWAY_VIA_DEATH_DOMAIN_RECEPTORS	0.130796	0.00509758	6.07388	3.85185e-09	2.78353e-08	9.96216
1384	GO_APOPTOTIC_PROCESS_INVOLVED_IN_MORPHOGENESIS	0.170574	0.0151656	6.07356	3.85886e-09	2.78658e-08	9.96039
1385	GO_AMMONIUM_TRANSPORT	0.112885	0.0157195	6.07089	3.9162e-09	2.82595e-08	9.94602
1386	GO_NUCLEOSIDE_DIPHOSPHATASE_ACTIVITY	-0.194272	-0.0139887	-6.0657	4.03039e-09	2.90625e-08	9.91802
1387	GO_POSITIVE_REGULATION_OF_ARACHIDONIC_ACID_SECRETION	-0.253024	-0.0266217	-6.06105	4.13515e-09	2.97963e-08	9.89302
1388	GO_POSITIVE_CHEMOTAXIS	0.157668	0.0110593	6.06	4.15934e-09	2.9949e-08	9.88734
1389	GO_BONE_CELL_DEVELOPMENT	0.170516	0.0138329	6.05682	4.23311e-09	3.04583e-08	9.87021
1390	GO_O_ACYLTRANSFERASE_ACTIVITY	-0.125539	-0.0086089	-6.05335	4.31488e-09	3.10243e-08	9.85157
1391	GO_REGULATION_OF_TRANSMISSION_OF_NERVE_IMPULSE	0.206371	0.0363609	6.04993	4.39715e-09	3.1593e-08	9.83317
1392	GO_POSITIVE_REGULATION_OF_NLRP3_INFLAMMASOME_COMPLEX_ASSEMBLY	0.224886	0.018208	6.04863	4.42894e-09	3.17986e-08	9.82615
1393	GO_METALLOEXOPEPTIDASE_ACTIVITY	0.123329	0.00682211	6.04782	4.44863e-09	3.1917e-08	9.82183
1394	GO_NITRIC_OXIDE_SYNTHASE_BIOSYNTHETIC_PROCESS	0.20383	0.0141874	6.04373	4.55025e-09	3.26226e-08	9.79983
1395	GO_ANTIMICROBIAL_HUMORAL_RESPONSE	0.201956	0.00744407	6.03365	4.81019e-09	3.44615e-08	9.74572
1396	GO_REGULATION_OF_DEFENSE_RESPONSE_TO_BACTERIUM	0.195662	0.0133032	6.03132	4.8724e-09	3.48822e-08	9.7332
1397	GO_GALACTOSE_BINDING	0.258002	0.000785494	6.02992	4.91004e-09	3.51265e-08	9.7257
1398	GO_QUATERNARY_AMMONIUM_GROUP_BINDING	0.161359	0.0025067	6.02712	4.98637e-09	3.5647e-08	9.71068
1399	GO_EXTRACELLULAR_MATRIX_CONSTITUENT_SECRETION	0.225907	0.0185265	6.01832	5.23349e-09	3.73869e-08	9.66357
1400	GO_ENTRY_INTO_OTHER_ORGANISM_INVOLVED_IN_SYMBIOTIC_INTERACTION	0.146812	0.00906773	6.01297	5.3897e-09	3.84753e-08	9.63492
1401	GO_BLEB	0.237081	-0.0101595	6.01144	5.43536e-09	3.87735e-08	9.62671
1402	GO_POSITIVE_REGULATION_OF_RESPIRATORY_BURST	0.301694	-0.00447827	6.00882	5.51419e-09	3.93078e-08	9.61269
1403	GO_NEGATIVE_REGULATION_OF_CELL_MOTILITY	0.122857	0.00733151	6.0076	5.55113e-09	3.95429e-08	9.60618
1404	GO_CATALYTIC_ACTIVITY_ACTING_ON_A_RRNA	-0.181697	-0.0171615	-6.00033	5.77715e-09	4.11236e-08	9.56732
1405	GO_REGULATION_OF_LIPOPROTEIN_LIPASE_ACTIVITY	0.190709	-0.00379613	5.99994	5.7894e-09	4.11814e-08	9.56526
1406	GO_POSITIVE_REGULATION_OF_PROTEIN_TYROSINE_KINASE_ACTIVITY	0.141074	0.0164265	5.99595	5.9177e-09	4.20641e-08	9.54391
1407	GO_POSITIVE_REGULATION_OF_SYNAPTIC_VESICLE_TRANSPORT	-0.207822	0.0143943	-5.99448	5.96542e-09	4.23732e-08	9.53609
1408	GO_ASTER	-0.228384	0.0147216	-5.99334	6.00292e-09	4.26092e-08	9.52999
1409	GO_POSITIVE_REGULATION_OF_CELL_PROLIFERATION_IN_BONE_MARROW	0.233095	0.0175979	5.98776	6.18943e-09	4.39019e-08	9.5002
1410	GO_MICROTUBULE_CYTOSKELETON_ORGANIZATION	-0.118031	-0.00526192	-5.98697	6.21623e-09	4.40607e-08	9.49599
1411	GO_POSITIVE_REGULATION_OF_BEHAVIOR	0.192535	0.00791496	5.98487	6.28788e-09	4.45369e-08	9.48483
1412	GO_REGULATION_OF_CELLULAR_COMPONENT_MOVEMENT	0.114506	0.00767107	5.9794	6.479e-09	4.58581e-08	9.45568
1413	GO_S_ADENOSYLMETHIONINE_DEPENDENT_METHYLTRANSFERASE_ACTIVITY	-0.137867	-0.0101853	-5.97723	6.55661e-09	4.63745e-08	9.44409
1414	GO_FIBRINOGEN_COMPLEX	0.300289	-0.00611348	5.97315	6.70446e-09	4.73867e-08	9.42238
1415	GO_RETINA_HOMEOSTASIS	0.113458	0.0181096	5.97012	6.81653e-09	4.81447e-08	9.40624
1416	GO_METANEPHRIC_MESENCHYMAL_CELL_DIFFERENTIATION	0.302575	0.0150298	5.96711	6.9294e-09	4.89073e-08	9.39025
1417	GO_AXONAL_TRANSPORT_OF_MITOCHONDRION	-0.18792	0.00498255	-5.96562	6.98624e-09	4.92737e-08	9.3823
1418	GO_REGULATION_OF_MACROPHAGE_DERIVED_FOAM_CELL_DIFFERENTIATION	0.175291	0.0197762	5.96184	7.13201e-09	5.02663e-08	9.36219
1419	GO_EXTRINSIC_COMPONENT_OF_MEMBRANE	0.0930217	0.00858266	5.95316	7.47809e-09	5.26684e-08	9.31607
1420	GO_NEGATIVE_REGULATION_BY_HOST_OF_VIRAL_TRANSCRIPTION	0.197881	-0.00127731	5.95202	7.52439e-09	5.29571e-08	9.31006
1421	GO_SPINDLE_LOCALIZATION	-0.175422	-0.0103193	-5.95105	7.56428e-09	5.32003e-08	9.30491
1422	GO_PHOSPHOLIPASE_ACTIVITY	0.113403	0.00192822	5.94991	7.61156e-09	5.34952e-08	9.29885
1423	GO_OXIDOREDUCTASE_ACTIVITY_ACTING_ON_THE_CH_NH2_GROUP_OF_DONORS_OXYGEN_AS_ACCEPTOR	0.190593	0.0227665	5.94344	7.8847e-09	5.53759e-08	9.26453
1424	GO_VASODILATION	0.169647	0.0140718	5.94014	8.02803e-09	5.63429e-08	9.247
1425	GO_ENDOPEPTIDASE_REGULATOR_ACTIVITY	0.151582	0.00747036	5.93546	8.23494e-09	5.77545e-08	9.22223
1426	GO_POSITIVE_REGULATION_OF_PHOSPHATIDYLINOSITOL_BIOSYNTHETIC_PROCESS	0.28026	0.0400077	5.93522	8.24569e-09	5.77893e-08	9.22096
1427	GO_MYELOID_CELL_APOPTOTIC_PROCESS	0.161135	0.00279449	5.93188	8.39706e-09	5.88089e-08	9.20326
1428	GO_RNA_IMPORT_INTO_MITOCHONDRION	-0.263056	-0.0247833	-5.92978	8.49339e-09	5.94418e-08	9.19215
1429	GO_CELLULAR_RESPONSE_TO_GROWTH_HORMONE_STIMULUS	0.188983	0.0161656	5.92479	8.72693e-09	6.10335e-08	9.16576
1430	GO_POSITIVE_REGULATION_OF_INTERLEUKIN_23_PRODUCTION	0.303008	0.0270531	5.92054	8.9309e-09	6.24163e-08	9.14327
1431	GO_CHROMOSOME_ORGANIZATION_INVOLVED_IN_MEIOTIC_CELL_CYCLE	-0.167785	-0.00785377	-5.91948	8.9827e-09	6.27344e-08	9.13764
1432	GO_CIRCADIAN_SLEEP_WAKE_CYCLE	0.189932	0.0159042	5.91716	9.0963e-09	6.34834e-08	9.12542
1433	GO_ESTABLISHMENT_OF_MITOCHONDRION_LOCALIZATION	-0.140112	-0.0119348	-5.91582	9.16271e-09	6.39022e-08	9.11834
1434	GO_POSITIVE_REGULATION_OF_TRANSFORMING_GROWTH_FACTOR_BETA_PRODUCTION	0.166096	0.0106459	5.91213	9.34846e-09	6.51522e-08	9.09881
1435	GO_PHOSPHATIDYLCHOLINE_STEROL_O_ACYLTRANSFERASE_ACTIVATOR_ACTIVITY	0.360294	0.0120142	5.90946	9.48473e-09	6.60558e-08	9.08472
1436	GO_INTERLEUKIN_23_PRODUCTION	0.280518	0.0277748	5.90434	9.75162e-09	6.78672e-08	9.05772
1437	GO_MANNOSYLATION	-0.154943	-0.0117365	-5.90358	9.792e-09	6.80545e-08	9.0537
1438	GO_CELLULAR_RESPONSE_TO_EXOGENOUS_DSRNA	0.191915	-0.000119376	5.90358	9.79216e-09	6.80545e-08	9.05369
1439	GO_POSITIVE_REGULATION_OF_MUSCLE_ADAPTATION	0.229467	0.0221907	5.90114	9.92219e-09	6.89103e-08	9.04085
1440	GO_MEMBRANE_TO_MEMBRANE_DOCKING	0.271912	-0.000689176	5.89886	1.00455e-08	6.97179e-08	9.02884
1441	GO_POSITIVE_REGULATION_OF_SYNAPTIC_TRANSMISSION_GLUTAMATERGIC	0.173868	0.00991081	5.8914	1.04597e-08	7.25423e-08	8.98952
1442	GO_STRESS_GRANULE_ASSEMBLY	-0.165197	-0.00818135	-5.89012	1.05328e-08	7.29988e-08	8.98274
1443	GO_REGULATION_OF_TOLL_LIKE_RECEPTOR_4_SIGNALING_PATHWAY	0.186383	0.00829903	5.87903	1.11836e-08	7.74551e-08	8.92442
1444	GO_OSTEOCLAST_DEVELOPMENT	0.202232	0.0110504	5.87879	1.11981e-08	7.75018e-08	8.92316
1445	GO_STRAND_INVASION	-0.277193	-0.01664	-5.87365	1.15135e-08	7.963e-08	8.89614
1446	GO_MYELOID_CELL_HOMEOSTASIS	0.103263	0.000940201	5.86955	1.17711e-08	8.13548e-08	8.87462
1447	GO_ENDOTHELIAL_CELL_MATRIX_ADHESION	0.289214	0.0129752	5.8666	1.19604e-08	8.26064e-08	8.85909
1448	GO_POSITIVE_REGULATION_OF_TYPE_I_INTERFERON_PRODUCTION	0.141755	-0.00324786	5.8658	1.20116e-08	8.29025e-08	8.85494
1449	GO_ENDOSOMAL_PART	0.105072	-0.000734913	5.85496	1.27347e-08	8.78325e-08	8.79808
1450	GO_TISSUE_REMODELING	0.136346	0.00861251	5.8497	1.31007e-08	9.02947e-08	8.77052
1451	GO_SYNAPSIS	-0.163368	-0.00677456	-5.84864	1.31755e-08	9.07476e-08	8.76498
1452	GO_POLYSACCHARIDE_DIGESTION	0.321832	0.0356776	5.83829	1.39301e-08	9.58789e-08	8.71082
1453	GO_POSITIVE_REGULATION_OF_CELL_DEATH	0.0912696	3.63895e-05	5.83368	1.428e-08	9.82191e-08	8.6867
1454	GO_REGULATION_OF_FC_GAMMA_RECEPTOR_SIGNALING_PATHWAY_INVOLVED_IN_PHAGOCYTOSIS	0.25203	0.00976471	5.83291	1.43389e-08	9.85562e-08	8.6827
1455	GO_MICROTUBULE_BASED_MOVEMENT	-0.111333	-0.00590675	-5.83168	1.4434e-08	9.9142e-08	8.67627
1456	GO_REGULATION_OF_APOPTOTIC_PROCESS_INVOLVED_IN_MORPHOGENESIS	0.205439	0.0233475	5.82967	1.45907e-08	1.00081e-07	8.66577
1457	GO_REGULATION_OF_APOPTOTIC_PROCESS_INVOLVED_IN_DEVELOPMENT	0.205439	0.0233475	5.82967	1.45907e-08	1.00081e-07	8.66577
1458	GO_NEGATIVE_REGULATION_OF_CELLULAR_AMINE_METABOLIC_PROCESS	0.267685	0.0234512	5.82903	1.46413e-08	1.00359e-07	8.6624
1459	GO_OUTWARD_RECTIFIER_POTASSIUM_CHANNEL_ACTIVITY	0.215562	0.0416042	5.82287	1.5133e-08	1.03658e-07	8.63028
1460	GO_MANNOSYLTRANSFERASE_ACTIVITY	-0.15629	-0.0109029	-5.82265	1.51512e-08	1.03711e-07	8.62912
1461	GO_MUCOPOLYSACCHARIDE_METABOLIC_PROCESS	0.190188	0.025606	5.82137	1.52559e-08	1.04357e-07	8.62242
1462	GO_PEPTIDASE_REGULATOR_ACTIVITY	0.140006	0.00788626	5.82117	1.52723e-08	1.04397e-07	8.62137
1463	GO_LEUKOTRIENE_BIOSYNTHETIC_PROCESS	0.237735	0.000596015	5.81973	1.53902e-08	1.05131e-07	8.6139
1464	GO_RESPONSE_TO_ATP	0.137309	0.0116996	5.81604	1.56981e-08	1.07162e-07	8.59463
1465	GO_MICROTUBULE_MOTOR_ACTIVITY	-0.133531	-0.00541164	-5.81226	1.60193e-08	1.09279e-07	8.57494
1466	GO_MICROTUBULE_POLYMERIZATION	-0.120573	-0.002804	-5.81141	1.6092e-08	1.097e-07	8.57054
1467	GO_POSITIVE_REGULATION_OF_ION_TRANSMEMBRANE_TRANSPORT	0.0936283	0.00954013	5.81028	1.61902e-08	1.10294e-07	8.56463
1468	GO_MICROGLIA_DIFFERENTIATION	0.272781	0.00176674	5.80942	1.62647e-08	1.10726e-07	8.56017
1469	GO_METAL_ION_TRANSPORT	0.0826004	0.0112867	5.80567	1.65951e-08	1.12899e-07	8.54061
1470	GO_TYPE_I_INTERFERON_SECRETION	0.221462	0.00159241	5.80453	1.66969e-08	1.13514e-07	8.53467
1471	GO_NEGATIVE_REGULATION_OF_APOPTOTIC_PROCESS_IN_BONE_MARROW_CELL	0.239112	0.0141702	5.80308	1.6827e-08	1.1429e-07	8.52712
1472	GO_REGULATION_OF_HYDROLASE_ACTIVITY	0.083383	0.00370659	5.803	1.68339e-08	1.1429e-07	8.52672
1473	GO_MULTICELLULAR_ORGANISMAL_HOMEOSTASIS	0.0874648	0.00986718	5.79703	1.73804e-08	1.1792e-07	8.49566
1474	GO_COP9_SIGNALOSOME_ASSEMBLY	0.233362	0.00576248	5.79419	1.76466e-08	1.19644e-07	8.48089
1475	GO_HISTAMINE_TRANSPORT	0.221942	0.0114578	5.78989	1.80563e-08	1.22339e-07	8.45858
1476	GO_POSITIVE_REGULATION_OF_URINE_VOLUME	0.191563	0.0190608	5.78681	1.83561e-08	1.24286e-07	8.44257
1477	GO_INOSITOL_PHOSPHATE_BIOSYNTHETIC_PROCESS	0.128695	0.0190046	5.78519	1.85158e-08	1.25282e-07	8.43415
1478	GO_SODIUM_INDEPENDENT_ORGANIC_ANION_TRANSMEMBRANE_TRANSPORTER_ACTIVITY	0.241516	0.0208541	5.77787	1.92537e-08	1.30187e-07	8.39617
1479	GO_PHOSPHOLIPASE_D_ACTIVITY	0.277188	0.0158544	5.77092	1.99808e-08	1.35012e-07	8.36014
1480	GO_MYELOID_CELL_DEVELOPMENT	0.134954	0.00292611	5.76656	2.045e-08	1.38089e-07	8.33758
1481	GO_DNA_RECOMBINASE_MEDIATOR_COMPLEX	-0.248548	-0.0134339	-5.76511	2.0609e-08	1.39069e-07	8.33006
1482	GO_NEGATIVE_REGULATION_OF_AMYLOID_PRECURSOR_PROTEIN_BIOSYNTHETIC_PROCESS	0.209379	-0.0103014	5.76281	2.08626e-08	1.40685e-07	8.31817
1483	GO_RESPIRATORY_BURST_INVOLVED_IN_INFLAMMATORY_RESPONSE	0.257133	-0.0169275	5.76052	2.1119e-08	1.42318e-07	8.3063
1484	GO_NUCLEOSIDE_CATABOLIC_PROCESS	0.178716	-0.00345401	5.75714	2.15022e-08	1.44803e-07	8.28882
1485	GO_WHOLE_MEMBRANE	0.0924658	0.00104127	5.75519	2.17262e-08	1.46213e-07	8.27875
1486	GO_SLEEP	0.158676	0.0127311	5.74369	2.30952e-08	1.55321e-07	8.21937
1487	GO_MITOCHONDRION_LOCALIZATION	-0.116866	-0.00634015	-5.74176	2.33339e-08	1.56821e-07	8.20938
1488	GO_REGULATION_OF_DENDRITIC_SPINE_MORPHOGENESIS	-0.145686	-0.00662137	-5.74087	2.34445e-08	1.57458e-07	8.20479
1489	GO_POSITIVE_REGULATION_OF_FILOPODIUM_ASSEMBLY	0.141494	0.00235687	5.74001	2.35519e-08	1.58073e-07	8.20035
1490	GO_REGULATION_OF_MAPK_CASCADE	0.095077	0.00572514	5.7368	2.39564e-08	1.60597e-07	8.1838
1491	GO_MYOTUBE_DIFFERENTIATION	0.114191	0.0150847	5.73677	2.39601e-08	1.60597e-07	8.18365
1492	GO_RESPONSE_TO_WOUNDING	0.113406	0.00742971	5.73557	2.41134e-08	1.61516e-07	8.17746
1493	GO_NEGATIVE_REGULATION_OF_BONE_MINERALIZATION	0.209191	-3.20198e-05	5.73232	2.45322e-08	1.64211e-07	8.16073
1494	GO_VACUOLAR_LUMEN	0.129446	-0.00532697	5.72771	2.51394e-08	1.68163e-07	8.13697
1495	GO_NEGATIVE_REGULATION_OF_MYOSIN_LIGHT_CHAIN_PHOSPHATASE_ACTIVITY	0.23701	0.00458642	5.72309	2.5762e-08	1.72213e-07	8.1132
1496	GO_NEGATIVE_REGULATION_OF_MACROPHAGE_DIFFERENTIATION	0.243166	0.00998302	5.72268	2.58186e-08	1.72475e-07	8.11107
1497	GO_APOPTOTIC_PROCESS_INVOLVED_IN_DEVELOPMENT	0.151058	0.0106898	5.72072	2.6088e-08	1.74159e-07	8.10099
1498	GO_LYSOPHOSPHOLIPID_ACYLTRANSFERASE_ACTIVITY	-0.165449	-0.0094081	-5.71912	2.63099e-08	1.75522e-07	8.09276
1499	GO_WNT_ACTIVATED_RECEPTOR_ACTIVITY	-0.177197	-0.00446241	-5.71369	2.70778e-08	1.80469e-07	8.06482
1500	GO_REGULATION_OF_NUCLEOTIDE_BINDING_OLIGOMERIZATION_DOMAIN_CONTAINING_SIGNALING_PATHWAY	0.226438	0.00411285	5.71362	2.70876e-08	1.80469e-07	8.06446
1501	GO_PLATELET_DEGRANULATION	0.138174	-0.00145453	5.71337	2.71226e-08	1.80583e-07	8.06321
1502	GO_HIGH_DENSITY_LIPOPROTEIN_PARTICLE_REMODELING	0.216412	-0.00346655	5.70915	2.77355e-08	1.8454e-07	8.0415
1503	GO_MICROTUBULE_POLYMERIZATION_OR_DEPOLYMERIZATION	-0.113087	-0.00132749	-5.70858	2.78198e-08	1.84977e-07	8.03856
1504	GO_RESPONSE_TO_NITRIC_OXIDE	0.150827	0.00447519	5.7045	2.84259e-08	1.88882e-07	8.01762
1505	GO_NEGATIVE_REGULATION_OF_VIRAL_ENTRY_INTO_HOST_CELL	0.172294	0.0156532	5.70281	2.86813e-08	1.90452e-07	8.00893
1506	GO_PROTEIN_LIPID_COMPLEX_SUBUNIT_ORGANIZATION	0.151704	-0.00829087	5.70018	2.90813e-08	1.92866e-07	7.99548
1507	GO_S_ACYLTRANSFERASE_ACTIVITY	-0.152973	-0.0127937	-5.70017	2.90835e-08	1.92866e-07	7.99541
1508	GO_NAD_P_H_OXIDASE_ACTIVITY	0.21279	0.00603133	5.6951	2.98728e-08	1.97969e-07	7.9694
1509	GO_ADENOSINE_RECEPTOR_SIGNALING_PATHWAY	0.197621	0.0174753	5.69421	3.00136e-08	1.98731e-07	7.96483
1510	GO_STEROL_BIOSYNTHETIC_PROCESS	-0.160676	-0.00619735	-5.69412	3.00275e-08	1.98731e-07	7.96438
1511	GO_ASTROCYTE_ACTIVATION	0.190848	0.0116839	5.69257	3.02735e-08	2.00226e-07	7.95646
1512	GO_NEGATIVE_REGULATION_OF_RESPIRATORY_BURST	0.26253	-0.00867473	5.68828	3.09665e-08	2.04674e-07	7.93448
1513	GO_MOTOR_ACTIVITY	-0.105048	-0.00171643	-5.68407	3.1662e-08	2.09133e-07	7.91291
1514	GO_REGULATION_OF_RESTING_MEMBRANE_POTENTIAL	0.223397	0.0209205	5.66729	3.45869e-08	2.28301e-07	7.82711
1515	GO_PROTEIN_AUTO_ADP_RIBOSYLATION	0.196841	-0.000919252	5.65568	3.67624e-08	2.42501e-07	7.76788
1516	GO_MEMBRANE_PROTEIN_COMPLEX	0.0622823	-0.00240446	5.6547	3.69514e-08	2.43586e-07	7.7629
1517	GO_VACUOLAR_PART	0.10155	-0.00495816	5.65099	3.76778e-08	2.48211e-07	7.744
1518	GO_POSITIVE_REGULATION_OF_INTERLEUKIN_6_BIOSYNTHETIC_PROCESS	0.206009	0.0164445	5.64872	3.81296e-08	2.51022e-07	7.73243
1519	GO_PEPTIDASE_ACTIVATOR_ACTIVITY	0.138656	-0.00117582	5.6475	3.83739e-08	2.52464e-07	7.72623
1520	GO_NEGATIVE_REGULATION_OF_PROTEIN_AUTOPHOSPHORYLATION	0.182273	0.0169015	5.64718	3.84392e-08	2.52727e-07	7.72458
1521	GO_ZYMOGEN_INHIBITION	0.201497	-0.00513956	5.64004	3.99051e-08	2.62193e-07	7.68825
1522	GO_TRANSMEMBRANE_RECEPTOR_PROTEIN_PHOSPHATASE_ACTIVITY	0.1613	0.0251006	5.63068	4.19091e-08	2.75178e-07	7.64069
1523	GO_RESPONSE_TO_FUNGUS	0.19105	0.0129628	5.63051	4.19466e-08	2.75244e-07	7.63982
1524	GO_CATECHOLAMINE_BIOSYNTHETIC_PROCESS	0.175732	0.0250413	5.63024	4.20064e-08	2.75455e-07	7.63844
1525	GO_MEMBRANE_DISRUPTION_IN_OTHER_ORGANISM	0.299439	-0.00295994	5.62071	4.41528e-08	2.8934e-07	7.59007
1526	GO_VIRION_ATTACHMENT_TO_HOST_CELL	0.242748	0.0172002	5.61809	4.47615e-08	2.93136e-07	7.57678
1527	GO_RRNA_METHYLATION	-0.162787	-0.0187503	-5.60404	4.81672e-08	3.15186e-07	7.50562
1528	GO_POSITIVE_REGULATION_OF_GASTRO_INTESTINAL_SYSTEM_SMOOTH_MUSCLE_CONTRACTION	0.264548	0.0256453	5.60395	4.81916e-08	3.15186e-07	7.50512
1529	GO_PHOTOTRANSDUCTION_VISIBLE_LIGHT	-0.127231	0.00238888	-5.60116	4.88973e-08	3.19593e-07	7.49102
1530	GO_DIPEPTIDYL_PEPTIDASE_ACTIVITY	0.189837	0.00431143	5.59943	4.93398e-08	3.22274e-07	7.48227
1531	GO_RESPONSE_TO_MURAMYL_DIPEPTIDE	0.179692	0.011857	5.59865	4.95411e-08	3.23377e-07	7.47833
1532	GO_POSITIVE_REGULATION_OF_ISOTYPE_SWITCHING	0.156218	-0.0065513	5.59839	4.96073e-08	3.23598e-07	7.47703
1533	GO_NEGATIVE_REGULATION_OF_CELLULAR_EXTRAVASATION	0.213458	0.000935936	5.59799	4.97114e-08	3.24065e-07	7.475
1534	GO_NEGATIVE_REGULATION_OF_RESPONSE_TO_STIMULUS	0.0832667	0.00309344	5.59076	5.16181e-08	3.36275e-07	7.43847
1535	GO_MEIOTIC_CELL_CYCLE_PROCESS	-0.128131	-0.000752494	-5.5878	5.24194e-08	3.41273e-07	7.42353
1536	GO_LIPASE_ACTIVITY	0.103661	0.00332104	5.58426	5.33935e-08	3.47388e-07	7.40566
1537	GO_REGULATION_OF_VESICLE_MEDIATED_TRANSPORT	0.0968933	0.00440129	5.58147	5.4176e-08	3.5225e-07	7.39155
1538	GO_ESTABLISHMENT_OR_MAINTENANCE_OF_TRANSMEMBRANE_ELECTROCHEMICAL_GRADIENT	0.201014	0.00711404	5.57778	5.5225e-08	3.58836e-07	7.37295
1539	GO_RNA_METHYLTRANSFERASE_ACTIVITY	-0.149116	-0.0123559	-5.57677	5.5514e-08	3.6048e-07	7.36788
1540	GO_REGULATION_OF_NUCLEOTIDE_BINDING_OLIGOMERIZATION_DOMAIN_CONTAINING_2_SIGNALING_PATHWAY	0.248416	0.00813599	5.57008	5.74765e-08	3.72981e-07	7.33418
1541	GO_ACTIN_CYTOSKELETON_REORGANIZATION	0.114284	0.00232916	5.56668	5.85003e-08	3.79378e-07	7.31705
1542	GO_REGULATION_OF_ERYTHROCYTE_DIFFERENTIATION	0.128853	0.00562894	5.56398	5.9325e-08	3.84477e-07	7.30347
1543	GO_CDP_DIACYLGLYCEROL_BIOSYNTHETIC_PROCESS	-0.171412	-0.00417964	-5.55984	6.06136e-08	3.92573e-07	7.28263
1544	GO_PROTEIN_POLY_ADP_RIBOSYLATION	0.216334	0.00318348	5.55934	6.07713e-08	3.9334e-07	7.28011
1545	GO_RENAL_SYSTEM_PROCESS	0.115888	0.0128662	5.55511	6.21178e-08	4.01795e-07	7.25885
1546	GO_REGULATION_OF_RELAXATION_OF_MUSCLE	0.206408	0.0178891	5.54859	6.42502e-08	4.15318e-07	7.22612
1547	GO_PROTEIN_TRIMERIZATION	0.117963	-0.00243176	5.54686	6.48287e-08	4.18786e-07	7.21742
1548	GO_ENDOPEPTIDASE_ACTIVITY	0.0884359	0.00565762	5.54461	6.55884e-08	4.2342e-07	7.20613
1549	GO_REGULATION_OF_FILOPODIUM_ASSEMBLY	0.122923	0.00150054	5.54238	6.63472e-08	4.28042e-07	7.19497
1550	GO_CHYLOMICRON_ASSEMBLY	0.241575	-0.00116618	5.53954	6.73303e-08	4.34105e-07	7.1807
1551	GO_REGULATION_OF_TISSUE_REMODELING	0.129342	0.0155732	5.53916	6.74605e-08	4.34663e-07	7.17883
1552	GO_CHEMOKINE_C_C_MOTIF_LIGAND_5_PRODUCTION	0.184712	-0.000778132	5.53586	6.86212e-08	4.41782e-07	7.16229
1553	GO_POSITIVE_REGULATION_OF_VASOCONSTRICTION	0.185529	0.0147355	5.53577	6.86539e-08	4.41782e-07	7.16183
1554	GO_EXPORT_ACROSS_PLASMA_MEMBRANE	0.153551	0.0212291	5.52861	7.12407e-08	4.58133e-07	7.12596
1555	GO_FIBROBLAST_GROWTH_FACTOR_PRODUCTION	0.210241	0.0091764	5.52273	7.34357e-08	4.71945e-07	7.09654
1556	GO_TOLL_LIKE_RECEPTOR_BINDING	0.247357	0.0313757	5.52194	7.37339e-08	4.73557e-07	7.09261
1557	GO_REGULATION_OF_PLASMA_LIPOPROTEIN_PARTICLE_LEVELS	0.114701	-0.00231925	5.52157	7.38756e-08	4.74162e-07	7.09075
1558	GO_DYNEIN_COMPLEX	-0.139065	-0.0122689	-5.52048	7.42927e-08	4.76533e-07	7.08529
1559	GO_OXIDOREDUCTASE_ACTIVITY_ACTING_ON_PAIRED_DONORS_WITH_INCORPORATION_OR_REDUCTION_OF_MOLECULAR_OXYGEN_REDUCED_ASCORBATE_AS_ONE_DONOR_AND_INCORPORATION_OF_ONE_ATOM_OF_OXYGEN	0.289405	0.0475411	5.51085	7.80704e-08	5.00442e-07	7.0372
1560	GO_RESPONSE_TO_OXYGEN_CONTAINING_COMPOUND	0.079871	0.00410994	5.50751	7.9427e-08	5.08811e-07	7.0205
1561	GO_MONOCYTE_CHEMOTACTIC_PROTEIN_1_PRODUCTION	0.142277	-0.000525935	5.50715	7.95715e-08	5.09411e-07	7.01874
1562	GO_SPECIFIC_GRANULE_LUMEN	0.141	0.00637611	5.50618	7.99694e-08	5.1163e-07	7.0139
1563	GO_ENVELOPE	-0.0947472	-0.0142937	-5.50547	8.02622e-08	5.1302e-07	7.01036
1564	GO_EARLY_ENDOSOME_MEMBRANE	0.116722	0.00314852	5.50541	8.02895e-08	5.1302e-07	7.01003
1565	GO_CHYLOMICRON_REMODELING	0.287753	0.0158016	5.50524	8.03566e-08	5.13121e-07	7.00922
1566	GO_REGULATION_OF_SYMBIOSIS_ENCOMPASSING_MUTUALISM_THROUGH_PARASITISM	0.107808	-0.000393001	5.50463	8.06124e-08	5.14191e-07	7.00614
1567	GO_VESICLE_LUMEN	0.118728	-0.00504128	5.50459	8.06271e-08	5.14191e-07	7.00596
1568	GO_TRANSFERASE_ACTIVITY_TRANSFERRING_ACYL_GROUPS_ACYL_GROUPS_CONVERTED_INTO_ALKYL_ON_TRANSFER	-0.253462	-0.00172654	-5.50081	8.22099e-08	5.2395e-07	6.98711
1569	GO_BONE_REMODELING	0.128123	0.0134668	5.49631	8.41362e-08	5.35678e-07	6.96466
1570	GO_PROTEIN_LIPID_COMPLEX_ASSEMBLY	0.152929	-0.0167215	5.49626	8.41572e-08	5.35678e-07	6.96442
1571	GO_NEGATIVE_REGULATION_OF_TROPHOBLAST_CELL_MIGRATION	0.269119	0.00721511	5.49581	8.43527e-08	5.3658e-07	6.96217
1572	GO_CYSTEINE_TYPE_ENDOPEPTIDASE_ACTIVITY	0.108857	0.000802229	5.4908	8.65489e-08	5.502e-07	6.93726
1573	GO_NUCLEOSIDE_BISPHOSPHATE_BIOSYNTHETIC_PROCESS	-0.114583	-0.00589207	-5.48663	8.84207e-08	5.61741e-07	6.91652
1574	GO_NEGATIVE_REGULATION_OF_SMOOTH_MUSCLE_CELL_CHEMOTAXIS	0.248531	-0.00769677	5.48385	8.96908e-08	5.69448e-07	6.90269
1575	GO_PROLINE_BIOSYNTHETIC_PROCESS	-0.253071	-0.0236943	-5.48364	8.97876e-08	5.69701e-07	6.90165
1576	GO_NEGATIVE_REGULATION_OF_PEPTIDASE_ACTIVITY	0.115031	0.00667688	5.48212	9.04912e-08	5.73801e-07	6.89408
1577	GO_JUN_KINASE_BINDING	-0.187634	-0.0106459	-5.4725	9.50655e-08	6.02423e-07	6.84629
1578	GO_POSITIVE_REGULATION_OF_BLOOD_VESSEL_ENDOTHELIAL_CELL_PROLIFERATION_INVOLVED_IN_SPROUTING_ANGIOGENESIS	0.227316	0.000696899	5.46811	9.72257e-08	6.15722e-07	6.82452
1579	GO_CELLULAR_RESPONSE_TO_MECHANICAL_STIMULUS	0.140091	0.0122693	5.46711	9.77244e-08	6.18488e-07	6.81956
1580	GO_NEGATIVE_REGULATION_OF_EPITHELIAL_CELL_DIFFERENTIATION_INVOLVED_IN_KIDNEY_DEVELOPMENT	0.219049	-0.00434125	5.4661	9.82346e-08	6.21323e-07	6.81451
1581	GO_POSITIVE_REGULATION_OF_GTPASE_ACTIVITY	0.106547	0.00381099	5.46323	9.96864e-08	6.30106e-07	6.8003
1582	GO_AMINO_SUGAR_CATABOLIC_PROCESS	0.214645	0.00888492	5.46032	1.01181e-07	6.39152e-07	6.78587
1583	GO_ORGANELLE_ASSEMBLY	-0.0888078	-0.00770094	-5.45492	1.04012e-07	6.56619e-07	6.75913
1584	GO_REGULATION_OF_GROWTH_RATE	0.231096	0.0129585	5.45455	1.04212e-07	6.57462e-07	6.75728
1585	GO_REGULATION_OF_CYCLASE_ACTIVITY	0.124073	0.015262	5.45423	1.04378e-07	6.58097e-07	6.75573
1586	GO_WOUND_HEALING	0.114504	0.00761469	5.45394	1.04537e-07	6.58682e-07	6.75426
1587	GO_SIGNAL_COMPLEX_ASSEMBLY	0.213936	0.00916951	5.45365	1.04689e-07	6.59227e-07	6.75285
1588	GO_POSITIVE_REGULATION_OF_ODONTOGENESIS	0.240877	0.0186177	5.45298	1.05046e-07	6.61058e-07	6.74955
1589	GO_BLOOD_VESSEL_REMODELING	0.149882	0.00404934	5.4521	1.0552e-07	6.6362e-07	6.74519
1590	GO_N_ACYLPHOSPHATIDYLETHANOLAMINE_SPECIFIC_PHOSPHOLIPASE_D_ACTIVITY	0.244173	0.0136196	5.45037	1.0646e-07	6.69113e-07	6.73659
1591	GO_SODIUM_ION_EXPORT_ACROSS_PLASMA_MEMBRANE	0.197896	0.0160543	5.44922	1.07085e-07	6.72618e-07	6.73092
1592	GO_EQUILIBRIOCEPTION	0.255861	0.0284173	5.44905	1.07179e-07	6.72785e-07	6.73007
1593	GO_PROTEIN_MANNOSYLATION	-0.165465	-0.0149781	-5.44786	1.0783e-07	6.76443e-07	6.72421
1594	GO_POSITIVE_REGULATION_OF_REACTIVE_OXYGEN_SPECIES_METABOLIC_PROCESS	0.143626	0.0115048	5.44766	1.07943e-07	6.76727e-07	6.7232
1595	GO_CELLULAR_RESPONSE_TO_PURINE_CONTAINING_COMPOUND	0.18819	0.0416956	5.44744	1.08063e-07	6.77055e-07	6.72212
1596	GO_REGULATION_OF_UBIQUITIN_PROTEIN_LIGASE_ACTIVITY	-0.188437	-0.0190343	-5.44354	1.10235e-07	6.90232e-07	6.70284
1597	GO_INTRACELLULAR_PROTEIN_TRANSMEMBRANE_TRANSPORT	-0.130642	-0.0212214	-5.44205	1.11078e-07	6.9507e-07	6.69546
1598	GO_MICROTUBULE_ANCHORING	-0.159083	-0.00659461	-5.44088	1.11739e-07	6.98773e-07	6.68971
1599	GO_APOPTOTIC_PROCESS_IN_BONE_MARROW_CELL	0.211593	0.0102744	5.4373	1.13799e-07	7.10934e-07	6.67201
1600	GO_NEDD8_SPECIFIC_PROTEASE_ACTIVITY	-0.229156	-0.00900762	-5.43725	1.13826e-07	7.10934e-07	6.67178
1601	GO_REGULATION_OF_ION_TRANSMEMBRANE_TRANSPORT	0.086773	0.014013	5.43677	1.14105e-07	7.12232e-07	6.66941
1602	GO_CELLULAR_RESPONSE_TO_MURAMYL_DIPEPTIDE	0.20345	0.00520407	5.43656	1.14228e-07	7.12554e-07	6.66836
1603	GO_REGULATION_OF_MEMBRANE_LIPID_DISTRIBUTION	0.122352	0.0120292	5.43484	1.15235e-07	7.18204e-07	6.65987
1604	GO_MEMBRANE_ORGANIZATION	0.0786616	-0.000399692	5.43477	1.15278e-07	7.18204e-07	6.6595
1605	GO_NEUTROPHIL_DIFFERENTIATION	0.173629	0.00497138	5.43266	1.16523e-07	7.2551e-07	6.6491
1606	GO_JUXTAPARANODE_REGION_OF_AXON	0.238071	0.0242915	5.432	1.16915e-07	7.27497e-07	6.64584
1607	GO_CELLULAR_RESPONSE_TO_OXYGEN_CONTAINING_COMPOUND	0.0839486	0.00471917	5.42928	1.18544e-07	7.36859e-07	6.63244
1608	GO_REGULATION_OF_HETEROTYPIC_CELL_CELL_ADHESION	0.138936	0.00532634	5.42924	1.18567e-07	7.36859e-07	6.63225
1609	GO_PROTEIN_PHOSPHORYLATED_AMINO_ACID_BINDING	0.139957	-0.000331151	5.42712	1.19858e-07	7.44417e-07	6.62176
1610	GO_COPII_COATED_ER_TO_GOLGI_TRANSPORT_VESICLE	0.139047	-0.0101227	5.42664	1.20147e-07	7.45747e-07	6.61943
1611	GO_REGULATION_OF_KILLING_OF_CELLS_OF_OTHER_ORGANISM	0.20636	0.0256852	5.4137	1.28323e-07	7.95999e-07	6.55567
1612	GO_NEGATIVE_REGULATION_OF_CELLULAR_RESPONSE_TO_INSULIN_STIMULUS	0.124218	0.00614925	5.41274	1.2895e-07	7.99393e-07	6.55094
1613	GO_POSITIVE_REGULATION_OF_BLOOD_VESSEL_DIAMETER	0.136808	0.0110267	5.41084	1.302e-07	8.06643e-07	6.5416
1614	GO_ESTABLISHMENT_OF_MEIOTIC_SPINDLE_LOCALIZATION	-0.262783	-0.0020919	-5.40932	1.31205e-07	8.12365e-07	6.53415
1615	GO_CYTOPLASMIC_DYNEIN_COMPLEX	-0.166199	-0.0143419	-5.40744	1.32469e-07	8.19682e-07	6.52487
1616	GO_REGULATION_OF_GENERATION_OF_PRECURSOR_METABOLITES_AND_ENERGY	-0.0946337	-0.00570699	-5.39359	1.42105e-07	8.78764e-07	6.45687
1617	GO_POSITIVE_REGULATION_OF_CORTISOL_SECRETION	0.341991	-0.00496262	5.39052	1.44331e-07	8.91427e-07	6.44182
1618	GO_POSITIVE_REGULATION_OF_GLUCOCORTICOID_SECRETION	0.341991	-0.00496262	5.39052	1.44331e-07	8.91427e-07	6.44182
1619	GO_POSITIVE_REGULATION_OF_CORTICOSTEROID_HORMONE_SECRETION	0.278284	0.0110165	5.38819	1.46043e-07	9.01441e-07	6.4304
1620	GO_MOLECULAR_FUNCTION_REGULATOR	0.0670145	0.00301342	5.38782	1.46318e-07	9.02582e-07	6.42858
1621	GO_POSITIVE_REGULATION_OF_EPITHELIAL_CELL_PROLIFERATION_INVOLVED_IN_WOUND_HEALING	0.227722	0.0148274	5.38323	1.49758e-07	9.23233e-07	6.40608
1622	GO_NEGATIVE_REGULATION_OF_INTERLEUKIN_8_SECRETION	0.203039	0.0239604	5.38292	1.4999e-07	9.2409e-07	6.40458
1623	GO_POSITIVE_REGULATION_OF_UNSATURATED_FATTY_ACID_BIOSYNTHETIC_PROCESS	0.238423	0.0267795	5.38192	1.50752e-07	9.28157e-07	6.39968
1624	GO_IRES_DEPENDENT_VIRAL_TRANSLATIONAL_INITIATION	-0.214366	-0.0330834	-5.38181	1.50836e-07	9.28157e-07	6.39914
1625	GO_AMINE_CATABOLIC_PROCESS	0.148654	-0.00186788	5.37433	1.56649e-07	9.63334e-07	6.36253
1626	GO_RNA_METHYLATION	-0.13939	-0.0138916	-5.37235	1.5822e-07	9.72395e-07	6.35287
1627	GO_NEUROPEPTIDE_RECEPTOR_ACTIVITY	0.165586	0.0554921	5.37084	1.59431e-07	9.79236e-07	6.34549
1628	GO_MEIOTIC_CHROMOSOME_SEGREGATION	-0.155511	-0.00748196	-5.36713	1.62443e-07	9.97123e-07	6.32737
1629	GO_OTIC_VESICLE_FORMATION	-0.225306	-0.00153803	-5.36657	1.62906e-07	9.99351e-07	6.32461
1630	GO_REGULATION_OF_NAD_P_H_OXIDASE_ACTIVITY	0.218505	0.00149861	5.3649	1.64288e-07	1.00721e-06	6.31644
1631	GO_RESPONSE_TO_METHYLMERCURY	0.242436	0.0139353	5.35809	1.70025e-07	1.04174e-06	6.28321
1632	GO_ESTABLISHMENT_OF_MITOTIC_SPINDLE_LOCALIZATION	-0.166376	-0.00934179	-5.35764	1.70416e-07	1.04349e-06	6.28099
1633	GO_TERTIARY_GRANULE_LUMEN	0.151081	0.00282362	5.35617	1.71682e-07	1.05061e-06	6.27382
1634	GO_NEGATIVE_REGULATION_OF_RUFFLE_ASSEMBLY	0.235184	0.00896119	5.35447	1.73152e-07	1.05895e-06	6.26557
1635	GO_NEGATIVE_REGULATION_OF_BIOMINERAL_TISSUE_DEVELOPMENT	0.176919	0.00778297	5.35392	1.73633e-07	1.06124e-06	6.26289
1636	GO_VASCULAR_ENDOTHELIAL_GROWTH_FACTOR_RECEPTOR_SIGNALING_PATHWAY	0.139663	0.0105584	5.35213	1.7521e-07	1.07023e-06	6.25414
1637	GO_SIGNAL_SEQUENCE_BINDING	-0.157986	-0.00788861	-5.34007	1.86171e-07	1.13649e-06	6.19541
1638	GO_BLOOD_VESSEL_MATURATION	0.233282	0.0111379	5.33547	1.90528e-07	1.16237e-06	6.17303
1639	GO_POSITIVE_REGULATION_OF_PHOSPHORUS_METABOLIC_PROCESS	0.0879065	0.00554836	5.33351	1.92414e-07	1.17316e-06	6.16349
1640	GO_SECRETION_BY_TISSUE	0.128632	0.00347871	5.33335	1.92564e-07	1.17336e-06	6.16274
1641	GO_DSRNA_TRANSPORT	0.233429	-0.00307388	5.33266	1.93229e-07	1.1767e-06	6.1594
1642	GO_RECEPTOR_REGULATOR_ACTIVITY	0.127911	0.0165054	5.32716	1.98645e-07	1.20894e-06	6.13266
1643	GO_DETECTION_OF_CHEMICAL_STIMULUS_INVOLVED_IN_SENSORY_PERCEPTION_OF_TASTE	0.198497	0.0168019	5.32495	2.00854e-07	1.22164e-06	6.12196
1644	GO_RESPONSE_TO_AUDITORY_STIMULUS	0.128388	0.0154525	5.32228	2.03571e-07	1.23741e-06	6.10895
1645	GO_REGULATION_OF_CYTOLYSIS	0.24969	0.0270593	5.3209	2.04983e-07	1.24523e-06	6.10227
1646	GO_POSITIVE_REGULATION_OF_AMINO_ACID_TRANSPORT	0.159949	0.0203459	5.32052	2.05368e-07	1.24682e-06	6.10045
1647	GO_GROWTH_CONE_MEMBRANE	0.19918	0.00828406	5.31319	2.13053e-07	1.29268e-06	6.06491
1648	GO_POSITIVE_REGULATION_OF_HIGH_VOLTAGE_GATED_CALCIUM_CHANNEL_ACTIVITY	-0.230442	-0.0102222	-5.31264	2.13643e-07	1.29548e-06	6.06223
1649	GO_NEUROTRANSMITTER_RECEPTOR_INTERNALIZATION	-0.140746	0.00718435	-5.31096	2.15442e-07	1.30559e-06	6.05412
1650	GO_SYNAPTIC_TRANSMISSION_CHOLINERGIC	0.150373	0.0203247	5.30981	2.16689e-07	1.31235e-06	6.04854
1651	GO_NEGATIVE_REGULATION_OF_VITAMIN_D_BIOSYNTHETIC_PROCESS	0.264631	0.00720137	5.3062	2.20638e-07	1.33546e-06	6.03106
1652	GO_REVERSE_CHOLESTEROL_TRANSPORT	0.188719	-0.00193734	5.30445	2.22581e-07	1.34641e-06	6.02258
1653	GO_CALCIUM_ACTIVATED_POTASSIUM_CHANNEL_ACTIVITY	0.186594	0.0134804	5.29976	2.27862e-07	1.37752e-06	5.9999
1654	GO_POSTSYNAPTIC_NEUROTRANSMITTER_RECEPTOR_INTERNALIZATION	-0.154358	0.00123184	-5.29355	2.35048e-07	1.4201e-06	5.96987
1655	GO_POSITIVE_REGULATION_OF_VASCULATURE_DEVELOPMENT	0.130116	0.00876031	5.29231	2.36501e-07	1.42802e-06	5.96391
1656	GO_REGULATION_OF_ANGIOTENSIN_LEVELS_IN_BLOOD	0.194118	0.0187127	5.29195	2.36934e-07	1.42977e-06	5.96214
1657	GO_MONOSACCHARIDE_BIOSYNTHETIC_PROCESS	-0.105334	-0.00677165	-5.28698	2.42882e-07	1.46477e-06	5.93816
1658	GO_REGULATION_OF_T_HELPER_1_CELL_CYTOKINE_PRODUCTION	0.246069	0.0240623	5.27943	2.52199e-07	1.52004e-06	5.90175
1659	GO_DENDRITE_TERMINUS	-0.189406	-0.0143497	-5.27599	2.56561e-07	1.5454e-06	5.88517
1660	GO_PHOSPHATIDYLCHOLINE_TRANSPORTER_ACTIVITY	0.181237	0.00729184	5.27583	2.56764e-07	1.54569e-06	5.88441
1661	GO_GANGLIOSIDE_BIOSYNTHETIC_PROCESS	0.192347	0.00914402	5.27541	2.57297e-07	1.54797e-06	5.8824
1662	GO_REGULATION_OF_SIGNALING_RECEPTOR_ACTIVITY	0.115402	0.0165919	5.27382	2.59346e-07	1.55935e-06	5.87473
1663	GO_PHOSPHATIDIC_ACID_BIOSYNTHETIC_PROCESS	-0.10828	-0.00384632	-5.27101	2.62996e-07	1.58035e-06	5.86122
1664	GO_POSITIVE_REGULATION_OF_ERYTHROCYTE_DIFFERENTIATION	0.130764	0.00287273	5.27035	2.63869e-07	1.58464e-06	5.85801
1665	GO_MEMBRANE_FUSION	0.100218	0.00562106	5.26972	2.64693e-07	1.58863e-06	5.855
1666	GO_POSITIVE_REGULATION_OF_STEROID_METABOLIC_PROCESS	0.152801	0.0265142	5.26874	2.65983e-07	1.59496e-06	5.8503
1667	GO_GLIAL_CELL_MIGRATION	0.143024	0.00601025	5.26868	2.66067e-07	1.59496e-06	5.84999
1668	GO_POSITIVE_REGULATION_OF_CEREBELLAR_GRANULE_CELL_PRECURSOR_PROLIFERATION	-0.236418	0.018094	-5.26618	2.69401e-07	1.61398e-06	5.83795
1669	GO_REGULATION_OF_POSTSYNAPTIC_NEUROTRANSMITTER_RECEPTOR_INTERNALIZATION	-0.167981	0.00648986	-5.26522	2.70682e-07	1.62068e-06	5.83336
1670	GO_RESPONSE_TO_IRON_ION	0.125661	0.00638227	5.26444	2.71733e-07	1.626e-06	5.82961
1671	GO_ESTABLISHMENT_OF_SPINDLE_ORIENTATION	-0.153141	-0.0143971	-5.26377	2.72648e-07	1.6305e-06	5.82636
1672	GO_AMYLOID_BETA_CLEARANCE	0.138454	0.00312807	5.26284	2.73909e-07	1.63706e-06	5.8219
1673	GO_REGULATION_OF_PINOCYTOSIS	0.181161	0.00157353	5.25599	2.83398e-07	1.69276e-06	5.78898
1674	GO_NEGATIVE_REGULATION_OF_ACUTE_INFLAMMATORY_RESPONSE	0.201284	0.0138769	5.25249	2.8836e-07	1.72137e-06	5.7722
1675	GO_RESPONSE_TO_INTERLEUKIN_12	0.149727	-0.0113278	5.25195	2.89136e-07	1.72497e-06	5.7696
1676	GO_ATPASE_REGULATOR_ACTIVITY	-0.111908	-0.00825045	-5.25108	2.90392e-07	1.73143e-06	5.76541
1677	GO_CULLIN_FAMILY_PROTEIN_BINDING	-0.143808	-0.00750097	-5.24869	2.93859e-07	1.75105e-06	5.75393
1678	GO_NEGATIVE_REGULATION_OF_HISTONE_H4_ACETYLATION	0.193307	-0.0102567	5.24243	3.03114e-07	1.80513e-06	5.72396
1679	GO_ZYGOTIC_DETERMINATION_OF_ANTERIOR_POSTERIOR_AXIS_EMBRYO	0.245527	0.0506294	5.24228	3.03344e-07	1.80542e-06	5.72322
1680	GO_ATP_DEPENDENT_MICROTUBULE_MOTOR_ACTIVITY	-0.120048	0.00245364	-5.24035	3.06259e-07	1.82137e-06	5.71398
1681	GO_REGULATION_OF_MICROTUBULE_POLYMERIZATION_OR_DEPOLYMERIZATION	-0.0958456	-0.00293946	-5.24027	3.06389e-07	1.82137e-06	5.71357
1682	GO_RESPONSE_TO_BRONCHODILATOR	0.105707	0.00727023	5.23811	3.09671e-07	1.83979e-06	5.70327
1683	GO_REGULATION_OF_GASTRIC_MOTILITY	0.268338	0.00650157	5.2378	3.10153e-07	1.84156e-06	5.70177
1684	GO_HIGH_DENSITY_LIPOPROTEIN_PARTICLE_ASSEMBLY	0.174	0.000683725	5.23675	3.11764e-07	1.85002e-06	5.69676
1685	GO_MEMBRANE_PROTEIN_ECTODOMAIN_PROTEOLYSIS	0.141797	0.00297105	5.23616	3.12681e-07	1.85436e-06	5.69392
1686	GO_CYCLIC_NUCLEOTIDE_MEDIATED_SIGNALING	0.106709	0.0168104	5.2341	3.15883e-07	1.87224e-06	5.68407
1687	GO_POSITIVE_REGULATION_OF_CIRCADIAN_RHYTHM	0.187323	0.00666589	5.23378	3.16388e-07	1.87412e-06	5.68253
1688	GO_PALMITOYLTRANSFERASE_ACTIVITY	-0.134242	-0.00999727	-5.23208	3.19057e-07	1.88881e-06	5.67441
1689	GO_GLUCAN_CATABOLIC_PROCESS	-0.136389	0.00147659	-5.22826	3.25159e-07	1.92379e-06	5.6561
1690	GO_ANNEALING_ACTIVITY	-0.174839	-0.010944	-5.22484	3.30706e-07	1.95545e-06	5.63975
1691	GO_ANTEROGRADE_DENDRITIC_TRANSPORT	0.214401	0.0338785	5.21981	3.39021e-07	2.00343e-06	5.61575
1692	GO_POSITIVE_REGULATION_OF_CORTICOTROPIN_SECRETION	0.238494	-0.0201985	5.2188	3.40724e-07	2.01231e-06	5.61091
1693	GO_ENDOSOME	0.0906417	0.000875874	5.21176	3.52763e-07	2.08218e-06	5.57735
1694	GO_AROMATIC_AMINO_ACID_FAMILY_CATABOLIC_PROCESS	0.164679	0.0223464	5.20651	3.6203e-07	2.13561e-06	5.5523
1695	GO_N_METHYLTRANSFERASE_ACTIVITY	-0.127729	-0.0065274	-5.20578	3.63324e-07	2.14198e-06	5.54885
1696	GO_PROTEIN_CONTAINING_COMPLEX_DISASSEMBLY	-0.0967875	-0.010732	-5.20549	3.63855e-07	2.14384e-06	5.54744
1697	GO_TYPE_5_METABOTROPIC_GLUTAMATE_RECEPTOR_BINDING	0.242053	0.0111739	5.20146	3.71152e-07	2.18555e-06	5.52825
1698	GO_POSITIVE_REGULATION_OF_MACROPHAGE_DERIVED_FOAM_CELL_DIFFERENTIATION	0.18936	0.0290122	5.19367	3.85666e-07	2.26968e-06	5.49119
1699	GO_NEGATIVE_REGULATION_OF_I_KAPPAB_KINASE_NF_KAPPAB_SIGNALING	0.135967	0.00903271	5.19305	3.8684e-07	2.27525e-06	5.48826
1700	GO_REGULATION_OF_CATECHOLAMINE_METABOLIC_PROCESS	0.143197	0.0199203	5.19159	3.89638e-07	2.29035e-06	5.48129
1701	GO_RRNA_MODIFICATION	-0.153463	-0.023521	-5.1857	4.0109e-07	2.35629e-06	5.45331
1702	GO_ATRIAL_CARDIAC_MUSCLE_TISSUE_DEVELOPMENT	0.214001	0.0341821	5.1824	4.07648e-07	2.39341e-06	5.43764
1703	GO_CILIARY_NEUROTROPHIC_FACTOR_MEDIATED_SIGNALING_PATHWAY	0.214071	0.0264766	5.18201	4.08435e-07	2.39661e-06	5.43578
1704	GO_POSITIVE_REGULATION_OF_SMOOTH_MUSCLE_CELL_PROLIFERATION	0.123911	0.0116814	5.17873	4.15062e-07	2.43407e-06	5.42023
1705	GO_EXTRINSIC_APOPTOTIC_SIGNALING_PATHWAY	0.0987789	0.003298	5.17573	4.21223e-07	2.46875e-06	5.406
1706	GO_REGULATION_OF_URINE_VOLUME	0.151399	0.0137038	5.17066	4.31835e-07	2.52946e-06	5.38197
1707	GO_RESPONSE_TO_NUTRIENT	0.0740541	0.00650301	5.16415	4.45836e-07	2.60995e-06	5.35115
1708	GO_MEIOTIC_CELL_CYCLE	-0.116741	-0.00181385	-5.16076	4.53293e-07	2.65204e-06	5.33513
1709	GO_POSITIVE_REGULATION_OF_RENAL_SODIUM_EXCRETION	0.204639	0.0235364	5.1583	4.58791e-07	2.68264e-06	5.32349
1710	GO_CELLULAR_RESPONSE_TO_LIPOPROTEIN_PARTICLE_STIMULUS	0.157662	0.0125236	5.15811	4.59211e-07	2.68352e-06	5.32261
1711	GO_VACUOLAR_MEMBRANE	0.0940182	-0.00557614	5.14568	4.8801e-07	2.85015e-06	5.26387
1712	GO_REGULATION_OF_CHOLESTEROL_BIOSYNTHETIC_PROCESS	-0.161933	-0.00765999	-5.14543	4.88606e-07	2.85196e-06	5.26269
1713	GO_MITOCHONDRIAL_TRANSPORT	-0.0946022	-0.0179341	-5.14244	4.95799e-07	2.89226e-06	5.24858
1714	GO_BRAIN_MORPHOGENESIS	-0.127009	0.0146789	-5.13921	5.03677e-07	2.9365e-06	5.23336
1715	GO_GLUCOSE_SODIUM_SYMPORTER_ACTIVITY	-0.221725	0.013919	-5.13488	5.14427e-07	2.99742e-06	5.21298
1716	GO_POSITIVE_REGULATION_OF_REGULATED_SECRETORY_PATHWAY	0.110519	0.00884294	5.13377	5.17216e-07	3.01192e-06	5.20776
1717	GO_OTIC_VESICLE_MORPHOGENESIS	-0.214801	-0.00935788	-5.13304	5.19066e-07	3.02093e-06	5.20431
1718	GO_GALANIN_RECEPTOR_ACTIVITY	0.244547	0.0507755	5.13277	5.19759e-07	3.0232e-06	5.20302
1719	GO_POSITIVE_REGULATION_OF_LIPID_BIOSYNTHETIC_PROCESS	0.0949645	0.00957517	5.13032	5.25991e-07	3.05767e-06	5.19151
1720	GO_POSITIVE_REGULATION_OF_VASCULAR_SMOOTH_MUSCLE_CELL_PROLIFERATION	0.143328	0.00676417	5.1281	5.3171e-07	3.08911e-06	5.18108
1721	GO_PHOSPHOTRANSFERASE_ACTIVITY_NITROGENOUS_GROUP_AS_ACCEPTOR	-0.211029	0.00308806	-5.12778	5.32556e-07	3.09223e-06	5.17954
1722	GO_CELLULAR_BIOGENIC_AMINE_METABOLIC_PROCESS	0.101997	0.00355097	5.12759	5.33055e-07	3.09333e-06	5.17864
1723	GO_POSITIVE_REGULATION_OF_BLOOD_CIRCULATION	0.132127	0.0137107	5.12652	5.3584e-07	3.10769e-06	5.17361
1724	GO_ACYLGLYCEROL_O_ACYLTRANSFERASE_ACTIVITY	-0.147087	-0.0145337	-5.12615	5.36808e-07	3.11149e-06	5.17186
1725	GO_TRANSLATION_REGULATOR_ACTIVITY_NUCLEIC_ACID_BINDING	-0.131366	-0.0151227	-5.12522	5.39226e-07	3.1237e-06	5.16753
1726	GO_PINOCYTOSIS	0.158636	0.00626302	5.12435	5.41516e-07	3.13514e-06	5.16344
1727	GO_LIPOPROTEIN_LOCALIZATION	0.168741	0.000544286	5.11926	5.55125e-07	3.21207e-06	5.13948
1728	GO_MUSCLE_ALPHA_ACTININ_BINDING	0.158234	0.0224727	5.118	5.58516e-07	3.22982e-06	5.1336
1729	GO_MATING_BEHAVIOR	-0.141394	-0.00556848	-5.11708	5.61022e-07	3.24243e-06	5.12928
1730	GO_AMINOACYL_TRNA_EDITING_ACTIVITY	-0.180038	-0.0137778	-5.11649	5.62647e-07	3.24807e-06	5.12649
1731	GO_AMINOACYL_TRNA_METABOLISM_INVOLVED_IN_TRANSLATIONAL_FIDELITY	-0.180038	-0.0137778	-5.11649	5.62647e-07	3.24807e-06	5.12649
1732	GO_REGULATION_OF_GTPASE_ACTIVITY	0.0948638	0.00335665	5.11607	5.63793e-07	3.2528e-06	5.12452
1733	GO_CHOLESTEROL_TRANSPORTER_ACTIVITY	0.154511	0.0114427	5.11429	5.68706e-07	3.27925e-06	5.11615
1734	GO_NEGATIVE_REGULATION_OF_DIGESTIVE_SYSTEM_PROCESS	0.159325	0.0128559	5.1124	5.73965e-07	3.30767e-06	5.10727
1735	GO_GLYCOSAMINOGLYCAN_BINDING	0.142087	0.0141547	5.11221	5.74492e-07	3.3088e-06	5.10638
1736	GO_REGULATION_OF_NEUROTRANSMITTER_LEVELS	0.0716775	0.0148631	5.09887	6.12939e-07	3.5282e-06	5.04386
1737	GO_VOLTAGE_GATED_ANION_CHANNEL_ACTIVITY	-0.149231	0.00728762	-5.09753	6.16927e-07	3.54911e-06	5.03761
1738	GO_CILIARY_BASAL_BODY_PLASMA_MEMBRANE_DOCKING	-0.139041	-0.0140236	-5.09722	6.17859e-07	3.55242e-06	5.03615
1739	GO_NEURON_DEATH_IN_RESPONSE_TO_HYDROGEN_PEROXIDE	0.237752	0.00561687	5.09689	6.1885e-07	3.55607e-06	5.0346
1740	GO_POSITIVE_REGULATION_OF_COLD_INDUCED_THERMOGENESIS	0.0756184	0.00492517	5.09453	6.25965e-07	3.59489e-06	5.02357
1741	GO_METHYLATION	-0.108486	-0.00526975	-5.09366	6.28617e-07	3.60804e-06	5.01949
1742	GO_AMIDINE_LYASE_ACTIVITY	-0.200184	-0.00818097	-5.09353	6.29015e-07	3.60826e-06	5.01888
1743	GO_CLATHRIN_LIGHT_CHAIN_BINDING	-0.206951	-0.0182077	-5.09315	6.30189e-07	3.61291e-06	5.01708
1744	GO_POSITIVE_REGULATION_OF_MAP_KINASE_ACTIVITY	0.0901173	0.00602984	5.09278	6.31327e-07	3.61736e-06	5.01534
1745	GO_REGULATION_OF_EXOCYTOSIS	0.092283	0.00672987	5.09036	6.38775e-07	3.65794e-06	5.00402
1746	GO_NEGATIVE_REGULATION_OF_NITRIC_OXIDE_BIOSYNTHETIC_PROCESS	0.163703	0.0197331	5.08936	6.41878e-07	3.6736e-06	4.99935
1747	GO_ENDOSOMAL_VESICLE_FUSION	0.173542	0.001269	5.08696	6.49384e-07	3.71443e-06	4.98813
1748	GO_RESPONSE_TO_GRANULOCYTE_MACROPHAGE_COLONY_STIMULATING_FACTOR	0.198831	0.00667711	5.08471	6.56499e-07	3.75298e-06	4.97762
1749	GO_REGULATION_OF_INTRACELLULAR_SIGNAL_TRANSDUCTION	0.0742562	0.0026025	5.08178	6.65859e-07	3.80431e-06	4.96396
1750	GO_PHOSPHOLIPASE_BINDING	0.135036	-3.78553e-05	5.08076	6.69158e-07	3.82097e-06	4.95919
1751	GO_LIGASE_ACTIVITY_FORMING_CARBON_NITROGEN_BONDS	-0.116197	-0.00987293	-5.08046	6.70132e-07	3.82435e-06	4.95779
1752	GO_POSITIVE_REGULATION_OF_MYELOID_CELL_APOPTOTIC_PROCESS	0.21339	0.00616639	5.07677	6.82212e-07	3.89106e-06	4.94055
1753	GO_MESENCHYMAL_CELL_PROLIFERATION_INVOLVED_IN_LUNG_DEVELOPMENT	-0.24063	-0.0189373	-5.07084	7.02048e-07	4.00191e-06	4.91291
1754	GO_EXOPEPTIDASE_ACTIVITY	0.0910716	-0.0005864	5.06725	7.14309e-07	4.06949e-06	4.8962
1755	GO_PHAGOSOME_MATURATION	0.123591	0.00091056	5.06633	7.17491e-07	4.08528e-06	4.89192
1756	GO_POSITIVE_REGULATION_OF_PROTEIN_POLYUBIQUITINATION	0.170883	0.000905563	5.06268	7.30239e-07	4.1555e-06	4.87493
1757	GO_DENDRITE_SELF_AVOIDANCE	0.177552	0.0243229	5.06112	7.35762e-07	4.18454e-06	4.86766
1758	GO_POSITIVE_REGULATION_OF_UBIQUITIN_PROTEIN_TRANSFERASE_ACTIVITY	-0.142636	-0.00987318	-5.05907	7.43064e-07	4.22367e-06	4.85814
1759	GO_DE_NOVO_IMP_BIOSYNTHETIC_PROCESS	-0.252513	-0.0316053	-5.05798	7.46993e-07	4.24358e-06	4.85305
1760	GO_CELLULAR_RESPONSE_TO_HYDROPEROXIDE	0.181571	0.0207858	5.05624	7.53281e-07	4.27687e-06	4.84497
1761	GO_BRUSH_BORDER	-0.110679	0.0118127	-5.0551	7.5745e-07	4.2981e-06	4.83964
1762	GO_ANTIBIOTIC_TRANSPORT	-0.182951	0.00276553	-5.05266	7.66405e-07	4.34644e-06	4.82831
1763	GO_NEGATIVE_REGULATION_OF_MACROPHAGE_CHEMOTAXIS	0.224543	-0.0163982	5.04819	7.83083e-07	4.43851e-06	4.80755
1764	GO_ENDOPLASMIC_RETICULUM_TUBULAR_NETWORK_ORGANIZATION	-0.185965	-0.000643367	-5.04504	7.95029e-07	4.50366e-06	4.79295
1765	GO_CYTOPLASMIC_MICROTUBULE	-0.100268	-0.000100666	-5.04348	8.01019e-07	4.53502e-06	4.78571
1766	GO_HOMOLOGOUS_CHROMOSOME_SEGREGATION	-0.141009	-0.00805167	-5.04047	8.12704e-07	4.59857e-06	4.77174
1767	GO_HYDRO_LYASE_ACTIVITY	-0.117502	-0.0136858	-5.03738	8.2487e-07	4.66476e-06	4.75742
1768	GO_POSITIVE_REGULATION_OF_TRIGLYCERIDE_CATABOLIC_PROCESS	0.259552	-0.0131544	5.03588	8.30858e-07	4.69597e-06	4.75044
1769	GO_NEGATIVE_REGULATION_OF_PROTEOLYSIS	0.0815636	0.000752364	5.03505	8.34154e-07	4.71193e-06	4.74663
1770	GO_MITOCHONDRION	-0.0900497	-0.0146572	-5.03256	8.44198e-07	4.76597e-06	4.73508
1771	GO_LEUKOTRIENE_D4_BIOSYNTHETIC_PROCESS	0.234511	0.000990768	5.03243	8.44752e-07	4.76641e-06	4.73445
1772	GO_NEGATIVE_REGULATION_OF_PROTEIN_MATURATION	0.145436	-0.0022963	5.03136	8.49098e-07	4.78822e-06	4.72951
1773	GO_PEPTIDASE_ACTIVITY	0.0666559	0.00237754	5.03002	8.5457e-07	4.81636e-06	4.72331
1774	GO_CELLULAR_PROCESS_INVOLVED_IN_REPRODUCTION_IN_MULTICELLULAR_ORGANISM	-0.0644852	-0.000851487	-5.02904	8.58613e-07	4.83642e-06	4.71876
1775	GO_RECYCLING_ENDOSOME_MEMBRANE	0.119161	-0.00233682	5.02892	8.59104e-07	4.83645e-06	4.71821
1776	GO_ALDEHYDE_LYASE_ACTIVITY	-0.192722	-0.0106308	-5.02727	8.6593e-07	4.87214e-06	4.71058
1777	GO_RAN_GTPASE_BINDING	-0.148996	-0.0152219	-5.02627	8.70092e-07	4.8928e-06	4.70596
1778	GO_ATPASE_ACTIVITY	-0.0820667	-0.00430591	-5.02387	8.80186e-07	4.94678e-06	4.69484
1779	GO_OXIDOREDUCTASE_ACTIVITY_ACTING_ON_THE_CH_NH2_GROUP_OF_DONORS	0.146506	0.0258465	5.02349	8.81792e-07	4.95269e-06	4.69308
1780	GO_SULFUR_AMINO_ACID_CATABOLIC_PROCESS	-0.194273	-0.0275628	-5.02338	8.82231e-07	4.95269e-06	4.6926
1781	GO_DNA_DAMAGE_INDUCED_PROTEIN_PHOSPHORYLATION	-0.181176	-0.0234228	-5.0219	8.88537e-07	4.98529e-06	4.68573
1782	GO_REGULATION_OF_PHOSPHOLIPID_CATABOLIC_PROCESS	0.217339	-0.00937921	5.00822	9.48706e-07	5.31989e-06	4.62258
1783	GO_CYTIDYLYLTRANSFERASE_ACTIVITY	-0.175353	-0.0126594	-5.00483	9.64233e-07	5.40392e-06	4.60693
1784	GO_AGGRESOME_ASSEMBLY	0.166645	0.00347309	5.0037	9.69431e-07	5.43001e-06	4.60175
1785	GO_PROTEIN_TRANSMEMBRANE_TRANSPORT	-0.114072	-0.0182377	-5.00243	9.75356e-07	5.46013e-06	4.59587
1786	GO_POSITIVE_REGULATION_OF_STEROL_TRANSPORT	0.127501	0.00393611	5.00188	9.77902e-07	5.47129e-06	4.59336
1787	GO_REGULATION_OF_CATION_TRANSMEMBRANE_TRANSPORT	0.0810312	0.0112337	5.00177	9.78444e-07	5.47129e-06	4.59283
1788	GO_CALCIUM_ION_IMPORT	0.100396	0.00742308	4.99971	9.88102e-07	5.5222e-06	4.58336
1789	GO_OOGENESIS	-0.0756008	0.00390699	-4.99657	1.00305e-06	5.6026e-06	4.56889
1790	GO_POSITIVE_REGULATION_OF_ANION_TRANSPORT	0.108571	0.00814537	4.99505	1.01036e-06	5.64028e-06	4.5619
1791	GO_PROTEIN_O_LINKED_MANNOSYLATION	-0.156915	-0.0191422	-4.99441	1.01346e-06	5.65441e-06	4.55894
1792	GO_ADENYLATE_CYCLASE_INHIBITING_G_PROTEIN_COUPLED_RECEPTOR_SIGNALING_PATHWAY	0.113248	0.0273854	4.98784	1.04575e-06	5.83134e-06	4.52872
1793	GO_CIRCULATORY_SYSTEM_PROCESS	0.0904555	0.015263	4.9876	1.0469e-06	5.8345e-06	4.52766
1794	GO_PLASMA_MEMBRANE_PHOSPHOLIPID_SCRAMBLING	0.160991	0.0139968	4.98634	1.05323e-06	5.86648e-06	4.52185
1795	GO_SH3_DOMAIN_BINDING	0.096032	-0.00178866	4.98465	1.06178e-06	5.91081e-06	4.51406
1796	GO_ISOPRENOID_BIOSYNTHETIC_PROCESS	-0.162504	-0.00318632	-4.98288	1.07073e-06	5.95731e-06	4.50597
1797	GO_CATALYTIC_ACTIVITY_ACTING_ON_DNA	-0.123757	-0.00619163	-4.98126	1.07905e-06	6.00024e-06	4.49852
1798	GO_MAINTENANCE_OF_SYNAPSE_STRUCTURE	-0.138739	0.0118373	-4.97946	1.08837e-06	6.0487e-06	4.49023
1799	GO_EUCHROMATIN	-0.135542	-0.00795238	-4.9793	1.08917e-06	6.04978e-06	4.48952
1800	GO_TRNA_MODIFICATION	-0.137497	-0.0150267	-4.97682	1.10211e-06	6.11621e-06	4.47814
1801	GO_NEGATIVE_REGULATION_OF_PEPTIDYL_TYROSINE_PHOSPHORYLATION	0.0944596	-0.00485824	4.97678	1.10235e-06	6.11621e-06	4.47793
1802	GO_VITAMIN_D_METABOLIC_PROCESS	0.164672	0.0155852	4.97658	1.10339e-06	6.11857e-06	4.47702
1803	GO_POSITIVE_REGULATION_OF_STEROID_HORMONE_SECRETION	0.236099	0.00498913	4.97624	1.10517e-06	6.12503e-06	4.47547
1804	GO_MEIOTIC_ATTACHMENT_OF_TELOMERE_TO_NUCLEAR_ENVELOPE	-0.286073	-0.00137549	-4.97599	1.10648e-06	6.12889e-06	4.47433
1805	GO_THROMBIN_ACTIVATED_RECEPTOR_SIGNALING_PATHWAY	0.166711	0.0121237	4.97226	1.12632e-06	6.23536e-06	4.4572
1806	GO_CHEMOKINE_C_X_C_MOTIF_LIGAND_2_PRODUCTION	0.147576	-0.0092613	4.96998	1.1386e-06	6.29983e-06	4.44676
1807	GO_PROGRAMMED_CELL_DEATH_INVOLVED_IN_CELL_DEVELOPMENT	0.169467	0.0210974	4.96523	1.16459e-06	6.44006e-06	4.42502
1808	GO_SMOOTH_MUSCLE_CELL_PROLIFERATION	0.110871	0.010258	4.96493	1.16628e-06	6.44587e-06	4.42362
1809	GO_CARBON_CATABOLITE_REGULATION_OF_TRANSCRIPTION	0.239447	0.0050245	4.96423	1.17014e-06	6.4618e-06	4.42044
1810	GO_POSITIVE_REGULATION_OF_UBIQUITIN_PROTEIN_LIGASE_ACTIVITY	-0.183161	-0.0101685	-4.96417	1.17046e-06	6.4618e-06	4.42018
1811	GO_POSITIVE_REGULATION_OF_NEUROTRANSMITTER_UPTAKE	-0.180322	0.00778071	-4.96068	1.19006e-06	6.56634e-06	4.40418
1812	GO_LATERAL_PLASMA_MEMBRANE	-0.102636	-0.000585377	-4.95752	1.20805e-06	6.66197e-06	4.38973
1813	GO_TRNA_METABOLIC_PROCESS	-0.133747	-0.0191048	-4.95736	1.20896e-06	6.66329e-06	4.389
1814	GO_REGULATION_OF_CHOLESTEROL_EFFLUX	0.118376	0.00168264	4.95383	1.22936e-06	6.772e-06	4.37289
1815	GO_PROTEIN_METHYLTRANSFERASE_ACTIVITY	-0.135106	-0.0046902	-4.95016	1.25101e-06	6.88743e-06	4.35608
1816	GO_ENDOLYSOSOME_MEMBRANE	0.158457	-0.0039091	4.94997	1.25211e-06	6.8897e-06	4.35523
1817	GO_TRANSFORMING_GROWTH_FACTOR_BETA_SECRETION	0.261769	0.0247179	4.94953	1.25475e-06	6.90043e-06	4.3532
1818	GO_NUCLEAR_UBIQUITIN_LIGASE_COMPLEX	-0.127648	-0.0116807	-4.94896	1.25813e-06	6.91522e-06	4.35061
1819	GO_NUCLEOID	-0.159863	-0.0116677	-4.94444	1.28536e-06	7.06098e-06	4.32999
1820	GO_THIOESTERASE_BINDING	0.156732	0.00890048	4.94297	1.29437e-06	7.10637e-06	4.32326
1821	GO_NEGATIVE_REGULATION_OF_STRIATED_MUSCLE_CONTRACTION	0.185745	-0.00425547	4.94286	1.29504e-06	7.10637e-06	4.32276
1822	GO_REGULATION_OF_CELL_DEATH	0.0699639	0.000910686	4.94263	1.29641e-06	7.10998e-06	4.32174
1823	GO_POSITIVE_REGULATION_OF_LIPID_LOCALIZATION	0.0962244	0.00332335	4.9417	1.30212e-06	7.13739e-06	4.31751
1824	GO_CYTOSKELETON_DEPENDENT_INTRACELLULAR_TRANSPORT	-0.0986617	-0.00542017	-4.9406	1.30895e-06	7.17087e-06	4.31247
1825	GO_FAT_SOLUBLE_VITAMIN_METABOLIC_PROCESS	0.129271	0.0167678	4.93746	1.32854e-06	7.27417e-06	4.29817
1826	GO_CELLULAR_GLUCOSE_HOMEOSTASIS	-0.0706006	-0.00298941	-4.93664	1.33372e-06	7.29854e-06	4.29442
1827	GO_REGULATION_OF_EXTRINSIC_APOPTOTIC_SIGNALING_PATHWAY	0.101538	0.00533253	4.93584	1.33879e-06	7.32229e-06	4.29077
1828	GO_TRANSITION_BETWEEN_FAST_AND_SLOW_FIBER	-0.17887	-0.0114106	-4.93489	1.3448e-06	7.35112e-06	4.28646
1829	GO_PLASMA_LIPOPROTEIN_PARTICLE_CLEARANCE	0.107418	-0.00193696	4.93448	1.34744e-06	7.35832e-06	4.28456
1830	GO_REGULATION_OF_MAP_KINASE_ACTIVITY	0.0821638	0.00330766	4.93437	1.3481e-06	7.35832e-06	4.2841
1831	GO_REGULATION_OF_MICROTUBULE_DEPOLYMERIZATION	-0.121773	0.00532102	-4.93434	1.34833e-06	7.35832e-06	4.28393
1832	GO_POSITIVE_REGULATION_OF_MOLECULAR_FUNCTION	0.0735165	0.00317066	4.93402	1.35033e-06	7.36525e-06	4.2825
1833	GO_AMMONIUM_ION_BINDING	0.10354	0.0176889	4.93383	1.35158e-06	7.36805e-06	4.28161
1834	GO_REGULATION_OF_STEROL_TRANSPORT	0.114276	0.00212332	4.93229	1.36144e-06	7.41771e-06	4.27462
1835	GO_SPINDLE	-0.116349	-0.00559052	-4.93167	1.36546e-06	7.43555e-06	4.27178
1836	GO_APOPTOTIC_PROCESS	0.0688074	7.59295e-05	4.93103	1.36962e-06	7.45415e-06	4.26885
1837	GO_PROTEIN_KINASE_C_ACTIVATING_G_PROTEIN_COUPLED_RECEPTOR_SIGNALING_PATHWAY	0.126371	0.0168813	4.9265	1.39922e-06	7.61113e-06	4.24826
1838	GO_REGULATION_OF_CHLORIDE_TRANSPORT	0.207259	0.0386449	4.92618	1.40137e-06	7.61865e-06	4.24678
1839	GO_ANCHORED_COMPONENT_OF_MEMBRANE	0.115173	0.0168487	4.92531	1.40713e-06	7.6458e-06	4.24283
1840	GO_MEMBRANE_PROTEIN_PROTEOLYSIS	0.121034	0.00388305	4.92202	1.42913e-06	7.76115e-06	4.22789
1841	GO_RRNA_TRANSCRIPTION	-0.142877	-0.0224237	-4.92139	1.43339e-06	7.78004e-06	4.22503
1842	GO_SERINE_TYPE_CARBOXYPEPTIDASE_ACTIVITY	0.228055	-0.0109998	4.91836	1.45403e-06	7.8838e-06	4.21127
1843	GO_REGULATION_OF_GROWTH_HORMONE_RECEPTOR_SIGNALING_PATHWAY	0.202224	0.00374182	4.91835	1.45409e-06	7.8838e-06	4.21123
1844	GO_REGULATION_OF_MICROTUBULE_BASED_PROCESS	-0.0941737	-0.00345697	-4.91794	1.45695e-06	7.89503e-06	4.20934
1845	GO_PYRIMIDINE_NUCLEOTIDE_BIOSYNTHETIC_PROCESS	-0.122886	-0.0128969	-4.91079	1.50692e-06	8.16141e-06	4.17687
1846	GO_CELLULAR_LIPID_BIOSYNTHETIC_PROCESS	-0.186789	-0.010252	-4.90816	1.52565e-06	8.25837e-06	4.16498
1847	GO_REGULATION_OF_STRIATED_MUSCLE_CELL_DIFFERENTIATION	0.0954272	0.00859859	4.90424	1.55414e-06	8.40803e-06	4.14717
1848	GO_NEGATIVE_REGULATION_OF_FIBROBLAST_APOPTOTIC_PROCESS	0.178876	0.00143099	4.90212	1.56972e-06	8.48772e-06	4.13757
1849	GO_ISOMERASE_ACTIVITY	-0.0877823	-0.0130276	-4.90151	1.57423e-06	8.50749e-06	4.13481
1850	GO_REGULATION_OF_MICROVILLUS_ORGANIZATION	-0.167895	0.00526656	-4.90016	1.58426e-06	8.55707e-06	4.1287
1851	GO_ADENYLATE_KINASE_ACTIVITY	-0.186801	-0.00414563	-4.89838	1.59753e-06	8.62404e-06	4.12068
1852	GO_POSITIVE_REGULATION_OF_CATALYTIC_ACTIVITY	0.0747185	0.00222597	4.89509	1.62245e-06	8.75385e-06	4.10578
1853	GO_CYCLOOXYGENASE_PATHWAY	0.176258	0.0105913	4.8946	1.62622e-06	8.76949e-06	4.10354
1854	GO_GABA_RECEPTOR_BINDING	0.163096	0.00300398	4.88978	1.66347e-06	8.96548e-06	4.08175
1855	GO_INOSITOL_TRISPHOSPHATE_BIOSYNTHETIC_PROCESS	0.128575	0.023899	4.88925	1.66763e-06	8.98242e-06	4.07935
1856	GO_OLIGOSACCHARIDE_LIPID_INTERMEDIATE_BIOSYNTHETIC_PROCESS	-0.167026	-0.00940294	-4.88915	1.66841e-06	8.98242e-06	4.0789
1857	GO_ANTIBIOTIC_BIOSYNTHETIC_PROCESS	0.140231	0.00336355	4.88634	1.69056e-06	9.09679e-06	4.0662
1858	GO_NEGATIVE_REGULATION_OF_MITOCHONDRIAL_MEMBRANE_PERMEABILITY	-0.251156	-0.0209086	-4.88268	1.71987e-06	9.24949e-06	4.04967
1859	GO_RESPONSE_TO_ERYTHROPOIETIN	0.193561	0.0107338	4.88033	1.7389e-06	9.34682e-06	4.03908
1860	GO_PRE_MRNA_INTRONIC_BINDING	-0.155456	-0.00440515	-4.87636	1.77161e-06	9.5175e-06	4.02115
1861	GO_GASTRIC_MOTILITY	0.240775	0.00116489	4.87604	1.77419e-06	9.52628e-06	4.01975
1862	GO_REGULATION_OF_RNA_BINDING	-0.170287	-0.0277952	-4.87301	1.79956e-06	9.6573e-06	4.00609
1863	GO_OLFACTORY_RECEPTOR_BINDING	0.283842	0.0016751	4.87126	1.81444e-06	9.73189e-06	3.99817
1864	GO_NUCLEAR_PORE_OUTER_RING	-0.201514	-0.0188754	-4.86747	1.84693e-06	9.90088e-06	3.98109
1865	GO_POSITIVE_REGULATION_OF_DENDRITIC_SPINE_MORPHOGENESIS	-0.174643	-0.00755907	-4.86675	1.85314e-06	9.92883e-06	3.97786
1866	GO_MICROTUBULE_CYTOSKELETON	-0.0827029	-0.0051619	-4.86504	1.86805e-06	1.00033e-05	3.97015
1867	GO_TRANSLATION_INITIATION_FACTOR_ACTIVITY	-0.155409	-0.0224551	-4.86399	1.87718e-06	1.00468e-05	3.96547
1868	GO_LACTATE_METABOLIC_PROCESS	-0.176277	-0.0104869	-4.86378	1.8791e-06	1.00517e-05	3.96448
1869	GO_DENDRITIC_SPINE_MORPHOGENESIS	-0.115059	-0.000608895	-4.86321	1.88409e-06	1.0073e-05	3.96193
1870	GO_PEPTIDYL_CYSTEINE_MODIFICATION	-0.0992056	-0.00312948	-4.86115	1.9023e-06	1.01649e-05	3.95268
1871	GO_INTERLEUKIN_1_ALPHA_PRODUCTION	0.193178	0.00979248	4.85692	1.94027e-06	1.03623e-05	3.93367
1872	GO_CELLULAR_PROTEIN_COMPLEX_DISASSEMBLY	-0.105859	-0.0111745	-4.85509	1.95693e-06	1.04457e-05	3.92545
1873	GO_GLYCEROLIPID_CATABOLIC_PROCESS	0.110069	0.00842787	4.85361	1.97055e-06	1.05128e-05	3.91877
1874	GO_ENERGY_DERIVATION_BY_OXIDATION_OF_ORGANIC_COMPOUNDS	-0.103909	-0.0150936	-4.84744	2.02814e-06	1.08142e-05	3.89107
1875	GO_MODIFICATION_OF_MORPHOLOGY_OR_PHYSIOLOGY_OF_OTHER_ORGANISM	0.0999454	7.0474e-05	4.84594	2.04232e-06	1.0884e-05	3.88437
1876	GO_CELLULAR_RESPONSE_TO_PROSTAGLANDIN_E_STIMULUS	0.154217	0.00352817	4.84511	2.05026e-06	1.09205e-05	3.88064
1877	GO_CELL_DIVISION	-0.111833	-0.00395669	-4.84485	2.05274e-06	1.09279e-05	3.87948
1878	GO_CATALYTIC_ACTIVITY_ACTING_ON_A_TRNA	-0.130734	-0.0204286	-4.84151	2.08493e-06	1.10934e-05	3.86451
1879	GO_ORGANELLE_FISSION	-0.105111	-0.00485172	-4.84101	2.08986e-06	1.11136e-05	3.86224
1880	GO_MEIOSIS_I_CELL_CYCLE_PROCESS	-0.127309	-0.00210061	-4.84047	2.09509e-06	1.11356e-05	3.85984
1881	GO_NEGATIVE_REGULATION_OF_NUCLEAR_DIVISION	-0.141468	-0.00798291	-4.83953	2.10428e-06	1.11785e-05	3.85563
1882	GO_GENERATION_OF_PRECURSOR_METABOLITES_AND_ENERGY	-0.0910176	-0.0127673	-4.83774	2.1219e-06	1.12661e-05	3.84761
1883	GO_THIOESTER_BIOSYNTHETIC_PROCESS	-0.105205	-0.00504593	-4.83451	2.15411e-06	1.14268e-05	3.83313
1884	GO_POSITIVE_REGULATION_OF_HOMOTYPIC_CELL_CELL_ADHESION	0.183939	0.0163683	4.83447	2.15446e-06	1.14268e-05	3.83297
1885	GO_PALMITOYLTRANSFERASE_COMPLEX	-0.155879	-0.0221494	-4.83341	2.16517e-06	1.14775e-05	3.8282
1886	GO_CILIUM_ORGANIZATION	-0.111222	-0.0147495	-4.83283	2.17094e-06	1.1502e-05	3.82564
1887	GO_PYRIMIDINE_NUCLEOTIDE_CATABOLIC_PROCESS	-0.165123	-0.0184283	-4.83193	2.18005e-06	1.15395e-05	3.82161
1888	GO_PREASSEMBLY_OF_GPI_ANCHOR_IN_ER_MEMBRANE	-0.161361	-0.0122704	-4.83191	2.18033e-06	1.15395e-05	3.82149
1889	GO_RESPONSE_TO_OXYGEN_GLUCOSE_DEPRIVATION	-0.161035	-0.00913942	-4.83008	2.19898e-06	1.16304e-05	3.8133
1890	GO_RESPONSE_TO_KETONE	0.0784602	0.00308609	4.82999	2.19984e-06	1.16304e-05	3.81293
1891	GO_TRNA_METHYLATION	-0.142994	-0.012413	-4.82943	2.20559e-06	1.16546e-05	3.81042
1892	GO_ASTROCYTE_DEVELOPMENT	0.144141	0.00884104	4.82882	2.21183e-06	1.16814e-05	3.8077
1893	GO_PURINE_CONTAINING_COMPOUND_METABOLIC_PROCESS	-0.0732418	-0.00367866	-4.82811	2.21923e-06	1.17143e-05	3.80449
1894	GO_VIRAL_TRANSLATION	-0.190049	-0.0325585	-4.82711	2.22955e-06	1.17625e-05	3.80003
1895	GO_POSITIVE_REGULATION_OF_MELANOCYTE_DIFFERENTIATION	0.242292	0.00764815	4.82548	2.24654e-06	1.18459e-05	3.79273
1896	GO_NUCLEOSIDE_PHOSPHATE_BIOSYNTHETIC_PROCESS	-0.0779969	-0.00917198	-4.82445	2.2573e-06	1.18964e-05	3.78814
1897	GO_PROTEIN_PHOSPHATASE_1_BINDING	0.141365	0.0059776	4.82357	2.26657e-06	1.19389e-05	3.7842
1898	GO_REGULATION_OF_TUBE_SIZE	0.111271	0.0170826	4.82091	2.29471e-06	1.20808e-05	3.77234
1899	GO_PROTEIN_LOCALIZATION_TO_CHROMOSOME_TELOMERIC_REGION	-0.16605	-0.0164811	-4.81938	2.31111e-06	1.21607e-05	3.76549
1900	GO_PROTEIN_TRANSPORTER_ACTIVITY	-0.10153	-0.0126917	-4.81886	2.31672e-06	1.21838e-05	3.76316
1901	GO_LUNG_CELL_DIFFERENTIATION	-0.150836	-0.0229988	-4.81711	2.33554e-06	1.22763e-05	3.75538
1902	GO_ACTOMYOSIN_CONTRACTILE_RING_ORGANIZATION	-0.220406	-0.0067839	-4.81661	2.34101e-06	1.22903e-05	3.75313
1903	GO_POSITIVE_REGULATION_OF_MUSCLE_CELL_DIFFERENTIATION	0.0923015	0.00397859	4.8166	2.34108e-06	1.22903e-05	3.75311
1904	GO_POSITIVE_REGULATION_OF_CELL_SUBSTRATE_ADHESION	0.114419	0.0125883	4.81653	2.34188e-06	1.22903e-05	3.75277
1905	GO_NCRNA_TRANSCRIPTION	-0.12245	-0.0161281	-4.81134	2.39895e-06	1.25831e-05	3.72963
1906	GO_TRANSLATION_REGULATOR_ACTIVITY	-0.113875	-0.0151985	-4.81075	2.40554e-06	1.26111e-05	3.72699
1907	GO_POSITIVE_REGULATION_OF_DEFENSE_RESPONSE_TO_BACTERIUM	0.207545	0.00410481	4.80874	2.4281e-06	1.27227e-05	3.71802
1908	GO_CELLULAR_RESPONSE_TO_OXIDISED_LOW_DENSITY_LIPOPROTEIN_PARTICLE_STIMULUS	0.177017	0.0273295	4.80593	2.4599e-06	1.28825e-05	3.70552
1909	GO_REGULATION_OF_SYSTEMIC_ARTERIAL_BLOOD_PRESSURE_BY_CIRCULATORY_RENIN_ANGIOTENSIN	0.166535	0.021627	4.80573	2.46213e-06	1.28875e-05	3.70465
1910	GO_ACTIVATION_OF_MAPK_ACTIVITY	0.0848295	0.00613734	4.80303	2.49315e-06	1.3043e-05	3.69261
1911	GO_NEGATIVE_REGULATION_OF_PHOSPHATIDYLINOSITOL_3_KINASE_SIGNALING	0.138334	0.00474072	4.80152	2.51061e-06	1.31275e-05	3.68591
1912	GO_NEGATIVE_REGULATION_OF_RECEPTOR_BINDING	0.138904	0.0211406	4.80022	2.52585e-06	1.32003e-05	3.68009
1913	GO_VASCULAR_ENDOTHELIAL_GROWTH_FACTOR_ACTIVATED_RECEPTOR_ACTIVITY	0.238224	0.0220314	4.80005	2.52777e-06	1.32034e-05	3.67936
1914	GO_FEMALE_GAMETE_GENERATION	-0.0692988	0.00448553	-4.79985	2.53014e-06	1.32088e-05	3.67846
1915	GO_RAC_GUANYL_NUCLEOTIDE_EXCHANGE_FACTOR_ACTIVITY	0.140905	0.0045725	4.79921	2.53769e-06	1.32413e-05	3.6756
1916	GO_REGULATION_OF_CELL_FATE_COMMITMENT	0.130734	0.0132018	4.7979	2.55306e-06	1.33146e-05	3.66979
1917	GO_REGULATION_OF_REMOVAL_OF_SUPEROXIDE_RADICALS	0.145421	0.0121478	4.79732	2.55989e-06	1.33432e-05	3.66723
1918	GO_PROTEIN_LOCALIZATION_TO_ORGANELLE	-0.0773071	-0.0121361	-4.79262	2.61617e-06	1.36295e-05	3.64633
1919	GO_POSITIVE_REGULATION_OF_ACTIN_FILAMENT_POLYMERIZATION	0.084285	-0.00413303	4.7883	2.669e-06	1.38974e-05	3.62712
1920	GO_DNA_APURINIC_OR_APYRIMIDINIC_SITE_ENDONUCLEASE_ACTIVITY	-0.157345	-0.0146391	-4.78693	2.68591e-06	1.39782e-05	3.62105
1921	GO_G_PROTEIN_ALPHA_SUBUNIT_BINDING	0.145888	0.0106381	4.78444	2.71696e-06	1.41325e-05	3.61
1922	GO_SPINDLE_MICROTUBULE	-0.154481	-0.00469378	-4.78314	2.73333e-06	1.42102e-05	3.60423
1923	GO_COMMON_MYELOID_PROGENITOR_CELL_PROLIFERATION	0.195301	0.00497409	4.77978	2.77611e-06	1.44251e-05	3.58931
1924	GO_NEGATIVE_REGULATION_OF_CHEMOKINE_PRODUCTION	0.133307	0.00539151	4.77819	2.79645e-06	1.45232e-05	3.5823
1925	GO_CIRCADIAN_SLEEP_WAKE_CYCLE_NON_REM_SLEEP	0.204917	0.0241949	4.77655	2.81773e-06	1.46261e-05	3.57502
1926	GO_METALLOENDOPEPTIDASE_INHIBITOR_ACTIVITY	0.195293	0.00994515	4.77532	2.83373e-06	1.47015e-05	3.56958
1927	GO_MITOCHONDRIAL_DEPOLARIZATION	0.1185	0.0130222	4.77423	2.84801e-06	1.4768e-05	3.56475
1928	GO_MDA_5_SIGNALING_PATHWAY	0.186227	-0.00823975	4.77046	2.89799e-06	1.50193e-05	3.54804
1929	GO_INTRACELLULAR_PROTEIN_TRANSPORT	-0.0684356	-0.0104637	-4.76999	2.90425e-06	1.5044e-05	3.54596
1930	GO_INTEGRIN_BINDING	0.137313	0.010512	4.76983	2.90633e-06	1.50469e-05	3.54528
1931	GO_TRNA_METHYLTRANSFERASE_ACTIVITY	-0.148996	-0.0100981	-4.76935	2.91282e-06	1.50727e-05	3.54313
1932	GO_ADHESION_OF_SYMBIONT_TO_HOST_CELL	0.191282	0.0150151	4.76878	2.92049e-06	1.51046e-05	3.54061
1933	GO_OXIDOREDUCTASE_ACTIVITY_ACTING_ON_PAIRED_DONORS_WITH_OXIDATION_OF_A_PAIR_OF_DONORS_RESULTING_IN_THE_REDUCTION_OF_MOLECULAR_OXYGEN_TO_TWO_MOLECULES_OF_WATER	-0.231886	-0.0166576	-4.76638	2.95291e-06	1.52643e-05	3.53
1934	GO_RRNA_TRANSPORT	-0.201247	-0.0166929	-4.76545	2.96555e-06	1.53218e-05	3.5259
1935	GO_SMOOTH_MUSCLE_ADAPTATION	0.249448	-0.00179019	4.76373	2.98917e-06	1.54358e-05	3.51828
1936	GO_PHOTORECEPTOR_INNER_SEGMENT	-0.101676	0.00150048	-4.76127	3.02314e-06	1.56031e-05	3.50743
1937	GO_ESTABLISHMENT_OF_PROTEIN_LOCALIZATION_TO_TELOMERE	-0.185682	-0.0200471	-4.75795	3.06978e-06	1.58357e-05	3.49272
1938	GO_REGULATION_OF_TRANSMEMBRANE_TRANSPORT	0.0734511	0.011766	4.75767	3.07372e-06	1.58478e-05	3.49149
1939	GO_REGULATION_OF_CHROMOSOME_SEPARATION	-0.143904	-0.01023	-4.75621	3.09432e-06	1.59458e-05	3.48508
1940	GO_REGULATION_OF_DENDRITE_MORPHOGENESIS	-0.0962368	-0.00107991	-4.75607	3.09641e-06	1.59484e-05	3.48443
1941	GO_SIALYLATION	0.154123	0.0102876	4.75507	3.11067e-06	1.60053e-05	3.48001
1942	GO_SIALYLTRANSFERASE_ACTIVITY	0.154123	0.0102876	4.75507	3.11067e-06	1.60053e-05	3.48001
1943	GO_NEGATIVE_REGULATION_OF_ASTROCYTE_DIFFERENTIATION	-0.157978	0.0228623	-4.7516	3.16065e-06	1.62479e-05	3.46471
1944	GO_TRANSCRIPTION_ELONGATION_FROM_RNA_POLYMERASE_II_PROMOTER	-0.133145	-0.0146276	-4.75157	3.16107e-06	1.62479e-05	3.46458
1945	GO_REGULATION_OF_AMYLOID_BETA_CLEARANCE	0.140159	0.00159897	4.74993	3.18491e-06	1.6362e-05	3.45736
1946	GO_REGULATION_OF_MICROVILLUS_ASSEMBLY	-0.187832	0.0012988	-4.74883	3.20106e-06	1.64365e-05	3.45251
1947	GO_MYOBLAST_DIFFERENTIATION	0.104355	0.00657369	4.74797	3.21378e-06	1.64933e-05	3.4487
1948	GO_NUCLEOBASE_CONTAINING_SMALL_MOLECULE_CATABOLIC_PROCESS	0.104844	-0.00822697	4.74377	3.27631e-06	1.68056e-05	3.4302
1949	GO_NEGATIVE_REGULATION_OF_MONOCYTE_DIFFERENTIATION	0.22213	0.0475749	4.74218	3.30021e-06	1.69195e-05	3.42321
1950	GO_PROTEIN_TRANSMEMBRANE_IMPORT_INTO_INTRACELLULAR_ORGANELLE	-0.135845	-0.0227321	-4.74181	3.30581e-06	1.69395e-05	3.42159
1951	GO_ADHESION_OF_SYMBIONT_TO_HOST	0.185288	0.00784743	4.74102	3.3179e-06	1.69928e-05	3.41808
1952	GO_MITOCHONDRIAL_PROTEIN_CATABOLIC_PROCESS	-0.219081	-0.0163398	-4.7389	3.35021e-06	1.71495e-05	3.40878
1953	GO_GLYCOLYTIC_PROCESS	-0.10913	-0.00354146	-4.73872	3.35306e-06	1.71552e-05	3.40796
1954	GO_RUFFLE_ORGANIZATION	0.114837	-0.00791413	4.73773	3.3683e-06	1.72244e-05	3.40361
1955	GO_NEUTRAL_LIPID_CATABOLIC_PROCESS	0.121009	0.0117845	4.73701	3.37932e-06	1.72719e-05	3.40047
1956	GO_CELLULAR_ALDEHYDE_METABOLIC_PROCESS	-0.101779	0.00100058	-4.7363	3.39035e-06	1.73194e-05	3.39734
1957	GO_INTRINSIC_COMPONENT_OF_EXTERNAL_SIDE_OF_PLASMA_MEMBRANE	0.143193	0.00669582	4.7355	3.40277e-06	1.7374e-05	3.39383
1958	GO_REGULATION_OF_MITOCHONDRIAL_FUSION	-0.161769	-0.00556071	-4.73406	3.42542e-06	1.74807e-05	3.38746
1959	GO_ACETYLTRANSFERASE_ACTIVITY	-0.125115	-0.00452402	-4.73333	3.43691e-06	1.75304e-05	3.38425
1960	GO_IMMATURE_T_CELL_PROLIFERATION	0.159159	-0.0137689	4.73288	3.44391e-06	1.75571e-05	3.38229
1961	GO_TRNA_PROCESSING	-0.131476	-0.0176414	-4.73209	3.45646e-06	1.76121e-05	3.3788
1962	GO_ISOTYPE_SWITCHING_TO_IGA_ISOTYPES	0.147731	-0.0108008	4.72988	3.49157e-06	1.77819e-05	3.3691
1963	GO_DEATH_INDUCING_SIGNALING_COMPLEX	0.202271	0.0124466	4.72648	3.54631e-06	1.80515e-05	3.35417
1964	GO_TRIGLYCERIDE_CATABOLIC_PROCESS	0.144448	0.0206365	4.72592	3.55533e-06	1.80882e-05	3.35173
1965	GO_FIBROBLAST_GROWTH_FACTOR_RECEPTOR_SIGNALING_PATHWAY	-0.100385	0.000318753	-4.72516	3.56781e-06	1.81424e-05	3.34836
1966	GO_MACROMOLECULE_METHYLATION	-0.112215	-0.00352109	-4.72258	3.61004e-06	1.83478e-05	3.33707
1967	GO_VIRAL_LIFE_CYCLE	0.0910914	-0.00107202	4.72177	3.62354e-06	1.84071e-05	3.33348
1968	GO_REGULATION_OF_UBIQUITIN_PROTEIN_TRANSFERASE_ACTIVITY	-0.122952	-0.0109032	-4.71938	3.66333e-06	1.85997e-05	3.323
1969	GO_CYTOPLASMIC_MICROTUBULE_ORGANIZATION	-0.0987068	0.000226233	-4.71789	3.68825e-06	1.87167e-05	3.3165
1970	GO_MITOCHONDRIAL_PART	-0.104355	-0.0172756	-4.71493	3.73855e-06	1.89624e-05	3.30349
1971	GO_CYTOPLASMIC_PATTERN_RECOGNITION_RECEPTOR_SIGNALING_PATHWAY	0.1112	0.00257566	4.71393	3.75565e-06	1.90394e-05	3.29911
1972	GO_BMP_SIGNALING_PATHWAY_INVOLVED_IN_HEART_DEVELOPMENT	-0.203613	-0.00870309	-4.70993	3.82471e-06	1.93797e-05	3.28162
1973	GO_LATE_ENDOSOME	0.0792911	-0.00727763	4.70327	3.94261e-06	1.9967e-05	3.25249
1974	GO_MITOTIC_SPINDLE	-0.130638	0.00114759	-4.69921	4.01616e-06	2.03291e-05	3.23475
1975	GO_B_CELL_LINEAGE_COMMITMENT	0.216672	-0.013335	4.69382	4.11595e-06	2.08237e-05	3.2112
1976	GO_HORMONE_CATABOLIC_PROCESS	0.128694	0.00425934	4.69215	4.1473e-06	2.09717e-05	3.20392
1977	GO_P38MAPK_CASCADE	0.131873	0.0050033	4.69058	4.177e-06	2.11112e-05	3.19708
1978	GO_TETRAPYRROLE_BIOSYNTHETIC_PROCESS	-0.123762	-0.021451	-4.68727	4.24037e-06	2.14206e-05	3.18263
1979	GO_CHROMOSOME_SEPARATION	-0.137318	-0.0105754	-4.68598	4.26541e-06	2.15293e-05	3.17698
1980	GO_PROTEIN_MATURATION_BY_IRON_SULFUR_CLUSTER_TRANSFER	-0.188704	-0.0239406	-4.68594	4.2662e-06	2.15293e-05	3.17681
1981	GO_NEGATIVE_REGULATION_OF_NEURON_DEATH	0.0755551	0.00250886	4.68193	4.34457e-06	2.19138e-05	3.15934
1982	GO_CELLULAR_RESPONSE_TO_ESTROGEN_STIMULUS	0.142779	-0.00673596	4.68013	4.38023e-06	2.20825e-05	3.1515
1983	GO_AXONOGENESIS_INVOLVED_IN_INNERVATION	0.223278	0.0304669	4.67925	4.39773e-06	2.21595e-05	3.14768
1984	GO_DENDRITE_MORPHOGENESIS	-0.0965033	0.00408605	-4.67904	4.40178e-06	2.21687e-05	3.14679
1985	GO_TELOMERE_TETHERING_AT_NUCLEAR_PERIPHERY	-0.234238	-0.0069794	-4.67725	4.43773e-06	2.23385e-05	3.13899
1986	GO_RNA_POLYMERASE_II_HOLOENZYME	-0.127707	-0.0137917	-4.67633	4.45634e-06	2.24209e-05	3.13498
1987	GO_TOLL_LIKE_RECEPTOR_2_SIGNALING_PATHWAY	0.167909	0.00651328	4.67215	4.54152e-06	2.28379e-05	3.11682
1988	GO_POSITIVE_REGULATION_OF_FIBROBLAST_APOPTOTIC_PROCESS	0.199104	0.0134159	4.66636	4.66234e-06	2.34337e-05	3.09164
1989	GO_MITOCHONDRIAL_TRANSMEMBRANE_TRANSPORT	-0.122638	-0.0221068	-4.66556	4.67912e-06	2.35062e-05	3.08819
1990	GO_CONDENSED_NUCLEAR_CHROMOSOME	-0.133738	-0.000840606	-4.66535	4.68367e-06	2.35173e-05	3.08726
1991	GO_PHOSPHATIDYLINOSITOL_3_5_BISPHOSPHATE_BINDING	-0.1121	-0.00276278	-4.66507	4.68951e-06	2.35348e-05	3.08606
1992	GO_AEROBIC_RESPIRATION	-0.129955	-0.0232816	-4.66341	4.72488e-06	2.36905e-05	3.07886
1993	GO_MODIFIED_AMINO_ACID_TRANSMEMBRANE_TRANSPORTER_ACTIVITY	-0.161143	-0.00522402	-4.6634	4.72529e-06	2.36905e-05	3.07877
1994	GO_ORGANOPHOSPHATE_BIOSYNTHETIC_PROCESS	-0.0599586	-0.00577037	-4.66305	4.73262e-06	2.37154e-05	3.07729
1995	GO_IMMATURE_T_CELL_PROLIFERATION_IN_THYMUS	0.184091	0.00720065	4.66041	4.78951e-06	2.39884e-05	3.06583
1996	GO_CALCITONIN_FAMILY_RECEPTOR_COMPLEX	0.252838	0.00192491	4.66017	4.7948e-06	2.40028e-05	3.06477
1997	GO_PHOTORECEPTOR_RIBBON_SYNAPSE	-0.226019	0.00103315	-4.65926	4.81443e-06	2.4089e-05	3.06085
1998	GO_ACTIVATION_OF_PHOSPHOLIPASE_D_ACTIVITY	0.160464	-0.00249306	4.65663	4.87218e-06	2.43658e-05	3.04942
[truncated: 2,143 more rows]
