# Supplementary material for: Integrated Analysis of Immune Infiltration Features for Cervical Carcinoma and Their Associated Immunotherapeutic Responses
Source: Front Cell Dev Biol. 2021 Apr 9;9:573497. doi: 10.3389/fcell.2021.573497 (PMC8063060; doi:10.3389/fcell.2021.573497)
Supplement: Supplementary Figure 1 — Flow chart and cluster analysis related information. (A) The diagrammatical flow chart for this study. (B) TME clusters; TCGA matrixes for each k (k = 2–4), displaying the clustering stability using 1,000 iterations of hierarchical clustering. (C) TME gene clusters; TCGA matrixes for each k (k = 2–4), displaying the clustering stability using 1000 iterations of hierarchical clustering. [file Data_Sheet_1.ZIP › Table S8.xlsx]

## Sheet: 工作表 1 - TMEscore of BRCA patien
TMEscore of BRCA patients
sample	status	time	score
TCGA-3C-AAAU-01	0	4047	20.0599
TCGA-3C-AALI-01	0	4005	36.5117
TCGA-3C-AALJ-01	0	1474	33.4534
TCGA-3C-AALK-01	0	1448	28.9772
TCGA-4H-AAAK-01	0	348	27.3241
TCGA-5L-AAT0-01	0	1477	36.6059
TCGA-5L-AAT1-01	0	1471	43.6403
TCGA-5T-A9QA-01	0	303	14.269
TCGA-A1-A0SB-01	0	259	11.5556
TCGA-A1-A0SD-01	0	437	27.8441
TCGA-A1-A0SE-01	0	1321	24.4039
TCGA-A1-A0SF-01	0	1463	34.3769
TCGA-A1-A0SG-01	0	434	27.6044
TCGA-A1-A0SH-01	0	1437	22.2641
TCGA-A1-A0SI-01	0	635	35.1893
TCGA-A1-A0SJ-01	0	416	24.4922
TCGA-A1-A0SK-01	1	967	12.4381
TCGA-A1-A0SM-01	0	242	19.8164
TCGA-A1-A0SN-01	0	1196	34.0866
TCGA-A1-A0SO-01	0	852	18.6212
TCGA-A1-A0SP-01	0	584	30.1651
TCGA-A1-A0SQ-01	0	554	20.5679
TCGA-A2-A04N-01	0	4354	24.1259
TCGA-A2-A04P-01	1	548	28.0308
TCGA-A2-A04Q-01	0	2385	47.341
TCGA-A2-A04R-01	0	3709	14.294
TCGA-A2-A04T-01	0	2246	34.602
TCGA-A2-A04U-01	0	2654	14.8545
TCGA-A2-A04V-01	1	1920	19.4829
TCGA-A2-A04W-01	0	3102	19.3777
TCGA-A2-A04X-01	0	1686	38.1174
TCGA-A2-A04Y-01	0	1099	28.8392
TCGA-A2-A0CK-01	0	4159	30.6414
TCGA-A2-A0CL-01	0	3015	51.6025
TCGA-A2-A0CM-01	1	754	39.3247
TCGA-A2-A0CO-01	1	3492	42.0947
TCGA-A2-A0CP-01	0	2813	23.5169
TCGA-A2-A0CQ-01	0	2695	21.0931
TCGA-A2-A0CR-01	0	3283	50.8523
TCGA-A2-A0CS-01	1	2348	21.9757
TCGA-A2-A0CT-01	0	2289	18.1223
TCGA-A2-A0CU-01	1	158	21.2022
TCGA-A2-A0CV-01	0	3011	30.7231
TCGA-A2-A0CW-01	0	3283	27.373
TCGA-A2-A0CX-01	0	1728	26.4383
TCGA-A2-A0CY-01	0	1673	8.68312
TCGA-A2-A0CZ-01	0	1616	31.6617
TCGA-A2-A0D0-01	0	2048	26.8089
TCGA-A2-A0D1-01	0	1051	16.727
TCGA-A2-A0D2-01	0	1027	32.8475
TCGA-A2-A0D3-01	0	1873	28.2539
TCGA-A2-A0D4-01	0	767	14.0218
TCGA-A2-A0EM-01	0	3094	20.4438
TCGA-A2-A0EN-01	0	4088	40.4021
TCGA-A2-A0EO-01	0	2442	29.1079
TCGA-A2-A0EP-01	0	3603	50.2159
TCGA-A2-A0EQ-01	0	2426	44.0717
TCGA-A2-A0ER-01	0	2263	20.6578
TCGA-A2-A0ES-01	0	2190	29.2572
TCGA-A2-A0ET-01	0	1066	27.5901
TCGA-A2-A0EU-01	0	1043	22.3115
TCGA-A2-A0EV-01	0	968	31.2577
TCGA-A2-A0EW-01	1	1884	32.4514
TCGA-A2-A0EX-01	0	752	26.2455
TCGA-A2-A0EY-01	0	1925	31.1701
TCGA-A2-A0ST-01	0	3017	50.4263
TCGA-A2-A0SU-01	0	1662	28.648
TCGA-A2-A0SV-01	1	825	27.1965
TCGA-A2-A0SW-01	1	1365	35.9242
TCGA-A2-A0SX-01	0	1534	41.526
TCGA-A2-A0SY-01	0	1347	32.494
TCGA-A2-A0T0-01	0	533	24.3989
TCGA-A2-A0T1-01	0	521	40.9102
TCGA-A2-A0T2-01	1	255	21.5989
TCGA-A2-A0T3-01	0	1516	20.6258
TCGA-A2-A0T4-01	0	624	33.7812
TCGA-A2-A0T5-01	0	531	20.1407
TCGA-A2-A0T6-01	0	575	36.0579
TCGA-A2-A0T7-01	0	631	29.6232
TCGA-A2-A0YC-01	0	990	26.5224
TCGA-A2-A0YD-01	0	769	33.2817
TCGA-A2-A0YE-01	0	554	19.6976
TCGA-A2-A0YF-01	0	1535	24.6866
TCGA-A2-A0YG-01	0	666	22.3997
TCGA-A2-A0YH-01	0	659	34.608
TCGA-A2-A0YI-01	0	1505	38.6156
TCGA-A2-A0YJ-01	0	566	12.3027
TCGA-A2-A0YK-01	0	588	44.7904
TCGA-A2-A0YL-01	0	1474	31.3024
TCGA-A2-A0YM-01	0	965	28.8065
TCGA-A2-A0YT-01	1	723	24.3941
TCGA-A2-A1FV-01	0	714	13.6239
TCGA-A2-A1FW-01	0	528	23.2463
TCGA-A2-A1FX-01	0	1847	28.3643
TCGA-A2-A1FZ-01	0	683	29.5966
TCGA-A2-A1G0-01	0	616	31.4804
TCGA-A2-A1G1-01	0	584	31.8235
TCGA-A2-A1G4-01	0	595	22.0615
TCGA-A2-A1G6-01	0	501	29.4735
TCGA-A2-A259-01	0	1596	31.0758
TCGA-A2-A25A-01	0	3276	34.9067
TCGA-A2-A25B-01	0	1291	24.7764
TCGA-A2-A25C-01	0	523	28.2301
TCGA-A2-A25D-01	0	552	37.1631
TCGA-A2-A25E-01	0	3204	24.2003
TCGA-A2-A25F-01	0	322	54.7117
TCGA-A2-A3KC-01	0	1102	31.1575
TCGA-A2-A3KD-01	0	1206	23.3623
TCGA-A2-A3XS-01	1	1032	32.3324
TCGA-A2-A3XT-01	0	2770	34.2364
TCGA-A2-A3XU-01	1	912	10.6145
TCGA-A2-A3XV-01	0	996	17.368
TCGA-A2-A3XW-01	0	1712	30.095
TCGA-A2-A3XX-01	1	1439	30.0745
TCGA-A2-A3XY-01	1	1093	37.9072
TCGA-A2-A3XZ-01	0	1532	43.0675
TCGA-A2-A3Y0-01	0	1546	35.1985
TCGA-A2-A4RW-01	0	222	31.1672
TCGA-A2-A4RX-01	0	742	33.9072
TCGA-A2-A4RY-01	0	648	34.2688
TCGA-A2-A4S0-01	0	706	16.7785
TCGA-A2-A4S1-01	0	820	29.9519
TCGA-A2-A4S2-01	0	643	38.5614
TCGA-A2-A4S3-01	0	666	33.6861
TCGA-A7-A0CD-01	0	1165	17.6595
TCGA-A7-A0CE-01	0	1074	20.2836
TCGA-A7-A0CG-01	0	1043	36.3433
TCGA-A7-A0CH-01	0	1079	18.292
TCGA-A7-A0CJ-01	0	931	21.4968
TCGA-A7-A0D9-01	0	1139	16.6284
TCGA-A7-A0DA-01	0	1085	18.1494
TCGA-A7-A0DB-01	0	1007	17.6136
TCGA-A7-A0DC-01	0	906	8.83705
TCGA-A7-A13D-01	0	965	9.03715
TCGA-A7-A13E-01	1	614	17.0972
TCGA-A7-A13F-01	0	765	18.7042
TCGA-A7-A13G-01	0	718	13.0497
TCGA-A7-A13H-01	0	899	39.7236
TCGA-A7-A26E-01	0	954	15.536
TCGA-A7-A26F-01	0	738	21.4214
TCGA-A7-A26G-01	0	722	33.9078
TCGA-A7-A26H-01	0	724	29.2138
TCGA-A7-A26I-01	0	661	13.9598
TCGA-A7-A26J-01	0	627	18.8168
TCGA-A7-A2KD-01	0	679	33.0135
TCGA-A7-A3IY-01	0	345	21.471
TCGA-A7-A3IZ-01	0	322	18.1006
TCGA-A7-A3J0-01	0	313	27.6442
TCGA-A7-A3J1-01	0	343	42.5049
TCGA-A7-A3RF-01	0	408	13.2429
TCGA-A7-A425-01	0	447	28.2125
TCGA-A7-A426-01	0	364	31.7496
TCGA-A7-A4SA-01	0	454	38.2247
TCGA-A7-A4SB-01	0	418	18.2564
TCGA-A7-A4SC-01	0	446	30.5513
TCGA-A7-A4SD-01	0	441	34.9775
TCGA-A7-A4SE-01	0	644	26.2418
TCGA-A7-A4SF-01	0	545	28.3748
TCGA-A7-A56D-01	0	448	22.1759
TCGA-A7-A5ZV-01	0	368	17.928
TCGA-A7-A5ZW-01	0	326	29.5334
TCGA-A7-A5ZX-01	0	336	22.2249
TCGA-A7-A6VV-01	0	313	29.9679
TCGA-A7-A6VW-01	0	285	21.8093
TCGA-A7-A6VX-01	0	317	21.735
TCGA-A7-A6VY-01	0	266	33.9081
TCGA-A8-A06O-01	0	396	25.3906
TCGA-A8-A06P-01	0	396	22.8373
TCGA-A8-A06Q-01	0	31	14.2932
TCGA-A8-A06R-01	0	547	29.1548
TCGA-A8-A06T-01	0	1614	29.2457
TCGA-A8-A06U-01	1	883	27.0868
TCGA-A8-A06X-01	1	943	26.2273
TCGA-A8-A06Y-01	0	791	12.1615
TCGA-A8-A06Z-01	0	31	12.9399
TCGA-A8-A075-01	0	518	32.0152
TCGA-A8-A076-01	0	1642	24.9737
TCGA-A8-A079-01	0	274	21.221
TCGA-A8-A07B-01	0	1308	18.5368
TCGA-A8-A07C-01	0	1034	31.7488
TCGA-A8-A07E-01	0	608	31.2352
TCGA-A8-A07F-01	0	577	28.6941
TCGA-A8-A07G-01	0	577	26.5741
TCGA-A8-A07I-01	0	426	28.8926
TCGA-A8-A07J-01	0	365	31.1766
TCGA-A8-A07L-01	0	975	17.4944
TCGA-A8-A07O-01	0	304	23.6547
TCGA-A8-A07P-01	0	334	22.7701
TCGA-A8-A07R-01	0	273	15.9774
TCGA-A8-A07S-01	0	243	18.44
TCGA-A8-A07U-01	0	760	40.6411
TCGA-A8-A07W-01	0	304	24.9437
TCGA-A8-A07Z-01	0	1371	25.491
TCGA-A8-A082-01	0	549	17.4883
TCGA-A8-A084-01	0	458	16.0961
TCGA-A8-A085-01	0	1124	10.3217
TCGA-A8-A086-01	0	396	17.3301
TCGA-A8-A08A-01	0	30	25.4725
TCGA-A8-A08B-01	0	1156	27.9481
TCGA-A8-A08C-01	0	881	17.7712
TCGA-A8-A08F-01	0	1004	33.3051
TCGA-A8-A08G-01	0	607	26.552
TCGA-A8-A08I-01	0	365	45.785
TCGA-A8-A08J-01	1	1127	23.4197
TCGA-A8-A08L-01	1	304	34.8332
TCGA-A8-A08O-01	0	943	20.1842
TCGA-A8-A08P-01	0	943	39.3596
TCGA-A8-A08R-01	0	30	36.0629
TCGA-A8-A08S-01	0	1004	20.4278
TCGA-A8-A08T-01	1	3409	22.1877
TCGA-A8-A08X-01	0	1308	27.9725
TCGA-A8-A08Z-01	0	1217	28.9356
TCGA-A8-A091-01	0	1004	24.7114
TCGA-A8-A092-01	0	942	21.6412
TCGA-A8-A093-01	0	546	15.1475
TCGA-A8-A095-01	0	1277	25.7488
TCGA-A8-A097-01	0	365	25.7278
TCGA-A8-A099-01	0	304	22.1769
TCGA-A8-A09A-01	0	304	30.2014
TCGA-A8-A09B-01	0	365	21.3549
TCGA-A8-A09C-01	0	31	16.5149
TCGA-A8-A09D-01	0	1522	28.2021
TCGA-A8-A09E-01	0	1492	17.4417
TCGA-A8-A09I-01	0	1371	28.8577
TCGA-A8-A09K-01	0	912	33.9362
TCGA-A8-A09M-01	0	1006	33.0487
TCGA-A8-A09N-01	0	31	26.5641
TCGA-A8-A09Q-01	0	761	32.4632
TCGA-A8-A09R-01	0	273	30.4447
TCGA-A8-A09T-01	0	579	19.3944
TCGA-A8-A09V-01	0	457	17.6328
TCGA-A8-A09W-01	0	30	22.6513
TCGA-A8-A09X-01	1	426	36.2126
TCGA-A8-A0A1-01	0	365	37.493
TCGA-A8-A0A2-01	0	579	28.2112
TCGA-A8-A0A4-01	0	396	22.575
TCGA-A8-A0A6-01	0	640	38.7174
TCGA-A8-A0A7-01	0	30	47.8683
TCGA-A8-A0A9-01	0	822	24.8607
TCGA-A8-A0AB-01	0	518	13.7055
TCGA-A8-A0AD-01	0	1157	22.3562
TCGA-AC-A23C-01	0	585	31.2939
TCGA-AC-A23E-01	0	698	19.3462
TCGA-AC-A23G-01	0	2248	30.4381
TCGA-AC-A23H-01	1	174	16.401
TCGA-AC-A2B8-01	0	677	32.5932
TCGA-AC-A2BK-01	0	2222	15.2192
TCGA-AC-A2BM-01	0	3022	32.0807
TCGA-AC-A2FB-01	0	1234	45.5643
TCGA-AC-A2FE-01	1	2636	43.8785
TCGA-AC-A2FF-01	0	2759	37.076
TCGA-AC-A2FG-01	0	1853	24.955
TCGA-AC-A2FK-01	0	2650	31.87
TCGA-AC-A2FM-01	1	792	19.9776
TCGA-AC-A2FO-01	0	2255	40.2723
TCGA-AC-A2QH-01	0	1005	7.84038
TCGA-AC-A2QI-01	0	588	34.7099
TCGA-AC-A2QJ-01	1	446	29.0167
TCGA-AC-A3BB-01	0	987	42.267
TCGA-AC-A3EH-01	1	197	22.1448
TCGA-AC-A3HN-01	0	496	36.0185
TCGA-AC-A3OD-01	0	451	28.2971
TCGA-AC-A3QP-01	0	675	28.9606
TCGA-AC-A3QQ-01	0	734	21.8612
TCGA-AC-A3TM-01	0	762	29.443
TCGA-AC-A3TN-01	0	456	21.3396
TCGA-AC-A3W5-01	0	504	38.9673
TCGA-AC-A3W6-01	0	602	40.4872
TCGA-AC-A3W7-01	0	471	27.1101
TCGA-AC-A3YI-01	0	707	27.6171
TCGA-AC-A3YJ-01	0	754	24.3663
TCGA-AC-A4ZE-01	0	890	24.7453
TCGA-AC-A5EH-01	0	511	25.9191
TCGA-AC-A5XS-01	0	588	37.4549
TCGA-AC-A5XU-01	0	455	23.1836
TCGA-AC-A62V-01	1	348	17.9482
TCGA-AC-A62X-01	0	417	12.4835
TCGA-AC-A62Y-01	0	530	29.1342
TCGA-AC-A6IV-01	0	568	39.9803
TCGA-AC-A6IW-01	0	413	41.9181
TCGA-AC-A6IX-01	0	373	31.7785
TCGA-AC-A6NO-01	0	51	22.1248
TCGA-AC-A7VB-01	0	250	13.3856
TCGA-AC-A7VC-01	0	1	16.9241
TCGA-AC-A8OP-01	0	614	27.4712
TCGA-AC-A8OQ-01	0	34	34.6501
TCGA-AC-A8OR-01	0	40	16.5443
TCGA-AC-A8OS-01	0	70	33.0121
TCGA-AN-A03X-01	0	10	19.3275
TCGA-AN-A03Y-01	0	10	26.2094
TCGA-AN-A041-01	0	7	19.6219
TCGA-AN-A046-01	0	10	32.6206
TCGA-AN-A049-01	0	19	27.4467
TCGA-AN-A04A-01	0	90	19.5968
TCGA-AN-A04C-01	0	54	22.2523
TCGA-AN-A04D-01	0	52	12.8831
TCGA-AN-A0AJ-01	0	303	35.807
TCGA-AN-A0AK-01	0	224	24.3373
TCGA-AN-A0AL-01	0	227	31.9917
TCGA-AN-A0AM-01	0	5	28.6363
TCGA-AN-A0AR-01	0	10	16.178
TCGA-AN-A0AS-01	0	10	19.8991
TCGA-AN-A0AT-01	0	10	27.4945
TCGA-AN-A0FD-01	0	196	22.9848
TCGA-AN-A0FF-01	0	172	32.1626
TCGA-AN-A0FJ-01	0	242	17.9069
TCGA-AN-A0FK-01	0	213	19.52
TCGA-AN-A0FL-01	0	231	14.6418
TCGA-AN-A0FN-01	0	218	42.4911
TCGA-AN-A0FS-01	0	210	19.9938
TCGA-AN-A0FT-01	0	214	20.6085
TCGA-AN-A0FV-01	0	10	14.4487
TCGA-AN-A0FW-01	0	11	24.398
TCGA-AN-A0FX-01	0	10	22.5192
TCGA-AN-A0FY-01	0	10	22.7142
TCGA-AN-A0FZ-01	0	10	14.062
TCGA-AN-A0G0-01	0	16	21.6608
TCGA-AN-A0XL-01	0	163	23.8774
TCGA-AN-A0XN-01	0	10	25.7251
TCGA-AN-A0XO-01	0	375	12.3912
TCGA-AN-A0XP-01	0	9	17.7543
TCGA-AN-A0XR-01	0	10	16.1675
TCGA-AN-A0XS-01	0	10	36.4441
TCGA-AN-A0XT-01	0	10	21.5456
TCGA-AN-A0XU-01	0	10	29.6618
TCGA-AN-A0XV-01	0	162	30.2836
TCGA-AN-A0XW-01	0	170	39.1961
TCGA-AO-A03L-01	0	2442	29.9981
TCGA-AO-A03M-01	0	1866	38.2575
TCGA-AO-A03N-01	0	2031	14.4708
TCGA-AO-A03O-01	1	2483	32.315
TCGA-AO-A03P-01	1	2911	17.4154
TCGA-AO-A03R-01	0	2091	31.0339
TCGA-AO-A03T-01	0	2124	22.6141
TCGA-AO-A03U-01	1	1793	31.6108
TCGA-AO-A03V-01	0	1351	24.22
TCGA-AO-A0J2-01	0	997	30.2632
TCGA-AO-A0J3-01	0	651	16.8006
TCGA-AO-A0J4-01	0	1587	37.2351
TCGA-AO-A0J5-01	1	792	23.5986
TCGA-AO-A0J6-01	0	1140	32.3145
TCGA-AO-A0J7-01	0	618	14.349
TCGA-AO-A0J8-01	0	680	29.7304
TCGA-AO-A0J9-01	0	1613	31.4289
TCGA-AO-A0JA-01	0	655	29.0962
TCGA-AO-A0JB-01	0	1542	18.3759
TCGA-AO-A0JC-01	0	1547	60.7581
TCGA-AO-A0JD-01	0	2190	25.8146
TCGA-AO-A0JE-01	0	2335	36.7701
TCGA-AO-A0JF-01	0	1980	31.9518
TCGA-AO-A0JG-01	0	798	39.2016
TCGA-AO-A0JI-01	0	1528	22.2197
TCGA-AO-A0JJ-01	0	1887	38.5595
TCGA-AO-A0JL-01	0	1683	16.1873
TCGA-AO-A0JM-01	0	2184	24.2826
TCGA-AO-A124-01	0	3506	20.7222
TCGA-AO-A125-01	0	3456	9.69462
TCGA-AO-A126-01	0	3307	25.2296
TCGA-AO-A128-01	0	3248	53.8662
TCGA-AO-A129-01	0	3286	37.3207
TCGA-AO-A12A-01	0	3112	31.0049
TCGA-AO-A12B-01	0	2989	17.9301
TCGA-AO-A12C-01	0	2372	17.367
TCGA-AO-A12D-01	0	2515	34.525
TCGA-AO-A12E-01	0	2142	22.8175
TCGA-AO-A12F-01	0	1842	15.1167
TCGA-AO-A12G-01	0	1639	22.2357
TCGA-AO-A12H-01	0	1234	15.6892
TCGA-AO-A1KO-01	0	622	20.328
TCGA-AO-A1KP-01	0	2953	12.7636
TCGA-AO-A1KQ-01	0	1882	35.2545
TCGA-AO-A1KR-01	0	2513	22.2798
TCGA-AO-A1KS-01	0	350	24.9494
TCGA-AO-A1KT-01	0	541	23.1015
TCGA-AQ-A04H-01	0	754	21.2567
TCGA-AQ-A04J-01	0	819	39.2269
TCGA-AQ-A04L-01	0	3957	16.0314
TCGA-AQ-A0Y5-01	1	172	15.6911
TCGA-AQ-A1H2-01	0	475	19.4443
TCGA-AQ-A1H3-01	0	989	32.549
TCGA-AQ-A54N-01	0	78	16.9785
TCGA-AQ-A54O-01	0	1001	26.0458
TCGA-AQ-A7U7-01	1	584	50.5104
TCGA-AR-A0TP-01	0	4275	10.1403
TCGA-AR-A0TQ-01	0	2991	37.2565
TCGA-AR-A0TR-01	1	160	25.1689
TCGA-AR-A0TS-01	0	2558	46.6038
TCGA-AR-A0TT-01	0	3316	45.8725
TCGA-AR-A0TU-01	0	709	32.9713
TCGA-AR-A0TV-01	0	2288	34.4392
TCGA-AR-A0TW-01	0	3009	32.1078
TCGA-AR-A0TX-01	0	1972	41.6725
TCGA-AR-A0TY-01	1	1699	17.6922
TCGA-AR-A0TZ-01	1	3262	18.8778
TCGA-AR-A0U0-01	0	1988	39.4351
TCGA-AR-A0U2-01	1	2551	31.7902
TCGA-AR-A0U3-01	0	4080	24.7284
TCGA-AR-A0U4-01	0	3261	35.0771
TCGA-AR-A1AH-01	0	3807	14.1711
TCGA-AR-A1AI-01	0	3296	37.9129
TCGA-AR-A1AJ-01	0	3072	48.08
TCGA-AR-A1AK-01	0	3159	39.6414
TCGA-AR-A1AL-01	0	2971	30.7818
TCGA-AR-A1AM-01	0	2991	32.6348
TCGA-AR-A1AN-01	0	2920	24.1703
TCGA-AR-A1AO-01	0	2618	46.3498
TCGA-AR-A1AP-01	0	2856	28.0852
TCGA-AR-A1AQ-01	0	3021	37.4987
TCGA-AR-A1AR-01	1	524	37.8802
TCGA-AR-A1AS-01	0	1150	13.8396
TCGA-AR-A1AT-01	1	1272	37.0316
TCGA-AR-A1AU-01	0	2868	22.1752
TCGA-AR-A1AV-01	0	1864	17.0552
TCGA-AR-A1AW-01	0	2632	49.3747
TCGA-AR-A1AX-01	0	2629	46.126
TCGA-AR-A1AY-01	0	1026	17.6022
TCGA-AR-A24H-01	0	4894	29.8938
TCGA-AR-A24K-01	0	1548	12.5126
TCGA-AR-A24L-01	1	2866	20.9691
TCGA-AR-A24M-01	0	3660	20.0679
TCGA-AR-A24N-01	0	3035	22.9607
TCGA-AR-A24O-01	0	3607	32.4729
TCGA-AR-A24P-01	0	84	24.7775
TCGA-AR-A24Q-01	0	3172	32.229
TCGA-AR-A24R-01	0	3430	30.177
TCGA-AR-A24S-01	0	2976	31.5331
TCGA-AR-A24T-01	0	3202	26.5895
TCGA-AR-A24U-01	0	3128	37.1875
TCGA-AR-A24V-01	0	3203	23.8435
TCGA-AR-A24W-01	0	1550	20.7922
TCGA-AR-A24X-01	0	3004	26.373
TCGA-AR-A24Z-01	0	3001	20.299
TCGA-AR-A250-01	0	2707	28.5438
TCGA-AR-A251-01	0	3030	25.0593
TCGA-AR-A252-01	0	2838	46.2802
TCGA-AR-A254-01	0	2605	33.0216
TCGA-AR-A255-01	0	2161	32.6292
TCGA-AR-A256-01	1	2854	20.6465
TCGA-AR-A2LE-01	0	5062	19.1905
TCGA-AR-A2LH-01	1	616	43.623
TCGA-AR-A2LJ-01	0	2632	37.3201
TCGA-AR-A2LK-01	1	1649	23.6425
TCGA-AR-A2LL-01	0	2012	27.0979
TCGA-AR-A2LM-01	0	1935	30.8718
TCGA-AR-A2LN-01	0	1161	32.0375
TCGA-AR-A2LO-01	0	1198	39.6235
TCGA-AR-A2LQ-01	0	1233	26.6078
TCGA-AR-A2LR-01	0	1742	21.901
TCGA-AR-A5QM-01	0	2231	31.4932
TCGA-AR-A5QN-01	0	1013	29.1023
TCGA-AR-A5QP-01	0	1185	28.23
TCGA-AR-A5QQ-01	1	322	41.1495
TCGA-B6-A0I1-01	1	2361	14.1392
TCGA-B6-A0I2-01	0	4361	39.956
TCGA-B6-A0I5-01	0	8556	23.512
TCGA-B6-A0I6-01	1	991	20.276
TCGA-B6-A0I8-01	1	749	14.3659
TCGA-B6-A0I9-01	1	362	25.6595
TCGA-B6-A0IA-01	0	8391	9.74256
TCGA-B6-A0IB-01	1	3941	14.4162
TCGA-B6-A0IC-01	1	1542	12.349
TCGA-B6-A0IE-01	1	1993	20.3092
TCGA-B6-A0IG-01	1	4456	22.0391
TCGA-B6-A0IH-01	1	3418	34.5419
TCGA-B6-A0IJ-01	0	7106	39.2778
TCGA-B6-A0IK-01	1	571	27.2725
TCGA-B6-A0IM-01	1	3873	18.9757
TCGA-B6-A0IN-01	1	2573	30.0459
TCGA-B6-A0IO-01	0	5042	23.3037
TCGA-B6-A0IP-01	1	3926	29.1643
TCGA-B6-A0IQ-01	0	4285	26.5648
TCGA-B6-A0RE-01	0	7777	19.1706
TCGA-B6-A0RG-01	0	2082	14.6658
TCGA-B6-A0RH-01	1	6456	20.622
TCGA-B6-A0RI-01	0	7126	18.9353
TCGA-B6-A0RL-01	1	2469	11.1023
TCGA-B6-A0RM-01	1	2373	19.6566
TCGA-B6-A0RN-01	0	8008	20.6578
TCGA-B6-A0RO-01	0	4929	17.0877
TCGA-B6-A0RP-01	1	3126	28.8849
TCGA-B6-A0RQ-01	1	4267	18.6572
TCGA-B6-A0RS-01	1	3063	31.1933
TCGA-B6-A0RT-01	0	2721	55.9744
TCGA-B6-A0RU-01	0	8605	22.9305
TCGA-B6-A0RV-01	0	5156	32.8158
TCGA-B6-A0WS-01	1	2965	38.2994
TCGA-B6-A0WT-01	0	5739	21.4883
TCGA-B6-A0WV-01	1	2417	12.6036
TCGA-B6-A0WW-01	1	558	19.8658
TCGA-B6-A0WX-01	1	639	33.9168
TCGA-B6-A0WY-01	1	3461	27.8173
TCGA-B6-A0WZ-01	0	6292	14.9999
TCGA-B6-A0X0-01	1	3945	16.9881
TCGA-B6-A0X1-01	1	7455	32.9882
TCGA-B6-A0X4-01	1	860	10.2151
TCGA-B6-A0X5-01	1	2097	14.5505
TCGA-B6-A0X7-01	1	1781	20.717
TCGA-B6-A1KC-01	0	1326	13.5544
TCGA-B6-A1KF-01	0	3088	8.86404
TCGA-B6-A1KI-01	0	2236	15.9985
TCGA-B6-A1KN-01	0	4233	25.9127
TCGA-B6-A2IU-01	0	5176	20.6638
TCGA-B6-A3ZX-01	1	1152	49.9085
TCGA-B6-A400-01	0	215	30.7705
TCGA-B6-A401-01	0	2596	31.2165
TCGA-B6-A402-01	0	2281	14.8973
TCGA-B6-A408-01	0	2072	35.6114
TCGA-B6-A409-01	1	573	24.1774
TCGA-B6-A40B-01	0	3152	21.5802
TCGA-B6-A40C-01	0	2164	27.2677
TCGA-BH-A0AU-01	0	1914	30.533
TCGA-BH-A0AV-01	0	1820	21.8849
TCGA-BH-A0AW-01	0	622	41.413
TCGA-BH-A0AZ-01	0	1919	26.4952
TCGA-BH-A0B0-01	0	2477	34.17
TCGA-BH-A0B1-01	0	1148	22.6126
TCGA-BH-A0B3-01	0	1203	31.6591
TCGA-BH-A0B4-01	0	1191	27.8564
TCGA-BH-A0B5-01	0	2136	32.1799
TCGA-BH-A0B6-01	0	2483	49.9778
TCGA-BH-A0B7-01	0	2559	39.4639
TCGA-BH-A0B8-01	0	1569	18.9605
TCGA-BH-A0B9-01	0	1572	36.7952
TCGA-BH-A0BA-01	0	1132	31.3821
TCGA-BH-A0BC-01	0	974	34.8253
TCGA-BH-A0BD-01	0	554	32.0284
TCGA-BH-A0BF-01	1	1324	43.7282
TCGA-BH-A0BG-01	0	1871	37.501
TCGA-BH-A0BJ-01	0	660	29.3081
TCGA-BH-A0BL-01	0	2278	38.8826
TCGA-BH-A0BM-01	0	1876	23.3165
TCGA-BH-A0BO-01	0	2197	27.6793
TCGA-BH-A0BP-01	1	2296	22.9759
TCGA-BH-A0BQ-01	0	2255	31.5095
TCGA-BH-A0BR-01	0	2330	29.0949
TCGA-BH-A0BS-01	0	2612	14.8499
TCGA-BH-A0BT-01	0	2365	27.4234
TCGA-BH-A0BV-01	0	1519	31.6383
TCGA-BH-A0BW-01	0	2371	40.713
TCGA-BH-A0BZ-01	0	2255	41.2824
TCGA-BH-A0C0-01	0	1270	45.9547
TCGA-BH-A0C1-01	1	1411	32.4534
TCGA-BH-A0C3-01	0	2709	33.9013
TCGA-BH-A0C7-01	0	2767	25.5063
TCGA-BH-A0DD-01	0	2486	24.9662
TCGA-BH-A0DE-01	0	2372	29.4613
TCGA-BH-A0DG-01	0	2041	33.3743
TCGA-BH-A0DH-01	0	1156	24.4519
TCGA-BH-A0DI-01	0	912	32.1542
TCGA-BH-A0DK-01	0	423	38.745
TCGA-BH-A0DL-01	0	2381	37.4164
TCGA-BH-A0DO-01	0	1644	23.4792
TCGA-BH-A0DP-01	0	476	31.2614
TCGA-BH-A0DQ-01	0	98	25.3174
TCGA-BH-A0DS-01	0	78	29.9629
TCGA-BH-A0DT-01	0	2403	31.8365
TCGA-BH-A0DV-01	0	2064	28.4038
TCGA-BH-A0DX-01	0	2156	31.3302
TCGA-BH-A0DZ-01	0	495	26.1474
TCGA-BH-A0E0-01	0	134	22.2194
TCGA-BH-A0E1-01	0	477	16.2208
TCGA-BH-A0E2-01	0	435	25.2886
TCGA-BH-A0E6-01	0	293	25.9721
TCGA-BH-A0E7-01	0	1363	14.0504
TCGA-BH-A0E9-01	0	2489	31.0062
TCGA-BH-A0EA-01	1	991	27.9948
TCGA-BH-A0EB-01	0	745	30.9791
TCGA-BH-A0EE-01	0	943	25.2162
TCGA-BH-A0EI-01	0	1926	16.3907
TCGA-BH-A0GY-01	0	923	26.7438
TCGA-BH-A0GZ-01	0	328	20.4632
TCGA-BH-A0H0-01	0	461	20.8759
TCGA-BH-A0H3-01	0	1928	30.166
TCGA-BH-A0H5-01	0	1620	54.4146
TCGA-BH-A0H6-01	0	747	17.5497
TCGA-BH-A0H7-01	0	702	22.7254
TCGA-BH-A0H9-01	0	1247	22.4061
TCGA-BH-A0HA-01	0	1611	32.6364
TCGA-BH-A0HB-01	0	806	32.92
TCGA-BH-A0HF-01	0	727	29.3254
TCGA-BH-A0HI-01	0	620	22.8618
TCGA-BH-A0HK-01	0	178	20.1111
TCGA-BH-A0HL-01	0	72	10.3189
TCGA-BH-A0HN-01	0	516	16.1154
TCGA-BH-A0HO-01	0	76	23.5699
TCGA-BH-A0HP-01	0	414	26.8546
TCGA-BH-A0HQ-01	0	1121	20.1754
TCGA-BH-A0HU-01	0	392	22.0991
TCGA-BH-A0HW-01	0	1561	10.5604
TCGA-BH-A0HX-01	0	829	25.8124
TCGA-BH-A0HY-01	0	1545	16.7667
TCGA-BH-A0RX-01	0	170	40.4268
TCGA-BH-A0W3-01	0	728	20.2433
TCGA-BH-A0W4-01	0	759	18.6687
TCGA-BH-A0W5-01	0	1288	44.7272
TCGA-BH-A0W7-01	0	1363	40.4774
TCGA-BH-A0WA-01	0	701	27.214
TCGA-BH-A18F-01	0	1001	33.8138
TCGA-BH-A18G-01	0	149	17.3961
TCGA-BH-A18H-01	0	652	39.5484
TCGA-BH-A18I-01	0	1093	36.1244
TCGA-BH-A18J-01	1	612	18.8538
TCGA-BH-A18K-01	1	2763	21.1085
TCGA-BH-A18L-01	1	811	19.6442
TCGA-BH-A18M-01	1	2207	27.5005
TCGA-BH-A18N-01	1	1148	15.5768
TCGA-BH-A18P-01	1	921	26.6118
TCGA-BH-A18Q-01	1	1692	31.8549
TCGA-BH-A18R-01	1	1142	25.2223
TCGA-BH-A18S-01	1	2009	19.584
TCGA-BH-A18T-01	1	224	21.813
TCGA-BH-A18U-01	1	1563	24.4528
TCGA-BH-A18V-01	1	1556	31.3268
TCGA-BH-A1EN-01	1	2127	14.6419
TCGA-BH-A1EO-01	1	2798	29.6709
TCGA-BH-A1ES-01	1	3462	14.1637
TCGA-BH-A1ET-01	1	2520	25.7349
TCGA-BH-A1EU-01	1	1286	41.0183
TCGA-BH-A1EV-01	1	365	15.4554
TCGA-BH-A1EW-01	1	1694	33.799
TCGA-BH-A1EX-01	1	1508	30.1955
TCGA-BH-A1EY-01	1	538	35.7464
TCGA-BH-A1F0-01	1	785	44.5982
TCGA-BH-A1F2-01	1	959	17.7595
TCGA-BH-A1F5-01	1	2712	16.9019
TCGA-BH-A1F6-01	1	2965	31.4684
TCGA-BH-A1F8-01	1	763	20.3443
TCGA-BH-A1FB-01	1	3669	41.4651
TCGA-BH-A1FC-01	1	3472	34.1858
TCGA-BH-A1FD-01	1	1009	19.6338
TCGA-BH-A1FE-01	1	2273	40.1719
TCGA-BH-A1FG-01	1	3736	17.3037
TCGA-BH-A1FH-01	1	1034	28.2774
TCGA-BH-A1FJ-01	1	1927	14.8271
TCGA-BH-A1FL-01	1	1673	25.0318
TCGA-BH-A1FM-01	1	1388	13.8835
TCGA-BH-A1FN-01	1	2192	19.3789
TCGA-BH-A1FR-01	1	1642	28.9473
TCGA-BH-A1FU-01	1	1688	32.9429
TCGA-BH-A201-01	0	856	21.1201
TCGA-BH-A202-01	0	795	30.3359
TCGA-BH-A203-01	1	1174	30.4834
TCGA-BH-A204-01	1	2534	11.8145
TCGA-BH-A208-01	1	1759	24.3684
TCGA-BH-A209-01	1	3959	42.9486
TCGA-BH-A28O-01	0	1120	30.6825
TCGA-BH-A28Q-01	0	1119	24.6271
TCGA-BH-A2L8-01	0	612	44.3359
TCGA-BH-A42T-01	1	320	27.4098
TCGA-BH-A42U-01	0	3364	36.1819
TCGA-BH-A42V-01	0	635	33.3259
TCGA-BH-A5IZ-01	0	567	20.0844
TCGA-BH-A5J0-01	0	715	38.296
TCGA-BH-A6R8-01	0	293	29.9453
TCGA-BH-A6R9-01	0	160	33.4557
TCGA-BH-A8FY-01	1	295	16.7018
TCGA-BH-A8FZ-01	0	574	38.078
TCGA-BH-A8G0-01	0	662	39.8624
TCGA-BH-AB28-01	0	287	32.9418
TCGA-C8-A12L-01	0	363	22.9522
TCGA-C8-A12M-01	0	358	25.2779
TCGA-C8-A12N-01	0	358	22.6581
TCGA-C8-A12O-01	0	385	27.9486
TCGA-C8-A12P-01	0	358	26.4867
TCGA-C8-A12Q-01	1	385	27.9416
TCGA-C8-A12U-01	0	385	33.7175
TCGA-C8-A12V-01	0	385	52.1368
TCGA-C8-A12W-01	0	385	27.255
TCGA-C8-A12X-01	0	385	14.4836
TCGA-C8-A12Y-01	0	1476	22.6878
TCGA-C8-A12Z-01	0	382	13.1977
TCGA-C8-A130-01	0	370	25.9539
TCGA-C8-A131-01	0	411	24.3936
TCGA-C8-A132-01	0	383	38.9367
TCGA-C8-A134-01	0	383	34.6577
TCGA-C8-A135-01	0	393	28.5876
TCGA-C8-A137-01	0	379	14.4263
TCGA-C8-A138-01	0	380	37.7813
TCGA-C8-A1HE-01	0	375	22.3348
TCGA-C8-A1HG-01	0	345	36.4546
TCGA-C8-A1HI-01	0	343	22.0743
TCGA-C8-A1HJ-01	0	5	20.5794
TCGA-C8-A1HK-01	0	366	24.1618
TCGA-C8-A1HL-01	0	317	19.9129
TCGA-C8-A1HM-01	0	375	45.5715
TCGA-C8-A1HN-01	0	394	21.0101
TCGA-C8-A1HO-01	0	375	20.6837
TCGA-C8-A26V-01	0	616	21.8104
TCGA-C8-A26W-01	0	381	35.6806
TCGA-C8-A26X-01	0	376	35.2929
TCGA-C8-A26Y-01	0	394	25.6627
TCGA-C8-A26Z-01	0	470	17.2466
TCGA-C8-A273-01	0	513	20.7644
TCGA-C8-A274-01	0	508	16.5074
TCGA-C8-A275-01	0	1	38.9968
TCGA-C8-A278-01	0	297	35.1462
TCGA-C8-A27A-01	0	747	18.8039
TCGA-C8-A27B-01	0	439	35.4971
TCGA-C8-A3M7-01	1	1034	28.3023
TCGA-C8-A3M8-01	0	394	19.2545
TCGA-C8-A8HP-01	0	396	38.9874
TCGA-C8-A8HQ-01	0	380	34.0501
TCGA-C8-A8HR-01	0	408	38.0834
TCGA-D8-A13Y-01	0	1728	12.4145
TCGA-D8-A13Z-01	0	635	32.8239
TCGA-D8-A140-01	0	403	31.3191
TCGA-D8-A141-01	0	626	44.0247
TCGA-D8-A142-01	0	425	29.5314
TCGA-D8-A143-01	0	431	28.6914
TCGA-D8-A145-01	0	410	30.2528
TCGA-D8-A146-01	0	643	30.1633
TCGA-D8-A147-01	0	584	32.3786
TCGA-D8-A1J8-01	0	431	36.8223
TCGA-D8-A1J9-01	0	532	22.7972
TCGA-D8-A1JA-01	0	502	18.077
TCGA-D8-A1JB-01	0	1688	43.6485
TCGA-D8-A1JC-01	0	480	29.7571
TCGA-D8-A1JD-01	0	552	27.8732
TCGA-D8-A1JE-01	0	575	23.4047
TCGA-D8-A1JF-01	0	366	25.5987
TCGA-D8-A1JG-01	0	1612	34.6658
TCGA-D8-A1JH-01	0	426	32.4525
TCGA-D8-A1JI-01	0	577	19.6156
TCGA-D8-A1JJ-01	0	611	23.0174
TCGA-D8-A1JK-01	0	612	33.435
TCGA-D8-A1JL-01	0	611	39.3316
TCGA-D8-A1JM-01	0	590	24.4218
TCGA-D8-A1JN-01	0	620	23.4932
TCGA-D8-A1JP-01	0	639	30.0219
TCGA-D8-A1JS-01	0	371	11.7251
TCGA-D8-A1JT-01	0	405	17.4454
TCGA-D8-A1JU-01	0	447	31.5311
TCGA-D8-A1X5-01	0	565	24.7437
TCGA-D8-A1X6-01	0	541	21.6695
TCGA-D8-A1X7-01	0	509	20.2918
TCGA-D8-A1X8-01	0	783	29.6508
TCGA-D8-A1X9-01	0	727	27.3848
TCGA-D8-A1XA-01	0	839	23.0924
TCGA-D8-A1XB-01	0	552	20.5706
TCGA-D8-A1XC-01	1	377	13.1195
TCGA-D8-A1XD-01	0	522	15.4579
TCGA-D8-A1XF-01	0	463	16.5903
TCGA-D8-A1XG-01	0	448	15.1158
TCGA-D8-A1XJ-01	0	664	16.3093
TCGA-D8-A1XK-01	0	441	29.1896
TCGA-D8-A1XL-01	0	606	38.5913
TCGA-D8-A1XM-01	0	538	35.2545
TCGA-D8-A1XO-01	0	1682	26.7355
TCGA-D8-A1XQ-01	0	499	35.127
TCGA-D8-A1XR-01	0	482	17.8398
TCGA-D8-A1XS-01	0	496	26.0265
TCGA-D8-A1XT-01	0	506	26.9539
TCGA-D8-A1XU-01	0	395	21.971
TCGA-D8-A1XV-01	0	461	11.4151
TCGA-D8-A1XW-01	0	1309	30.586
TCGA-D8-A1XY-01	0	503	20.0416
TCGA-D8-A1XZ-01	0	466	28.7169
TCGA-D8-A1Y0-01	0	472	35.8739
TCGA-D8-A1Y1-01	1	302	22.1397
TCGA-D8-A1Y2-01	0	433	38.4639
TCGA-D8-A1Y3-01	0	430	26.5684
TCGA-D8-A27E-01	0	530	22.1754
TCGA-D8-A27F-01	0	488	19.4658
TCGA-D8-A27G-01	0	409	33.4541
TCGA-D8-A27H-01	0	397	20.8827
TCGA-D8-A27I-01	0	439	36.8136
TCGA-D8-A27K-01	0	1461	32.0595
TCGA-D8-A27L-01	0	499	33.5261
TCGA-D8-A27M-01	0	410	41.5631
TCGA-D8-A27N-01	0	519	28.2365
TCGA-D8-A27P-01	0	49	20.5218
TCGA-D8-A27R-01	0	307	31.917
TCGA-D8-A27T-01	0	398	33.8149
TCGA-D8-A27V-01	0	381	24.5281
TCGA-D8-A27W-01	0	373	27.5606
TCGA-D8-A3Z5-01	0	1015	23.9093
TCGA-D8-A3Z6-01	0	563	20.9022
TCGA-D8-A4Z1-01	0	659	32.1378
TCGA-D8-A73U-01	0	492	49.8501
TCGA-D8-A73W-01	1	385	26.0086
TCGA-D8-A73X-01	0	767	24.8482
TCGA-E2-A105-01	0	1308	18.2859
TCGA-E2-A106-01	0	2541	16.4641
TCGA-E2-A107-01	0	1047	23.465
TCGA-E2-A109-01	0	1417	26.5343
TCGA-E2-A10A-01	0	1229	20.3949
TCGA-E2-A10B-01	0	1141	28.7896
TCGA-E2-A10C-01	0	1220	34.5771
TCGA-E2-A10E-01	0	865	25.3088
TCGA-E2-A10F-01	0	878	32.7794
TCGA-E2-A14N-01	0	1434	26.9236
TCGA-E2-A14O-01	0	1359	18.2293
TCGA-E2-A14P-01	0	1246	30.9343
TCGA-E2-A14Q-01	0	1163	26.8267
TCGA-E2-A14R-01	0	1174	33.7946
TCGA-E2-A14S-01	0	1009	26.1686
TCGA-E2-A14T-01	0	2311	22.2473
TCGA-E2-A14U-01	0	1318	24.3687
TCGA-E2-A14V-01	0	1042	18.9669
TCGA-E2-A14W-01	0	974	11.3544
TCGA-E2-A14X-01	0	972	32.4364
TCGA-E2-A14Y-01	0	2109	14.8139
TCGA-E2-A14Z-01	1	563	39.9569
TCGA-E2-A150-01	0	1935	29.638
TCGA-E2-A152-01	0	2128	21.6766
TCGA-E2-A153-01	0	707	20.6759
TCGA-E2-A154-01	0	591	14.3597
TCGA-E2-A155-01	0	640	16.8986
TCGA-E2-A156-01	0	726	13.9559
TCGA-E2-A158-01	0	450	17.5251
TCGA-E2-A159-01	0	762	40.497
TCGA-E2-A15A-01	0	710	31.3367
TCGA-E2-A15C-01	0	694	27.7668
TCGA-E2-A15D-01	0	526	28.7845
TCGA-E2-A15E-01	0	630	19.2975
TCGA-E2-A15F-01	0	658	26.0137
TCGA-E2-A15G-01	0	554	20.557
TCGA-E2-A15H-01	0	393	20.6333
TCGA-E2-A15I-01	0	1692	35.1434
TCGA-E2-A15J-01	0	1640	13.5681
TCGA-E2-A15K-01	0	275	37.7421
TCGA-E2-A15L-01	0	626	17.3642
TCGA-E2-A15M-01	1	336	41.6723
TCGA-E2-A15O-01	0	1545	23.8302
TCGA-E2-A15P-01	0	595	24.2751
TCGA-E2-A15R-01	0	1732	13.2782
TCGA-E2-A15S-01	0	428	15.1325
TCGA-E2-A15T-01	0	1563	18.1385
TCGA-E2-A1AZ-01	0	2329	36.5933
TCGA-E2-A1B0-01	0	1631	28.5425
TCGA-E2-A1B1-01	0	2653	37.8202
TCGA-E2-A1B4-01	1	1004	18.516
TCGA-E2-A1B5-01	0	984	48.2545
TCGA-E2-A1B6-01	0	867	53.1959
TCGA-E2-A1BC-01	0	501	20.939
TCGA-E2-A1BD-01	0	1133	19.342
TCGA-E2-A1IE-01	0	2362	14.9189
TCGA-E2-A1IF-01	0	1138	27.3107
TCGA-E2-A1IG-01	0	2140	20.5938
TCGA-E2-A1IH-01	0	1026	41.1266
TCGA-E2-A1II-01	0	1025	48.0896
TCGA-E2-A1IJ-01	0	865	36.7005
TCGA-E2-A1IK-01	0	1800	31.8395
TCGA-E2-A1IL-01	0	118	21.157
TCGA-E2-A1IN-01	0	675	18.5461
TCGA-E2-A1IO-01	0	1855	36.1526
TCGA-E2-A1IU-01	0	337	27.6947
TCGA-E2-A1L6-01	0	1648	25.1226
TCGA-E2-A1L7-01	0	1836	39.078
TCGA-E2-A1L8-01	0	2240	24.3417
TCGA-E2-A1L9-01	0	598	25.559
TCGA-E2-A1LA-01	0	748	39.5388
TCGA-E2-A1LB-01	0	2306	19.9191
TCGA-E2-A1LE-01	1	879	35.6738
TCGA-E2-A1LG-01	0	1523	22.0429
TCGA-E2-A1LH-01	0	3247	40.4781
TCGA-E2-A1LI-01	0	3121	28.6791
TCGA-E2-A1LK-01	1	266	14.5577
TCGA-E2-A1LL-01	0	1309	16.0346
TCGA-E2-A1LS-01	0	1604	10.3956
TCGA-E2-A2P5-01	1	821	25.07
TCGA-E2-A2P6-01	0	1051	22.6032
TCGA-E2-A3DX-01	0	1325	42.9044
TCGA-E2-A56Z-01	0	252	22.1704
TCGA-E2-A570-01	0	931	20.9674
TCGA-E2-A572-01	0	1208	17.2461
TCGA-E2-A573-01	0	1062	39.5579
TCGA-E2-A574-01	0	1179	8.36701
TCGA-E2-A576-01	0	1043	23.1502
TCGA-E2-A9RU-01	0	538	18.0644
TCGA-E9-A1N3-01	0	1059	14.9459
TCGA-E9-A1N4-01	0	1000	31.1799
TCGA-E9-A1N5-01	0	1120	34.0138
TCGA-E9-A1N6-01	1	678	21.8962
TCGA-E9-A1N8-01	0	1039	15.9468
TCGA-E9-A1N9-01	0	1101	27.9046
TCGA-E9-A1NA-01	0	1112	25.0879
TCGA-E9-A1NC-01	0	1203	35.5015
TCGA-E9-A1ND-01	0	1266	40.7346
TCGA-E9-A1NE-01	0	1088	47.679
TCGA-E9-A1NF-01	1	1072	24.5863
TCGA-E9-A1NG-01	1	786	26.5214
TCGA-E9-A1NH-01	0	576	26.0874
TCGA-E9-A1NI-01	0	300	18.1484
TCGA-E9-A1QZ-01	0	755	42.132
TCGA-E9-A1R0-01	0	860	31.5867
TCGA-E9-A1R2-01	0	1063	29.8337
TCGA-E9-A1R3-01	0	78	26.1661
TCGA-E9-A1R4-01	0	186	37.8613
TCGA-E9-A1R5-01	0	92	17.2621
TCGA-E9-A1R6-01	0	339	18.2626
TCGA-E9-A1R7-01	0	1467	14.8728
TCGA-E9-A1RA-01	0	1369	27.6269
TCGA-E9-A1RB-01	1	976	19.1671
TCGA-E9-A1RC-01	0	1224	11.7677
TCGA-E9-A1RD-01	0	34	20.553
TCGA-E9-A1RE-01	0	1419	19.8139
TCGA-E9-A1RF-01	0	200	32.2637
TCGA-E9-A1RG-01	0	647	26.7832
TCGA-E9-A1RH-01	0	1417	15.7647
TCGA-E9-A1RI-01	0	1449	26.5227
TCGA-E9-A226-01	1	1048	18.6854
TCGA-E9-A227-01	0	975	33.9231
TCGA-E9-A228-01	0	1285	18.2078
TCGA-E9-A229-01	0	1148	31.5798
TCGA-E9-A22A-01	0	1189	35.2479
TCGA-E9-A22B-01	0	1167	22.3619
TCGA-E9-A22D-01	0	1248	50.4939
TCGA-E9-A22E-01	0	1269	30.4982
TCGA-E9-A22G-01	0	1239	20.7055
TCGA-E9-A22H-01	0	1232	27.1338
TCGA-E9-A243-01	0	612	45.8254
TCGA-E9-A244-01	0	21	21.1302
TCGA-E9-A245-01	0	26	19.3008
TCGA-E9-A247-01	0	1186	18.6096
TCGA-E9-A248-01	0	59	43.2315
TCGA-E9-A249-01	0	217	21.5418
TCGA-E9-A24A-01	0	747	26.4195
TCGA-E9-A295-01	0	375	24.4839
TCGA-E9-A2JS-01	1	904	21.0989
TCGA-E9-A2JT-01	0	288	55.7977
TCGA-E9-A3HO-01	0	1158	28.0879
TCGA-E9-A3Q9-01	0	1001	23.4807
TCGA-E9-A3QA-01	0	918	44.9228
TCGA-E9-A3X8-01	0	926	35.4889
TCGA-E9-A54X-01	0	727	8.75024
TCGA-E9-A54Y-01	0	725	16.4376
TCGA-E9-A5FK-01	0	812	46.5154
TCGA-E9-A5FL-01	0	24	18.2631
TCGA-E9-A5UO-01	0	785	10.4114
TCGA-E9-A5UP-01	0	803	16.8112
TCGA-E9-A6HE-01	0	847	25.9668
TCGA-EW-A1IW-01	0	371	31.0348
TCGA-EW-A1IX-01	0	1208	28.2249
TCGA-EW-A1IY-01	0	258	39.044
TCGA-EW-A1IZ-01	0	554	48.3235
TCGA-EW-A1J1-01	0	575	29.7493
TCGA-EW-A1J2-01	0	403	32.2664
TCGA-EW-A1J3-01	0	504	20.592
TCGA-EW-A1J5-01	0	477	39.8317
TCGA-EW-A1J6-01	0	875	25.9502
TCGA-EW-A1OV-01	0	789	46.4737
TCGA-EW-A1OW-01	0	694	25.5392
TCGA-EW-A1OX-01	0	911	7.63294
TCGA-EW-A1OY-01	0	908	21.1258
TCGA-EW-A1OZ-01	0	1229	23.3685
TCGA-EW-A1P0-01	0	1251	25.7607
TCGA-EW-A1P1-01	0	1210	35.3278
TCGA-EW-A1P3-01	0	1611	23.7885
TCGA-EW-A1P4-01	0	907	35.6096
TCGA-EW-A1P5-01	0	703	27.7456
TCGA-EW-A1P6-01	0	562	21.6464
TCGA-EW-A1P7-01	0	915	48.9751
TCGA-EW-A1P8-01	1	239	30.829
TCGA-EW-A1PA-01	0	575	28.6652
TCGA-EW-A1PB-01	0	608	42.6417
TCGA-EW-A1PC-01	0	187	16.1079
TCGA-EW-A1PD-01	0	424	21.5323
TCGA-EW-A1PE-01	0	320	34.6326
TCGA-EW-A1PF-01	0	439	29.6446
TCGA-EW-A1PG-01	0	1051	20.8293
TCGA-EW-A1PH-01	0	607	23.3352
TCGA-EW-A2FR-01	0	1673	27.2743
TCGA-EW-A2FS-01	0	1604	30.1942
TCGA-EW-A2FV-01	0	788	33.1752
TCGA-EW-A2FW-01	0	672	19.9862
TCGA-EW-A3E8-01	0	1035	42.3874
TCGA-EW-A3U0-01	0	532	47.7312
TCGA-EW-A423-01	0	533	28.0948
TCGA-EW-A424-01	0	715	18.3376
TCGA-EW-A6S9-01	0	463	21.7007
TCGA-EW-A6SA-01	0	510	12.5777
TCGA-EW-A6SB-01	0	760	36.582
TCGA-EW-A6SC-01	0	952	27.3082
TCGA-EW-A6SD-01	0	1010	31.7549
TCGA-GI-A2C8-01	0	225	28.0173
TCGA-GI-A2C9-01	0	3342	20.1704
TCGA-GM-A2D9-01	1	1812	24.3463
TCGA-GM-A2DA-01	1	6593	36.1493
TCGA-GM-A2DB-01	0	2406	29.648
TCGA-GM-A2DC-01	0	2535	23.0614
TCGA-GM-A2DD-01	0	2282	41.4307
TCGA-GM-A2DF-01	0	2155	31.0285
TCGA-GM-A2DH-01	0	2193	43.8105
TCGA-GM-A2DI-01	0	2590	49.1842
TCGA-GM-A2DK-01	0	2645	28.0768
TCGA-GM-A2DL-01	0	3519	23.9789
TCGA-GM-A2DM-01	0	3226	21.8043
TCGA-GM-A2DN-01	0	3091	40.1953
TCGA-GM-A2DO-01	0	2596	52.5261
TCGA-GM-A3NW-01	0	3361	26.0584
TCGA-GM-A3NY-01	0	1162	23.961
TCGA-GM-A3XG-01	0	1330	19.6749
TCGA-GM-A3XL-01	0	2108	34.5503
TCGA-GM-A3XN-01	0	2019	33.8178
TCGA-GM-A4E0-01	0	2191	35.8219
TCGA-GM-A5PV-01	0	412	27.3397
TCGA-GM-A5PX-01	0	551	27.203
TCGA-HN-A2NL-01	0	79	30.8627
TCGA-HN-A2OB-01	1	1900	25.2292
TCGA-JL-A3YW-01	0	360	34.1296
TCGA-JL-A3YX-01	0	352	18.1465
TCGA-LD-A66U-01	0	646	38.4643
TCGA-LD-A74U-01	0	402	30.3832
TCGA-LD-A7W5-01	0	216	45.9602
TCGA-LD-A7W6-01	0	404	31.0489
TCGA-LD-A9QF-01	0	323	46.5868
TCGA-LL-A440-01	0	759	35.4215
TCGA-LL-A441-01	0	996	47.2763
TCGA-LL-A442-01	0	889	17.931
TCGA-LL-A50Y-01	0	762	28.7617
TCGA-LL-A5YL-01	0	519	31.2894
TCGA-LL-A5YM-01	0	466	20.7703
TCGA-LL-A5YN-01	0	447	46.4602
TCGA-LL-A5YO-01	0	440	51.4031
TCGA-LL-A5YP-01	0	450	29.3882
TCGA-LL-A6FP-01	0	677	11.9599
TCGA-LL-A6FQ-01	0	80	19.0871
TCGA-LL-A6FR-01	0	489	13.8359
TCGA-LL-A73Y-01	0	477	35.6884
TCGA-LL-A73Z-01	1	227	34.5667
TCGA-LL-A740-01	0	441	25.5125
TCGA-LL-A7SZ-01	0	594	33.9515
TCGA-LL-A7T0-01	0	376	30.5877
TCGA-LL-A8F5-01	0	596	27.8223
TCGA-LL-A9Q3-01	0	532	26.8684
TCGA-LQ-A4E4-01	0	849	16.4157
TCGA-MS-A51U-01	0	681	31.8983
TCGA-OK-A5Q2-01	0	64	39.5142
TCGA-OL-A5D6-01	1	1104	24.1642
TCGA-OL-A5D7-01	0	1780	40.0266
TCGA-OL-A5D8-01	0	973	28.111
TCGA-OL-A5DA-01	0	1783	28.924
TCGA-OL-A5RU-01	0	1219	40.2962
TCGA-OL-A5RV-01	0	1062	25.8735
TCGA-OL-A5RW-01	0	1106	22.1691
TCGA-OL-A5RX-01	0	878	29.5843
TCGA-OL-A5RY-01	0	752	43.8351
TCGA-OL-A5RZ-01	0	679	15.5483
TCGA-OL-A5S0-01	0	620	32.2098
TCGA-OL-A66I-01	0	714	49.8673
TCGA-OL-A66J-01	0	1996	26.0428
TCGA-OL-A66K-01	1	1275	22.5039
TCGA-OL-A66L-01	0	1301	33.4903
TCGA-OL-A66N-01	0	792	32.2701
TCGA-OL-A66O-01	0	528	17.3808
TCGA-OL-A66P-01	0	428	42.1801
TCGA-OL-A6VO-01	0	858	27.8648
TCGA-OL-A6VQ-01	0	600	30.2548
TCGA-OL-A6VR-01	0	1220	17.7469
TCGA-OL-A97C-01	0	271	30.3253
TCGA-PE-A5DC-01	1	1430	23.7538
TCGA-PE-A5DD-01	0	1953	31.8489
TCGA-PE-A5DE-01	0	2645	49.622
TCGA-PL-A8LX-01	0	5	19.8387
TCGA-PL-A8LY-01	0	8	24.9461
TCGA-PL-A8LZ-01	0	302	43.1503
TCGA-S3-A6ZF-01	0	572	31.1402
TCGA-S3-A6ZG-01	0	562	29.6983
TCGA-S3-A6ZH-01	0	641	24.7489
TCGA-S3-AA0Z-01	0	629	34.2702
TCGA-S3-AA10-01	0	586	43.0319
TCGA-S3-AA11-01	0	421	19.1623
TCGA-S3-AA12-01	0	574	18.1832
TCGA-S3-AA14-01	0	529	23.1651
TCGA-S3-AA15-01	0	525	38.2724
TCGA-S3-AA17-01	0	424	43.5491
TCGA-UL-AAZ6-01	0	518	16.9508
TCGA-UU-A93S-01	1	116	19.988
TCGA-V7-A7HQ-01	0	2033	20.7514
TCGA-W8-A86G-01	0	347	19.4155
TCGA-WT-AB41-01	0	1611	44.1705
TCGA-WT-AB44-01	0	883	20.6698
TCGA-XX-A899-01	0	467	41.0803
TCGA-XX-A89A-01	0	488	36.6625
TCGA-Z7-A8R5-01	0	3287	36.446
TCGA-Z7-A8R6-01	0	3256	23.172
