# Supplementary material for: Integrated Analysis of Immune Infiltration Features for Cervical Carcinoma and Their Associated Immunotherapeutic Responses
Source: Front Cell Dev Biol. 2021 Apr 9;9:573497. doi: 10.3389/fcell.2021.573497 (PMC8063060; doi:10.3389/fcell.2021.573497)
Supplement: Supplementary Figure 1 — Flow chart and cluster analysis related information. (A) The diagrammatical flow chart for this study. (B) TME clusters; TCGA matrixes for each k (k = 2–4), displaying the clustering stability using 1,000 iterations of hierarchical clustering. (C) TME gene clusters; TCGA matrixes for each k (k = 2–4), displaying the clustering stability using 1000 iterations of hierarchical clustering. [file Data_Sheet_1.ZIP › Table S9.xlsx]

## Sheet: 工作表 1 - TMEscore of OV patients
TMEscore of OV patients
sample	status	time	score
TCGA-04-1331-01	1	1336	15.3067
TCGA-04-1332-01	1	1247	13.8164
TCGA-04-1337-01	1	61	23.7343
TCGA-04-1338-01	0	1418	23.2896
TCGA-04-1341-01	0	33	13.7034
TCGA-04-1343-01	1	361	22.2166
TCGA-04-1347-01	0	1919	9.42175
TCGA-04-1348-01	1	1483	30.677
TCGA-04-1350-01	1	1946	7.77987
TCGA-04-1356-01	1	1499	19.2955
TCGA-04-1361-01	0	989	22.6645
TCGA-04-1362-01	1	1348	16.012
TCGA-04-1364-01	1	1024	6.78968
TCGA-04-1365-01	0	2329	28.1567
TCGA-04-1514-01	1	1720	9.701
TCGA-04-1517-01	1	608	10.9497
TCGA-04-1519-01	0	24	9.81915
TCGA-04-1530-01	1	3622	22.7411
TCGA-04-1536-01	1	885	14.0684
TCGA-04-1542-01	1	2561	6.90059
TCGA-04-1648-01	1	871	23.2122
TCGA-04-1651-01	1	1102	16.7185
TCGA-04-1655-01	1	1380	8.07077
TCGA-09-0364-01	1	887	6.69359
TCGA-09-0366-01	1	1757	26.6495
TCGA-09-0367-01	1	547	16.2413
TCGA-09-0369-01	1	1082	14.4893
TCGA-09-1659-01	1	304	16.7914
TCGA-09-1661-01	1	1169	11.058
TCGA-09-1662-01	1	2717	23.8421
TCGA-09-1665-01	1	1266	17.8183
TCGA-09-1666-01	0	1752	24.1506
TCGA-09-1667-01	0	1882	29.6967
TCGA-09-1668-01	0	1684	28.887
TCGA-09-1669-01	0	928	25.124
TCGA-09-1670-01	0	547	19.6684
TCGA-09-1673-01	0	92	15.9629
TCGA-09-1674-01	0	260	9.91409
TCGA-09-2044-01	0	186	23.5634
TCGA-09-2045-01	1	1069	18.7689
TCGA-09-2048-01	1	138	9.76737
TCGA-09-2051-01	0	1919	24.1483
TCGA-09-2053-01	0	1209	25.0124
TCGA-09-2054-01	1	637	20.6638
TCGA-09-2056-01	0	379	18.0383
TCGA-10-0926-01	1	788	11.9644
TCGA-10-0927-01	1	2490	11.0591
TCGA-10-0928-01	1	563	10.8421
TCGA-10-0931-01	1	1000	16.5152
TCGA-10-0933-01	1	446	9.54839
TCGA-10-0934-01	1	204	5.3605
TCGA-10-0936-01	1	1123	21.6969
TCGA-10-0937-01	1	608	20.5954
TCGA-10-0938-01	1	636	7.79064
TCGA-13-0714-01	1	189	15.8209
TCGA-13-0720-01	1	1355	13.7929
TCGA-13-0724-01	1	83	16.8066
TCGA-13-0725-01	1	377	23.4448
TCGA-13-0726-01	1	949	16.1162
TCGA-13-0727-01	1	462	12.0993
TCGA-13-0730-01	1	542	15.7308
TCGA-13-0760-01	1	351	24.4089
TCGA-13-0762-01	0	3400	12.3473
TCGA-13-0765-01	1	1389	18.6648
TCGA-13-0766-01	1	1725	12.0442
TCGA-13-0768-01	1	1784	39.9104
TCGA-13-0795-01	1	619	24.1648
TCGA-13-0797-01	0	2121	22.8033
TCGA-13-0799-01	0	2535	14.4722
TCGA-13-0800-01	0	2661	8.9402
TCGA-13-0801-01	1	1399	28.2918
TCGA-13-0804-01	1	1073	22.2535
TCGA-13-0883-01	1	2097	23.3012
TCGA-13-0884-01	1	3260	23.4955
TCGA-13-0885-01	0	3388	27.8497
TCGA-13-0886-01	0	4665	25.7077
TCGA-13-0887-01	1	2028	16.1673
TCGA-13-0888-01	1	2811	6.59381
TCGA-13-0890-01	0	4424	25.588
TCGA-13-0891-01	1	3128	14.1414
TCGA-13-0893-01	1	1319	24.1578
TCGA-13-0897-01	1	2182	22.836
TCGA-13-0899-01	1	2012	17.2272
TCGA-13-0900-01	0	4077	20.1721
TCGA-13-0901-01	0	589	13.5403
TCGA-13-0905-01	0	3746	19.4746
TCGA-13-0906-01	0	3619	18.4196
TCGA-13-0908-01	1	1843	23.2769
TCGA-13-0911-01	1	1355	25.1003
TCGA-13-0916-01	0	1785	26.7687
TCGA-13-0919-01	0	2571	20.3899
TCGA-13-0920-01	1	1484	14.8828
TCGA-13-0923-01	0	2547	20.5318
TCGA-13-0924-01	0	2614	29.8909
TCGA-13-1403-01	1	2345	12.3257
TCGA-13-1404-01	0	2469	19.0424
TCGA-13-1405-01	1	868	25.5282
TCGA-13-1407-01	0	2534	8.09865
TCGA-13-1408-01	1	1680	20.0473
TCGA-13-1409-01	1	1742	6.69449
TCGA-13-1410-01	0	2464	21.8096
TCGA-13-1411-01	1	531	31.5756
TCGA-13-1477-01	1	1662	9.5449
TCGA-13-1481-01	1	2648	19.8073
TCGA-13-1482-01	1	1877	18.3024
TCGA-13-1483-01	1	895	17.5181
TCGA-13-1485-01	1	629	14.0584
TCGA-13-1487-01	1	681	12.6694
TCGA-13-1488-01	1	2154	23.4621
TCGA-13-1489-01	1	2553	10.6979
TCGA-13-1492-01	1	3819	13.471
TCGA-13-1495-01	1	2749	16.397
TCGA-13-1496-01	1	129	25.9496
TCGA-13-1497-01	0	3871	20.1121
TCGA-13-1498-01	1	2012	22.0198
TCGA-13-1499-01	0	3500	36.9897
TCGA-13-1501-01	1	1314	15.5382
TCGA-13-1505-01	0	1998	21.9143
TCGA-13-1506-01	1	1039	16.692
TCGA-13-1507-01	1	1993	26.0169
TCGA-13-1509-01	0	2438	20.4908
TCGA-13-1510-01	1	1359	19.6231
TCGA-13-1511-01	1	1650	15.31
TCGA-13-1512-01	0	442	20.8296
TCGA-13-2060-01	0	2369	26.4317
TCGA-13-A5FT-01	0	2143	15.2812
TCGA-20-0987-01	1	701	33.3476
TCGA-20-0991-01	0	797	34.3508
TCGA-20-1682-01	0	837	25.8701
TCGA-20-1683-01	0	772	19.1375
TCGA-20-1684-01	0	581	9.02173
TCGA-20-1685-01	0	508	22.7716
TCGA-20-1686-01	0	89	14.2255
TCGA-20-1687-01	0	81	20.4812
TCGA-23-1021-01	1	1446	14.2734
TCGA-23-1022-01	1	1511	7.13355
TCGA-23-1023-01	0	1233	23.3253
TCGA-23-1024-01	0	468	13.7466
TCGA-23-1026-01	0	816	24.4474
TCGA-23-1027-01	1	976	17.827
TCGA-23-1028-01	0	1503	17.8524
TCGA-23-1029-01	0	268	14.52
TCGA-23-1030-01	0	886	16.8722
TCGA-23-1032-01	1	84	8.94568
TCGA-23-1107-01	1	9	14.9547
TCGA-23-1109-01	1	1562	23.3721
TCGA-23-1110-01	0	1658	7.49996
TCGA-23-1111-01	0	98	9.66045
TCGA-23-1113-01	1	949	8.98403
TCGA-23-1114-01	1	2089	11.6714
TCGA-23-1116-01	1	592	24.0691
TCGA-23-1118-01	0	2616	19.973
TCGA-23-1119-01	0	3953	22.7232
TCGA-23-1120-01	0	130	26.8593
TCGA-23-1122-01	1	1189	18.2591
TCGA-23-1123-01	1	1018	34.0135
TCGA-23-1809-01	0	16	15.3315
TCGA-23-2077-01	0	3525	21.7789
TCGA-23-2078-01	0	2661	31.5428
TCGA-23-2081-01	1	2342	12.7083
TCGA-23-2084-01	1	1516	19.6541
TCGA-24-0966-01	0	232	16.8745
TCGA-24-0970-01	1	354	14.046
TCGA-24-0975-01	1	663	19.9662
TCGA-24-0979-01	1	1264	13.7539
TCGA-24-0982-01	1	679	13.5796
TCGA-24-1103-01	1	1646	11.9576
TCGA-24-1104-01	1	1933	24.6693
TCGA-24-1105-01	1	1442	20.555
TCGA-24-1413-01	0	192	15.7178
TCGA-24-1416-01	0	194	15.4355
TCGA-24-1417-01	0	238	31.8984
TCGA-24-1418-01	0	243	19.3587
TCGA-24-1419-01	0	239	9.08718
TCGA-24-1422-01	1	23	25.9642
TCGA-24-1423-01	0	190	17.9999
TCGA-24-1424-01	0	183	18.3981
TCGA-24-1425-01	0	181	24.4534
TCGA-24-1426-01	0	163	10.4126
TCGA-24-1427-01	0	147	26.8966
TCGA-24-1428-01	0	529	27.2781
TCGA-24-1430-01	1	863	10.5419
TCGA-24-1431-01	1	567	14.674
TCGA-24-1434-01	1	568	24.8009
TCGA-24-1435-01	1	1324	23.3267
TCGA-24-1436-01	1	260	20.8056
TCGA-24-1463-01	1	2218	22.0574
TCGA-24-1464-01	1	379	21.7519
TCGA-24-1467-01	1	3224	16.6259
TCGA-24-1469-01	0	277	19.9798
TCGA-24-1470-01	0	105	34.7781
TCGA-24-1471-01	0	36	14.7405
TCGA-24-1474-01	1	676	17.9668
TCGA-24-1544-01	1	820	12.7784
TCGA-24-1545-01	1	1746	31.7148
TCGA-24-1546-01	1	1955	21.2538
TCGA-24-1548-01	1	493	18.2623
TCGA-24-1549-01	1	1721	25.6943
TCGA-24-1550-01	1	1249	24.7265
TCGA-24-1551-01	1	1579	26.2713
TCGA-24-1552-01	1	1259	11.6369
TCGA-24-1553-01	1	1767	37.1067
TCGA-24-1555-01	1	2692	12.9273
TCGA-24-1556-01	1	2148	27.2057
TCGA-24-1557-01	1	1213	18.0619
TCGA-24-1558-01	1	594	12.369
TCGA-24-1560-01	1	1341	13.3734
TCGA-24-1562-01	1	1384	22.5753
TCGA-24-1563-01	1	1451	21.4072
TCGA-24-1564-01	1	787	29.6064
TCGA-24-1565-01	1	312	22.9473
TCGA-24-1567-01	1	524	10.369
TCGA-24-1603-01	1	2742	16.0166
TCGA-24-1604-01	1	2688	18.4133
TCGA-24-1616-01	1	1163	9.93605
TCGA-24-1842-01	0	253	30.6671
TCGA-24-1843-01	0	106	25.3269
TCGA-24-1844-01	0	113	10.5185
TCGA-24-1845-01	0	116	13.7019
TCGA-24-1846-01	0	133	22.7016
TCGA-24-1849-01	0	176	35.6581
TCGA-24-1850-01	0	168	22.728
TCGA-24-1923-01	1	690	16.3041
TCGA-24-1924-01	1	919	28.8723
TCGA-24-1928-01	1	336	21.585
TCGA-24-1930-01	1	2467	28.8246
TCGA-24-2019-01	0	148	24.2489
TCGA-24-2020-01	1	4624	11.3432
TCGA-24-2023-01	1	1364	18.4251
TCGA-24-2024-01	1	1769	16.8228
TCGA-24-2026-01	1	1059	24.4156
TCGA-24-2027-01	1	3337	14.3201
TCGA-24-2033-01	1	562	14.6214
TCGA-24-2035-01	1	857	28.5997
TCGA-24-2036-01	1	1947	13.1554
TCGA-24-2038-01	1	1354	12.2267
TCGA-24-2254-01	1	1736	18.9392
TCGA-24-2261-01	1	24	32.6864
TCGA-24-2262-01	1	11	26.6341
TCGA-24-2267-01	1	1446	34.0482
TCGA-24-2271-01	1	962	29.6689
TCGA-24-2280-01	0	2143	22.2354
TCGA-24-2281-01	0	1357	29.616
TCGA-24-2288-01	1	25	30.6177
TCGA-24-2289-01	1	2049	24.3871
TCGA-24-2290-01	1	1102	20.6437
TCGA-24-2293-01	1	506	29.9238
TCGA-24-2297-01	1	1699	15.0615
TCGA-24-2298-01	1	1620	16.2323
TCGA-25-1312-01	1	31	15.1984
TCGA-25-1313-01	1	820	22.1507
TCGA-25-1314-01	1	1004	18.4181
TCGA-25-1315-01	1	1583	9.40718
TCGA-25-1316-01	1	1279	20.2397
TCGA-25-1317-01	1	61	15.329
TCGA-25-1318-01	1	1064	16.3328
TCGA-25-1319-01	1	1977	20.9389
TCGA-25-1320-01	1	1155	21.8391
TCGA-25-1321-01	1	1033	12.8615
TCGA-25-1322-01	1	91	18.0641
TCGA-25-1323-01	1	395	12.3623
TCGA-25-1324-01	1	1035	20.4068
TCGA-25-1326-01	1	1249	25.8814
TCGA-25-1328-01	1	2009	21.7727
TCGA-25-1329-01	1	457	21.4322
TCGA-25-1623-01	1	565	34.1953
TCGA-25-1625-01	1	840	21.3724
TCGA-25-1626-01	1	518	34.5512
TCGA-25-1627-01	1	394	16.1987
TCGA-25-1628-01	1	627	34.2694
TCGA-25-1630-01	1	1162	23.4228
TCGA-25-1631-01	1	9	13.5972
TCGA-25-1632-01	1	1799	8.48132
TCGA-25-1633-01	1	1891	31.0092
TCGA-25-1634-01	1	1091	5.36458
TCGA-25-1635-01	1	1583	28.1817
TCGA-25-1870-01	1	455	0
TCGA-25-1871-01	1	760	8.71588
TCGA-25-1877-01	1	730	18.0376
TCGA-25-2042-01	1	396	24.472
TCGA-25-2391-01	1	1492	20.7551
TCGA-25-2392-01	1	31	26.829
TCGA-25-2393-01	1	1157	16.579
TCGA-25-2396-01	1	92	23.2505
TCGA-25-2397-01	1	365	15.0848
TCGA-25-2398-01	1	1369	21.5451
TCGA-25-2399-01	1	608	25.5423
TCGA-25-2400-01	1	1278	14.2358
TCGA-25-2401-01	1	90	29.7217
TCGA-25-2404-01	1	883	20.9424
TCGA-25-2409-01	1	821	23.0257
TCGA-29-1688-01	1	2400	26.9866
TCGA-29-1690-01	1	1448	25.2335
TCGA-29-1691-01	1	1470	21.0741
TCGA-29-1693-01	0	3096	16.1179
TCGA-29-1694-01	1	1187	18.9091
TCGA-29-1695-01	1	1229	26.003
TCGA-29-1696-01	1	1032	14.4464
TCGA-29-1697-01	1	949	14.2683
TCGA-29-1698-01	0	2078	20.8155
TCGA-29-1699-01	1	1106	27.2402
TCGA-29-1701-01	1	515	22.4551
TCGA-29-1702-01	1	728	12.3012
TCGA-29-1703-01	1	1815	15.5685
TCGA-29-1705-01	1	555	18.8425
TCGA-29-1710-01	1	951	35.4289
TCGA-29-1711-01	0	1053	30.1817
TCGA-29-1761-01	1	528	20.3092
TCGA-29-1762-01	1	2634	12.7137
TCGA-29-1763-01	0	2032	20.1027
TCGA-29-1766-01	1	1199	20.7677
TCGA-29-1768-01	1	952	25.8213
TCGA-29-1769-01	0	699	20.4185
TCGA-29-1770-01	0	741	14.2387
TCGA-29-1774-01	0	527	9.12459
TCGA-29-1776-01	0	360	18.4335
TCGA-29-1777-01	0	374	18.354
TCGA-29-1778-01	0	454	26.0839
TCGA-29-1781-01	0	255	32.5629
TCGA-29-1783-01	0	220	22.6904
TCGA-29-1784-01	0	163	28.6959
TCGA-29-1785-01	1	1104	29.9017
TCGA-29-2414-01	1	2621	11.8139
TCGA-29-2425-01	0	1977	14.8495
TCGA-29-2427-01	0	1900	30.0609
TCGA-29-2428-01	0	1372	30.6372
TCGA-29-A5NZ-01	1	1088	18.6343
TCGA-30-1714-01	1	1158	10.5192
TCGA-30-1718-01	1	1579	22.5971
TCGA-30-1853-01	1	1103	5.63311
TCGA-30-1855-01	1	75	27.3012
TCGA-30-1857-01	1	8	25.3177
TCGA-30-1860-01	1	1366	34.576
TCGA-30-1861-01	1	1058	12.3559
TCGA-30-1862-01	1	186	21.9052
TCGA-30-1866-01	1	1114	22.7431
TCGA-30-1891-01	1	914	19.542
TCGA-30-1892-01	1	1484	16.5887
TCGA-31-1944-01	0	1386	21.1644
TCGA-31-1946-01	0	918	25.6028
TCGA-31-1950-01	0	571	23.9967
TCGA-31-1951-01	0	684	28.5394
TCGA-31-1953-01	0	204	34.9109
TCGA-31-1956-01	0	1342	40.4173
TCGA-31-1959-01	0	67	30.7937
TCGA-36-1568-01	0	875	23.3192
TCGA-36-1569-01	0	885	31.5474
TCGA-36-1570-01	0	655	14.3295
TCGA-36-1571-01	1	695	10.8933
TCGA-36-1574-01	0	686	21.7858
TCGA-36-1575-01	0	260	10.5892
TCGA-36-1576-01	0	915	32.9909
TCGA-36-1577-01	0	783	11.4225
TCGA-36-1578-01	0	847	28.3769
TCGA-36-1580-01	1	737	24.8513
TCGA-36-1581-01	0	751	36.947
TCGA-3P-A9WA-01	0	420	16.6993
TCGA-57-1582-01	1	731	18.3392
TCGA-57-1583-01	1	346	11.071
TCGA-57-1584-01	0	643	17.5083
TCGA-57-1585-01	1	53	26.5666
TCGA-57-1586-01	0	679	17.6818
TCGA-57-1993-01	0	763	18.0054
TCGA-57-1994-01	0	761	34.0416
TCGA-59-2348-01	0	5481	20.3805
TCGA-59-2350-01	1	679	17.8374
TCGA-59-2351-01	0	3532	26.6044
TCGA-59-2352-01	1	286	23.5287
TCGA-59-2354-01	1	1046	30.6179
TCGA-59-2355-01	1	65	20.2537
TCGA-59-2363-01	0	165	12.8314
TCGA-59-A5PD-01	1	624	19.9467
TCGA-5X-AA5U-01	0	361	9.5758
TCGA-61-1721-01	0	338	21.7854
TCGA-61-1724-01	1	637	20.5254
TCGA-61-1725-01	0	956	19.6016
TCGA-61-1728-01	0	848	15.6513
TCGA-61-1733-01	0	967	16.6251
TCGA-61-1736-01	1	1484	19.5796
TCGA-61-1737-01	0	1364	21.4926
TCGA-61-1738-01	1	1089	17.1301
TCGA-61-1740-01	1	74	32.4256
TCGA-61-1741-01	1	1024	23.4892
TCGA-61-1743-01	1	1329	15.2941
TCGA-61-1900-01	0	176	13.0401
TCGA-61-1907-01	0	952	31.3041
TCGA-61-1910-01	0	1127	13.6272
TCGA-61-1911-01	0	1293	32.5936
TCGA-61-1914-01	0	1722	20.4577
TCGA-61-1917-01	1	1321	22.5299
TCGA-61-1918-01	1	479	21.8049
TCGA-61-1919-01	1	1161	25.18
TCGA-61-1995-01	0	61	29.0605
TCGA-61-1998-01	0	168	17.6059
TCGA-61-2000-01	0	441	18.8615
TCGA-61-2002-01	0	547	32.8756
TCGA-61-2003-01	0	122	29.8238
TCGA-61-2008-01	0	932	18.8865
TCGA-61-2009-01	0	1212	22.7184
TCGA-61-2012-01	0	932	28.7298
TCGA-61-2016-01	1	36	22.6459
TCGA-61-2088-01	0	145	13.4632
TCGA-61-2092-01	0	1573	9.72469
TCGA-61-2094-01	0	2182	40.6468
TCGA-61-2095-01	1	1875	25.9808
TCGA-61-2097-01	0	1844	18.8972
TCGA-61-2098-01	0	1993	10.0944
TCGA-61-2101-01	1	1688	14.2017
TCGA-61-2102-01	1	197	16.4402
TCGA-61-2104-01	0	2338	27.2521
TCGA-61-2109-01	1	629	18.586
TCGA-61-2110-01	1	1354	14.6824
TCGA-61-2111-01	0	3825	24.7224
TCGA-61-2113-01	1	676	26.8678
TCGA-OY-A56P-01	0	1207	8.01713
TCGA-OY-A56Q-01	0	576	7.37175
TCGA-VG-A8LO-01	1	24	12.4623
TCGA-WR-A838-01	1	304	8.74686
